# Supplementary material for: Molecular EPISTOP, a comprehensive multi-omic analysis of blood from Tuberous Sclerosis Complex infants age birth to two years
Source: Nat Commun. 2023 Nov 23;14:7664. doi: 10.1038/s41467-023-42855-6 (PMC10667269; doi:10.1038/s41467-023-42855-6)
Supplement: Supplementary file 4 — Supplementary Data 1 [file 41467_2023_42855_MOESM4_ESM.xlsx]

## Sheet: Legend
Legend - annotation sheet
code_anon	anonymized subject ID
sample_anon	anonymized sample ID
Metabolomics Batch #	batch number in which specific sample was measured in the metabolite data set
Condition	either "TSC", "Control", "not defined" or "NA"
CENTRAL_corr	classification of sample based on EEG findings (see Materials and Methods for additional information)
sex	gender of subject
qualified_for_analysis	information if sample was allowed for statistical analysis ("yes", "no") or with restrictions ("only_dev" - only developmental analysis; "dev_epi" - for developmental and epilepsy analyses allowed)
sample_age_w	age in weeks of subject at specific sample draw
Dev_Age_Grouping_new	classification of sample based on age of the subject at sample draw into one of three age groups (0-10 weeks, 11-40 weeks, > 40 weeks)
seizures_any_clinical	classification if a clinical seizure was detected for the indiviudal at any time during the EPISTOP project
seizures_any	classification if a clinical or subclinical seizure was detected for the indiviudal at any time during the EPISTOP project
status	classification of sample based on seizure status and treatment into "ever seizure" (any seizure was detected during EPISTOP), "never seiz - never VGB" (no seizure detected during EPISTOP and no Vigabatrin treatment), "never seiz - VGB treated" (no seizure detected during EPISTOP and Vigabatrin treatment)
vgb_pretreatment	classification if Vigabatrin was given before sample draw
VGB_treatment	subject was treated with Vigabatrin at one point during EPISTOP
TSC_mutation	location of identified TSC mutation (TSC1 or TSC2 gene)
proteomics_sample_avail	sample was available for proteomic analysis
metabolomics_sample_avail	sample was available for metabolomic analysis
RNA_sample_avail	sample was available for RNAseq
RNA_original_file_name	RNA-Seq data file name uploaded to EGA database
VGB	status of vigabatrin treatment (no VGB treatment = individual received no VGB before sample draw)
TSC vs Control	Sample's assigment for statistical test: diagnostic status
Seizures versus no Seizures at sample draw	Sample's assigment for statistical test: presence of clinical or electrographic seizures vs. no seizures at time of sample collection
V24 (seizures vs no seizures (any))	Sample's assigment for statistical test: history of clinical or electrographic seizures vs. no detected seizures during the EPISTOP project using analytes determined at age 24 months
Epilepsy Prediction	Sample's assigment for statistical test: history of clinical or electrographic seizures vs. no detected seizures during the EPISTOP project using analytes determined at enrollment
aEEG vs nl EEG	Sample's assigment for statistical test: presence of abnormal epileptiform EEG vs. normal EEG at time of sample collection
V24 - DRE vs not	Sample's assigment for statistical test: drug-resistant epilepsy vs. seizure free or drug controlled epilepsy at age 24 months

## Sheet: annotations
code_anon	sample_anon	Metabolomics Batch #	RNA_original_file_name	Condition	CENTRAL_corr	sex	qualified_for_analysis	sample_age_w	Dev_Age_Grouping_new	seizures_any_clinical	seizures_any	status	vgb_pretreatment	VGB_treatment	TSC_mutation	proteomics_sample_avail	metabolomics_sample_avail	RNA_sample_avail	VGB	TSC vs Control	Seizures versus no Seizures at sample draw	V24 (seizures vs no seizures (any))	Epilepsy Prediction	aEEG vs nl EEG	V24 - DRE vs not
EPI.VC0.71G	EPI.WVX.PAE	2	7042-12-001-080	TSC	V1	Male	yes	3.6	0-10 weeks	Yes	Yes	ever seizure	Yes	No	TSC2	Yes	Yes	Yes	no VGB treatment	TSC	no aEEG and no Seizures at Sample Draw		Seizures developed	no Seizures nor aEEG at Sample draw
EPI.QSN.BW0	EPI.LGK.53N	2	7042-12-001-078	TSC	V1	Male	yes	2.6	0-10 weeks	Yes	Yes	ever seizure	No	No	TSC2	Yes	Yes	Yes	no VGB treatment	TSC	no aEEG and no Seizures at Sample Draw		Seizures developed	no Seizures nor aEEG at Sample draw
EPI.DHE.ZXR	EPI.F3Y.XHT	2	7042-12-001-023	TSC	V1	Male	yes	1.6	0-10 weeks	No	Yes	ever seizure	No	No	TSC2	Yes	Yes	Yes	no VGB treatment	TSC	no aEEG and no Seizures at Sample Draw		Seizures developed	no Seizures nor aEEG at Sample draw
EPI.18O.HZN	EPI.45U.GOA	3	7042-12-001-061	TSC	V1	Male	yes	1.7	0-10 weeks	Yes	Yes	ever seizure	No	No	TSC1	Yes	Yes	Yes	no VGB treatment	TSC	no aEEG and no Seizures at Sample Draw		Seizures developed	no Seizures nor aEEG at Sample draw
EPI.QPE.YMJ	EPI.60C.ZN6	3	7042-12-001-015	TSC	V1	Female	yes	2.7	0-10 weeks	Yes	Yes	ever seizure	Yes	No	TSC2	Yes	Yes	Yes	no VGB treatment	TSC	no aEEG and no Seizures at Sample Draw		Seizures developed	no Seizures nor aEEG at Sample draw
EPI.WB0.Z22	EPI.CCT.EQM	4	7042-16-001-069	TSC	V1	Female	yes	9.7	0-10 weeks	Yes	Yes	ever seizure	Yes	No	TSC2	Yes	Yes	Yes	no VGB treatment	TSC	no aEEG and no Seizures at Sample Draw		Seizures developed	no Seizures nor aEEG at Sample draw
EPI.ACM.3AN	EPI.JQQ.A94	4	7042-12-003-197	TSC	V1	Male	yes	7	0-10 weeks	Yes	Yes	ever seizure	Yes	No	TSC1	Yes	Yes	Yes	no VGB treatment	TSC	no aEEG and no Seizures at Sample Draw		Seizures developed	no Seizures nor aEEG at Sample draw
EPI.5S1.KW6	EPI.W66.2SU	7	7042-12-003-115	TSC	V1	Male	yes	7	0-10 weeks	Yes	Yes	ever seizure	No	No	TSC2	Yes	Yes	Yes	no VGB treatment	TSC	no aEEG and no Seizures at Sample Draw		Seizures developed	no Seizures nor aEEG at Sample draw
EPI.MO2.UZM	EPI.DIV.X99		7042-12-003-152	TSC	V1	Male	yes	2	0-10 weeks	Yes	Yes	ever seizure	No	No	TSC2	Yes	No	Yes	no VGB treatment	TSC	no aEEG and no Seizures at Sample Draw		Seizures developed	no Seizures nor aEEG at Sample draw
EPI.C6D.CXE	EPI.IPB.IDI	1		TSC	V1	Male	yes	7.7	0-10 weeks	Yes	Yes	ever seizure	Yes	No	TSC2	Yes	Yes	No	no VGB treatment	TSC	no aEEG and no Seizures at Sample Draw		Seizures developed	no Seizures nor aEEG at Sample draw
EPI.59E.HVP	EPI.22T.B0W	1		TSC	V1	Female	yes	2.6	0-10 weeks	Yes	Yes	ever seizure	Yes	No	TSC2	Yes	Yes	No	no VGB treatment	TSC	no aEEG and no Seizures at Sample Draw		Seizures developed	no Seizures nor aEEG at Sample draw
EPI.E9S.5PV	EPI.DB8.TYI	1	7042-12-002-094	TSC	V1	Female	yes	5.6	0-10 weeks	Yes	Yes	ever seizure	No	No	TSC2	Yes	Yes	Yes	no VGB treatment	TSC	no aEEG and no Seizures at Sample Draw		Seizures developed	no Seizures nor aEEG at Sample draw
EPI.UIL.NNV	EPI.0E7.7XE	2	7042-12-002-104	TSC	V1	Female	yes	4.6	0-10 weeks	Yes	Yes	ever seizure	No	No	TSC2	Yes	Yes	Yes	no VGB treatment	TSC	no aEEG and no Seizures at Sample Draw		Seizures developed	no Seizures nor aEEG at Sample draw
EPI.WHB.OLK	EPI.1JH.ZAJ	4	7042-12-001-050	TSC	V1	Female	yes	2.1	0-10 weeks	Yes	Yes	ever seizure	Yes	No	TSC2	Yes	Yes	Yes	no VGB treatment	TSC	no aEEG and no Seizures at Sample Draw		Seizures developed	no Seizures nor aEEG at Sample draw
EPI.1YY.DXT	EPI.AA7.2D3	6	7042-16-001-067	TSC	V1	Female	dev_epi	4.7	0-10 weeks	Yes	Yes	ever seizure	No	No	TSC2	Yes	Yes	Yes	no VGB treatment	TSC	no aEEG and no Seizures at Sample Draw		Seizures developed	no Seizures nor aEEG at Sample draw
EPI.UIL.NNV	EPI.BG6.48U					Female	yes	3	0-10 weeks	Yes	Yes	ever seizure	No	No	TSC2	No	No	No	no VGB treatment		no aEEG and no Seizures at Sample Draw		Seizures developed	no Seizures nor aEEG at Sample draw
EPI.U9X.E8U	EPI.N65.WUN	3	7042-12-001-013	TSC	V1	Male	yes	2.1	0-10 weeks	No	Yes	ever seizure	No	No	TSC1	Yes	Yes	Yes	no VGB treatment	TSC	no aEEG and no Seizures at Sample Draw		Seizures developed	no Seizures nor aEEG at Sample draw
EPI.E7S.K5T	EPI.P1U.ZZB	3	7042-12-001-014	TSC	V1	Male	yes	5.6	0-10 weeks	Yes	Yes	ever seizure	No	No	TSC2	Yes	Yes	Yes	no VGB treatment	TSC	no aEEG and no Seizures at Sample Draw		Seizures developed	no Seizures nor aEEG at Sample draw
EPI.7FI.C9Z	EPI.YXA.YAK	3	7042-12-003-207	TSC	V1	Male	yes	3.9	0-10 weeks	Yes	Yes	ever seizure	No	No	TSC2	Yes	Yes	Yes	no VGB treatment	TSC	no aEEG and no Seizures at Sample Draw		Seizures developed	no Seizures nor aEEG at Sample draw
EPI.LC5.PWZ	EPI.QSQ.9QT	4	7042-12-001-056	TSC	V1	Female	yes	4.9	0-10 weeks	Yes	Yes	ever seizure	No	No	TSC1	Yes	Yes	Yes	no VGB treatment	TSC	no aEEG and no Seizures at Sample Draw		Seizures developed	no Seizures nor aEEG at Sample draw
EPI.V92.MRK	EPI.EME.NGV	5	7042-12-003-190	TSC	V1	Female	yes	2.1	0-10 weeks	Yes	Yes	ever seizure	No	No	TSC2	Yes	Yes	Yes	no VGB treatment	TSC	no aEEG and no Seizures at Sample Draw		Seizures developed	no Seizures nor aEEG at Sample draw
EPI.ZFZ.PJZ	EPI.V6J.GCZ	5	7042-12-003-196	TSC	V1	Female	yes	1.9	0-10 weeks	Yes	Yes	ever seizure	Yes	No	TSC2	Yes	Yes	Yes	no VGB treatment	TSC	no aEEG and no Seizures at Sample Draw		Seizures developed	no Seizures nor aEEG at Sample draw
EPI.55R.QD6	EPI.V6F.GOQ	5	7042-12-003-117	TSC	V1	Male	yes	2	0-10 weeks	Yes	Yes	ever seizure	No	No	TSC2	Yes	Yes	Yes	no VGB treatment	TSC	no aEEG and no Seizures at Sample Draw		Seizures developed	no Seizures nor aEEG at Sample draw
EPI.HZG.70M	EPI.JO2.YGY	5	7042-12-003-140	TSC	V1	Male	yes	1.6	0-10 weeks	Yes	Yes	ever seizure	Yes	No	TSC2	Yes	Yes	Yes	no VGB treatment	TSC	no aEEG and no Seizures at Sample Draw		Seizures developed	no Seizures nor aEEG at Sample draw
EPI.EMS.6W1	EPI.1GU.YPZ	5	7042-12-001-067	TSC	V1	Male	yes	15.6	11-40 weeks	Yes	Yes	ever seizure	No	No	TSC2	Yes	Yes	Yes	no VGB treatment	TSC	no aEEG and no Seizures at Sample Draw		Seizures developed	no Seizures nor aEEG at Sample draw
EPI.C8X.54T	EPI.Z8I.EW1	5	7042-12-004-211	TSC	V1	Male	yes	9.7	0-10 weeks	Yes	Yes	ever seizure	No	No	TSC2	Yes	Yes	Yes	no VGB treatment	TSC	no aEEG and no Seizures at Sample Draw		Seizures developed	no Seizures nor aEEG at Sample draw
EPI.KLS.5TQ	EPI.TS1.BFS	1	7042-12-001-064	TSC	V1	Female	yes	4	0-10 weeks	Yes	Yes	ever seizure	Yes	No	TSC2	Yes	Yes	Yes	no VGB treatment	TSC	no aEEG and no Seizures at Sample Draw		Seizures developed	no Seizures nor aEEG at Sample draw
EPI.12H.5IR	EPI.TYE.AWM		7042-12-003-150	TSC	V1	Female	yes	16.7	11-40 weeks	Yes	Yes	ever seizure	No	No	TSC2	Yes	No	Yes	no VGB treatment	TSC	no aEEG and no Seizures at Sample Draw		Seizures developed	no Seizures nor aEEG at Sample draw
EPI.4HN.7MY	EPI.NQT.UT4	6	7042-12-003-136	TSC	V1	Male	yes	7.1	0-10 weeks	Yes	Yes	ever seizure	No	No	TSC1	Yes	Yes	Yes	no VGB treatment	TSC	no aEEG and no Seizures at Sample Draw		Seizures developed	no Seizures nor aEEG at Sample draw
EPI.S7Y.P3B	EPI.51H.O2A	6	7042-12-003-153	TSC	V1	Male	yes	5.9	0-10 weeks	Yes	Yes	ever seizure	No	No	TSC1	Yes	Yes	Yes	no VGB treatment	TSC	no aEEG and no Seizures at Sample Draw		Seizures developed	no Seizures nor aEEG at Sample draw
EPI.R2R.L61	EPI.QLX.K99	7	7042-12-003-134	TSC	V1	Female	yes	8	0-10 weeks	Yes	Yes	ever seizure	No	No	TSC2	Yes	Yes	Yes	no VGB treatment	TSC	no aEEG and no Seizures at Sample Draw		Seizures developed	no Seizures nor aEEG at Sample draw
EPI.ZQ7.3FZ	EPI.FA7.CP6	7	7042-12-001-060	TSC	V1	Male	yes	4.7	0-10 weeks	No	Yes	ever seizure	Yes	No	TSC2	Yes	Yes	Yes	no VGB treatment	TSC	no aEEG and no Seizures at Sample Draw		Seizures developed	no Seizures nor aEEG at Sample draw
EPI.VJR.IPK	EPI.UU3.EL0	7	7042-12-001-021	TSC	V1	Female	yes	9.7	0-10 weeks	Yes	Yes	ever seizure	Yes	No	TSC2	Yes	Yes	Yes	no VGB treatment	TSC	no aEEG and no Seizures at Sample Draw		Seizures developed	no Seizures nor aEEG at Sample draw
EPI.0N4.NNL	EPI.CG7.2BN		7042-16-001-071	TSC	V1/VaEEG	Female	yes	1.1	0-10 weeks	Yes	Yes	ever seizure	No	Yes	TSC2	Yes	No	Yes	VGB treatment		Seizures at Sample Draw
EPI.6TH.GT7	EPI.WPA.E0T			TSC	V1/VaEEG	Male	yes	0.9	0-10 weeks	No	Yes	ever seizure	Yes	No	TSC2	No	No	No	no VGB treatment	TSC				aEEG at Sample draw
EPI.8ZZ.MG1	EPI.456.DMI	6	7042-12-003-181	TSC	V1/VaEEG	Male	yes	10.1	0-10 weeks	Yes	Yes	ever seizure	No	No	TSC2	Yes	Yes	Yes	no VGB treatment	TSC				aEEG at Sample draw
EPI.PN5.V6N	EPI.TEI.VXP	7	7042-12-001-026	TSC	V1/VaEEG	Female	yes	14.6	11-40 weeks	Yes	Yes	ever seizure	No	No	TSC2	Yes	Yes	Yes	no VGB treatment	TSC				aEEG at Sample draw
EPI.6TH.GT7	EPI.V9M.LTV	5	7042-12-003-176	TSC	V1/VaEEG	Male	yes	4.9	0-10 weeks	No	Yes	ever seizure	Yes	Yes	TSC2	Yes	Yes	Yes	VGB treatment					aEEG at Sample draw
EPI.9CY.41Y	EPI.MFN.WF9	7	7042-12-004-225	TSC	V1/VaEEG	Male	yes	3.1	0-10 weeks	Yes	Yes	ever seizure	No	Yes	TSC2	Yes	Yes	Yes	VGB treatment		Seizures at Sample Draw
EPI.1MZ.J3C	EPI.OTY.2SN	2	7042-12-001-030	TSC	V1/VaEEG	Male	yes	17.1	11-40 weeks	Yes	Yes	ever seizure	No	No	TSC2	Yes	Yes	Yes	no VGB treatment	TSC				aEEG at Sample draw
EPI.8A6.Q0M	EPI.HD8.7XL	3	7042-12-001-062	TSC	V1/VaEEG	Female	yes	2.6	0-10 weeks	Yes	Yes	ever seizure	No	No	TSC2	Yes	Yes	Yes	no VGB treatment	TSC				aEEG at Sample draw
EPI.LKS.IYG	EPI.LPR.YBG	2	7042-12-002-097	TSC	V1/VaEEG	Female	yes	4.9	0-10 weeks	No	Yes	ever seizure	No	No	TSC2	Yes	Yes	Yes	no VGB treatment	TSC	Seizures at Sample Draw
EPI.MPN.GWE	EPI.QDC.27S	3	7042-12-001-009	TSC	V1/VaEEG	Female	yes	2.9	0-10 weeks	Yes	Yes	ever seizure	No	No	TSC2	Yes	Yes	Yes	no VGB treatment	TSC	Seizures at Sample Draw
EPI.RTE.EEJ	EPI.356.I2L	4	7042-12-003-202	TSC	V1/VaEEG	Female	dev_epi	2.7	0-10 weeks	Yes	Yes	ever seizure	No	No	TSC2	Yes	Yes	Yes	no VGB treatment	TSC	Seizures at Sample Draw
EPI.7BB.VTS	EPI.QPE.E9L	4	7042-12-003-201	TSC	V1/VaEEG	Male	yes	0.9	0-10 weeks	Yes	Yes	ever seizure	No	No	TSC2	Yes	Yes	Yes	no VGB treatment	TSC	Seizures at Sample Draw
EPI.QCS.YL3	EPI.M3J.YEH	4	7042-12-003-175	TSC	V1/VaEEG	Female	yes	3.6	0-10 weeks	Yes	Yes	ever seizure	No	No	TSC2	Yes	Yes	Yes	no VGB treatment	TSC	Seizures at Sample Draw
EPI.96R.SYT	EPI.CY1.LSX	1	7042-16-001-066	TSC	V1/VaEEG	Male	yes	0.9	0-10 weeks	Yes	Yes	ever seizure	No	No	TSC1	Yes	Yes	Yes	no VGB treatment	TSC				aEEG at Sample draw
EPI.CDD.CL2	EPI.5M5.OFN	1	7042-12-001-004	TSC	V1/VaEEG	Male	yes	10	0-10 weeks	Yes	Yes	ever seizure	No	No	TSC2	Yes	Yes	Yes	no VGB treatment	TSC				aEEG at Sample draw
EPI.X56.GED	EPI.KR0.0G2	2	7042-12-001-029	TSC	V1/VaEEG	Male	yes	2.1	0-10 weeks	Yes	Yes	ever seizure	Yes	No	TSC2	Yes	Yes	Yes	no VGB treatment	TSC				aEEG at Sample draw
EPI.X76.25U	EPI.EC2.PL9	4	7042-12-001-001	TSC	V1/VaEEG	Male	yes	2.6	0-10 weeks	Yes	Yes	ever seizure	No	No	TSC2	Yes	Yes	Yes	no VGB treatment	TSC				aEEG at Sample draw
EPI.OF8.3IG	EPI.IP7.8BD	4	7042-12-001-082	TSC	V1/VaEEG	Female	yes	9.9	0-10 weeks	Yes	Yes	ever seizure	Yes	No	TSC2	Yes	Yes	Yes	no VGB treatment	TSC				aEEG at Sample draw
EPI.SHF.81N	EPI.W92.QSJ	6	7042-12-003-116	TSC	V1/VaEEG	Male	yes	2.7	0-10 weeks	Yes	Yes	ever seizure	No	No	TSC2	Yes	Yes	Yes	no VGB treatment	TSC				aEEG at Sample draw
EPI.R27.4VG	EPI.83O.OKJ	2	7042-12-001-066	TSC	V1/VaEEG	Male	yes	1.7	0-10 weeks	Yes	Yes	ever seizure	Yes	No	TSC2	Yes	Yes	Yes	no VGB treatment	TSC				aEEG at Sample draw
EPI.BEP.JQ7	EPI.OH7.L9L	3	7042-12-003-177	TSC	V1/VaEEG	Male	yes	1	0-10 weeks	Yes	Yes	ever seizure	No	No	TSC2	Yes	Yes	Yes	no VGB treatment	TSC				aEEG at Sample draw
EPI.AZC.DBR	EPI.UM9.9IZ	3	7042-12-003-178	TSC	V1/VaEEG	Male	yes	7.6	0-10 weeks	No	Yes	ever seizure	No	No	TSC2	Yes	Yes	Yes	no VGB treatment	TSC				aEEG at Sample draw
EPI.B8V.X47	EPI.EO5.LPD	3	7042-12-001-074	TSC	V1/VaEEG	Female	yes	1.3	0-10 weeks	Yes	Yes	ever seizure	No	No	TSC2	Yes	Yes	Yes	no VGB treatment	TSC				aEEG at Sample draw
EPI.G2A.83L	EPI.0F6.MVG	4	7042-12-003-187	TSC	V1/VaEEG	Female	yes	3.9	0-10 weeks	Yes	Yes	ever seizure	No	No	TSC2	Yes	Yes	Yes	no VGB treatment	TSC				aEEG at Sample draw
EPI.8KC.P39	EPI.VQL.V06	5	7042-12-003-155	TSC	V1/VaEEG	Female	yes	5.7	0-10 weeks	Yes	Yes	ever seizure	Yes	No	TSC2	Yes	Yes	Yes	no VGB treatment	TSC				aEEG at Sample draw
EPI.82U.9PQ	EPI.T8Z.V4X	5	7042-12-001-008	TSC	V1/VaEEG	Male	yes	11	11-40 weeks	Yes	Yes	ever seizure	Yes	No	TSC2	Yes	Yes	Yes	no VGB treatment	TSC				aEEG at Sample draw
EPI.FPI.YX6	EPI.VY1.4D4	6	7042-12-004-218	TSC	V1/VaEEG	Male	yes	2.7	0-10 weeks	Yes	Yes	ever seizure	No	No	TSC1	Yes	Yes	Yes	no VGB treatment	TSC				aEEG at Sample draw
EPI.SUG.HTC	EPI.A7S.LXN	6	7042-12-003-133	TSC	V1/VaEEG	Female	yes	12.6	11-40 weeks	Yes	Yes	ever seizure	Yes	No	TSC2	Yes	Yes	Yes	no VGB treatment	TSC				aEEG at Sample draw
EPI.7IO.Y60	EPI.NEG.RC7	7		TSC	V1/VaEEG	Male	yes	0	0-10 weeks	No	Yes	ever seizure	No	No	TSC1	Yes	Yes	No	no VGB treatment	TSC				aEEG at Sample draw
EPI.DDQ.L86	EPI.AIF.G7Y	3	7042-12-001-005	TSC	V1	Male	yes	4.9	0-10 weeks	No	No	never seiz - never VGB	No	No	TSC1	Yes	Yes	Yes	no VGB treatment	TSC	no aEEG and no Seizures at Sample Draw		never Seizure - never VGB	no Seizures nor aEEG at Sample draw
EPI.2AS.D5M	EPI.XS2.PM4	1		TSC	V1	Male	yes	4.6	0-10 weeks	No	No	never seiz - never VGB	No	No	TSC1	Yes	Yes	No	no VGB treatment	TSC	no aEEG and no Seizures at Sample Draw		never Seizure - never VGB	no Seizures nor aEEG at Sample draw
EPI.ZMK.4O8	EPI.691.8LX	6	7042-16-001-070	TSC	V1	Male	yes	7.7	0-10 weeks	No	No	never seiz - never VGB	No	No	TSC2	Yes	Yes	Yes	no VGB treatment	TSC	no aEEG and no Seizures at Sample Draw		never Seizure - never VGB	no Seizures nor aEEG at Sample draw
EPI.KEF.9RA	EPI.E35.TQQ	3	7042-12-001-020	TSC	V1	Male	yes	1.9	0-10 weeks	No	No	never seiz - never VGB	No	No	TSC1	Yes	Yes	Yes	no VGB treatment	TSC	no aEEG and no Seizures at Sample Draw		never Seizure - never VGB	no Seizures nor aEEG at Sample draw
EPI.UAP.67M	EPI.8P3.0A5	5	7042-12-003-148	TSC	V1	Male	yes	8.9	0-10 weeks	No	No	never seiz - never VGB	No	No	TSC1	Yes	Yes	Yes	no VGB treatment	TSC	no aEEG and no Seizures at Sample Draw		never Seizure - never VGB	no Seizures nor aEEG at Sample draw
EPI.MO4.3LR	EPI.9SL.LYV	6	7042-12-003-160	TSC	V1	Female	yes	6.1	0-10 weeks	No	No	never seiz - never VGB	No	No	TSC2	Yes	Yes	Yes	no VGB treatment	TSC	no aEEG and no Seizures at Sample Draw		never Seizure - never VGB	no Seizures nor aEEG at Sample draw
EPI.LEM.OQ5	EPI.6Q1.ZDF	7	7042-12-003-146	TSC	V1	Female	yes	13.9	11-40 weeks	No	No	never seiz - never VGB	No	No	TSC1	Yes	Yes	Yes	no VGB treatment	TSC	no aEEG and no Seizures at Sample Draw		never Seizure - never VGB	no Seizures nor aEEG at Sample draw
EPI.MTZ.4NM	EPI.KJZ.IA3	7	7042-12-001-065	TSC	V1	Female	yes	15.9	11-40 weeks	No	No	never seiz - never VGB	No	No	TSC1	Yes	Yes	Yes	no VGB treatment	TSC	no aEEG and no Seizures at Sample Draw		never Seizure - never VGB	no Seizures nor aEEG at Sample draw
EPI.6Z4.OJA	EPI.3NZ.6V4	7	7042-12-003-135	TSC	V1	Male	yes	3.6	0-10 weeks	No	No	never seiz - never VGB	No	No	TSC2	Yes	Yes	Yes	no VGB treatment	TSC	no aEEG and no Seizures at Sample Draw		never Seizure - never VGB	no Seizures nor aEEG at Sample draw
EPI.MUD.STX	EPI.SWF.EPX	1	7042-12-002-098	TSC	V1	Male	yes	12	11-40 weeks	No	No	never seiz - VGB treated	Yes	No	TSC1	Yes	Yes	Yes	no VGB treatment	TSC	no aEEG and no Seizures at Sample Draw			no Seizures nor aEEG at Sample draw
EPI.0NZ.YAG	EPI.ZZY.IJZ	2	7042-12-002-107	TSC	V1	Female	yes	6	0-10 weeks	No	No	never seiz - VGB treated	Yes	Yes	TSC1	Yes	Yes	Yes	VGB treatment		no aEEG and no Seizures at Sample Draw			no Seizures nor aEEG at Sample draw
EPI.MXS.I51	EPI.0R2.VAC	1	7042-12-001-018	TSC	V1	Female	yes	4.7	0-10 weeks	No	No	never seiz - VGB treated	Yes	No	TSC1	Yes	Yes	Yes	no VGB treatment	TSC	no aEEG and no Seizures at Sample Draw			no Seizures nor aEEG at Sample draw
EPI.5QE.IDJ	EPI.5XC.7AD	1	7042-12-004-241	TSC	V1	Female	yes	6	0-10 weeks	No	No	never seiz - VGB treated	Yes	No	TSC2	Yes	Yes	Yes	no VGB treatment	TSC	no aEEG and no Seizures at Sample Draw			no Seizures nor aEEG at Sample draw
EPI.J40.HVN	EPI.MKK.PQS	6	7042-12-001-031	TSC	V1	Female	yes	7	0-10 weeks	No	No	never seiz - VGB treated	Yes	No	TSC2	Yes	Yes	Yes	no VGB treatment	TSC	no aEEG and no Seizures at Sample Draw			no Seizures nor aEEG at Sample draw
EPI.PTB.GK2	EPI.G2S.EJR	1	7042-12-002-093	TSC	V1	Female	yes	4.7	0-10 weeks	No	No	never seiz - VGB treated	Yes	No	TSC2	Yes	Yes	Yes	no VGB treatment	TSC	no aEEG and no Seizures at Sample Draw			no Seizures nor aEEG at Sample draw
EPI.OX2.KBC	EPI.OTR.3YR	6	7042-12-001-022	TSC	V1	Female	yes	7	0-10 weeks	No	No	never seiz - VGB treated	Yes	No	TSC1	Yes	Yes	Yes	no VGB treatment	TSC	no aEEG and no Seizures at Sample Draw			no Seizures nor aEEG at Sample draw
EPI.33W.J7N	EPI.1B0.KKH	2	7042-12-001-054	TSC	V1	Female	yes	3.7	0-10 weeks	No	No	never seiz - VGB treated	Yes	No	TSC2	Yes	Yes	Yes	no VGB treatment	TSC	no aEEG and no Seizures at Sample Draw			no Seizures nor aEEG at Sample draw
EPI.G67.KBZ	EPI.N19.7J0	4	7042-12-003-162	TSC	V1	Male	yes	16.7	11-40 weeks	No	No	never seiz - VGB treated	Yes	No	TSC1	Yes	Yes	Yes	no VGB treatment	TSC	no aEEG and no Seizures at Sample Draw			no Seizures nor aEEG at Sample draw
EPI.Y34.4N1	EPI.V0W.F0L	4	7042-12-003-191	TSC	V1	Male	yes	2.1	0-10 weeks	No	No	never seiz - VGB treated	Yes	No	NMI	Yes	Yes	Yes	no VGB treatment	TSC	no aEEG and no Seizures at Sample Draw			no Seizures nor aEEG at Sample draw
EPI.D9U.WDV	EPI.9HF.E5I	5	7042-12-003-199	TSC	V1	Female	yes	11.6	11-40 weeks	No	No	never seiz - VGB treated	Yes	No	TSC2	Yes	Yes	Yes	no VGB treatment	TSC	no aEEG and no Seizures at Sample Draw			no Seizures nor aEEG at Sample draw
EPI.V3H.XW3	EPI.XQG.SBX		7042-12-004-209	TSC	V1	Female	yes	5	0-10 weeks	No	No	never seiz - VGB treated	Yes	No	TSC2	Yes	No	Yes	no VGB treatment	TSC	no aEEG and no Seizures at Sample Draw			no Seizures nor aEEG at Sample draw
EPI.70Q.37M	EPI.MMK.WIM	6	7042-12-003-128	TSC	V1	Male	yes	6	0-10 weeks	No	No	never seiz - VGB treated	Yes	No	TSC1	Yes	Yes	Yes	no VGB treatment	TSC	no aEEG and no Seizures at Sample Draw			no Seizures nor aEEG at Sample draw
EPI.E2Q.2NM	EPI.YIK.4LM		7042-12-003-125	TSC	V1	Male	yes	2.6	0-10 weeks	No	No	never seiz - VGB treated	Yes	No	TSC2	Yes	No	Yes	no VGB treatment	TSC	no aEEG and no Seizures at Sample Draw			no Seizures nor aEEG at Sample draw
EPI.FUO.SPT	EPI.2UD.4DH	2	7042-12-001-077	TSC	V1/VaEEG	Male	yes	5	0-10 weeks	No	No	never seiz - never VGB	No	No	TSC2	Yes	Yes	Yes	no VGB treatment	TSC				aEEG at Sample draw
EPI.IOR.IES	EPI.LBA.CG5	7	7042-12-001-071	TSC	V1/VaEEG	Female	yes	5.6	0-10 weeks	No	No	never seiz - VGB treated	Yes	No	TSC2	Yes	Yes	Yes	no VGB treatment	TSC				aEEG at Sample draw
EPI.YIJ.N24	EPI.G9F.CFN	2	7042-12-001-041	Control	Control	Female	yes	15	11-40 weeks		No					Yes	Yes	Yes	no VGB treatment	Control			Control
EPI.YIJ.N24	EPI.ZG8.KB5	2	7042-12-003-110	Control	Control	Female	yes	106	> 40 weeks		No					Yes	Yes	Yes	no VGB treatment	Control
EPI.FM6.USX	EPI.0UN.L2J	1	7042-16-001-020	Control	Control	Female	yes	14	11-40 weeks		No					Yes	Yes	Yes	no VGB treatment	Control			Control
EPI.QCM.J5P	EPI.KM2.5Z8	2	7042-16-001-024	Control	Control	Male	yes	26.9	11-40 weeks		No					Yes	Yes	Yes	no VGB treatment	Control			Control
EPI.O8D.4F1	EPI.GWY.VQU	3	7042-16-001-033	Control	Control	Female	yes	4.9	0-10 weeks		No					Yes	Yes	Yes	no VGB treatment	Control			Control
EPI.90R.KNR	EPI.LYU.G42		7042-16-001-034	Control	Control		yes				No					No	No	Yes	no VGB treatment	Control
EPI.CYS.C1O	EPI.6CB.2A8	6		Control	Control	Male	yes	21	11-40 weeks		No					Yes	Yes	No	no VGB treatment	Control			Control
EPI.25V.9MB	EPI.HWK.6JW	4	7042-16-001-039	Control	Control	Female	yes	80.3	> 40 weeks		No					Yes	Yes	Yes	no VGB treatment	Control
EPI.EJZ.BCJ	EPI.YJD.Z0K	5	7042-16-001-043	Control	Control	Female	yes	48	> 40 weeks		No					Yes	Yes	Yes	no VGB treatment	Control
EPI.XDD.8Z3	EPI.GZA.S94	2	7042-16-001-025	Control	Control	Female	yes	56.3	> 40 weeks		No					Yes	Yes	Yes	no VGB treatment	Control
EPI.XPS.RM6	EPI.WQ2.BGL		7042-16-001-028	Control	Control	Male	yes	3.1	0-10 weeks		No					Yes	No	Yes	no VGB treatment	Control			Control
EPI.BQY.CJJ	EPI.OZ4.XKG			Control	Control	Male	yes	59.3	> 40 weeks		No					Yes	No	No	no VGB treatment	Control
EPI.TJO.YPH	EPI.TFC.XQO			Control	Control	Female	yes	22.4	11-40 weeks		No					Yes	No	No	no VGB treatment	Control			Control
EPI.U51.8GF	EPI.172.1MW	2	7042-16-001-023	Control	Control	Male	yes	22.6	11-40 weeks		No					Yes	Yes	Yes	no VGB treatment	Control			Control
EPI.Z3M.2C4	EPI.MWW.Y1M	5	7042-16-001-040	Control	Control	Male	yes	72	> 40 weeks		No					Yes	Yes	Yes	no VGB treatment	Control
EPI.O78.UV6	EPI.XWG.74K			Control	Control	Female	yes	20.1	11-40 weeks		No					Yes	No	No	no VGB treatment	Control			Control
EPI.5PL.QZ3	EPI.XRC.0A0	6		Control	Control	Male	yes	98.3	> 40 weeks		No					Yes	Yes	No	no VGB treatment	Control
EPI.IXP.ETZ	EPI.PDL.GBH	4	7042-16-001-036	Control	Control	Male	yes	64.3	> 40 weeks		No					Yes	Yes	Yes	no VGB treatment	Control
EPI.129.JIW	EPI.1ML.533	5		Control	Control	Male	yes	89.6	> 40 weeks		No					Yes	Yes	No	no VGB treatment	Control
EPI.91H.TIS	EPI.3S7.EYS		7042-16-001-013	Control	Control	Female	yes	53.6	> 40 weeks		No					No	No	Yes	no VGB treatment	Control
EPI.985.1UV	EPI.ED2.RGD			Control	Control	Female	yes	30.4	11-40 weeks		No					Yes	No	No	no VGB treatment	Control			Control
EPI.DER.Y9F	EPI.V6G.H60		7042-16-001-029	Control	Control	Female	yes	25.7	11-40 weeks		No					Yes	No	Yes	no VGB treatment	Control			Control
EPI.2TX.DLQ	EPI.2GV.YV4	5		Control	Control	Female	yes	70.7	> 40 weeks		No					Yes	Yes	No	no VGB treatment	Control
EPI.QM0.8FB	EPI.B50.H17	7	7042-16-001-046	Control	Control	Male	yes	23.7	11-40 weeks		No					Yes	Yes	Yes	no VGB treatment	Control			Control
EPI.27G.Q7R	EPI.1IX.GTU	6		Control	Control	Female	yes	20	11-40 weeks		No					No	Yes	No	no VGB treatment	Control			Control
EPI.U17.LSX	EPI.SCP.O3M	5		Control	Control	Male	yes	78.7	> 40 weeks		No					Yes	Yes	No	no VGB treatment	Control
EPI.Y7Q.6DM	EPI.EID.3KR			Control	Control	Female	yes	21.6	11-40 weeks		No					Yes	No	No	no VGB treatment	Control			Control
EPI.O78.H4U	EPI.MXW.1C3	1	7042-16-001-019	Control	Control	Female	yes	29.1	11-40 weeks		No					Yes	Yes	Yes	no VGB treatment	Control			Control
EPI.O78.H4U	EPI.1UG.DTC	1	7042-16-001-019	Control	Control	Female	yes	29.1	11-40 weeks		No					Yes	Yes	Yes	no VGB treatment	Control			Control
EPI.O78.H4U	EPI.SDB.KOK	2	7042-16-001-019	Control	Control	Female	yes	29.1	11-40 weeks		No					Yes	Yes	Yes	no VGB treatment	Control			Control
EPI.O78.H4U	EPI.BYT.Y02	3	7042-16-001-019	Control	Control	Female	yes	29.1	11-40 weeks		No					Yes	Yes	Yes	no VGB treatment	Control			Control
EPI.O78.H4U	EPI.KZE.5ND	4	7042-16-001-019	Control	Control	Female	yes	29.1	11-40 weeks		No					Yes	Yes	Yes	no VGB treatment	Control			Control
EPI.O78.H4U	EPI.V51.PPA	5	7042-16-001-019	Control	Control	Female	yes	29.1	11-40 weeks		No					Yes	Yes	Yes	no VGB treatment	Control			Control
EPI.O78.H4U	EPI.A7R.QPV	6	7042-16-001-019	Control	Control	Female	yes	29.1	11-40 weeks		No					Yes	Yes	Yes	no VGB treatment	Control			Control
EPI.O78.H4U	EPI.5CJ.4T3	7	7042-16-001-019	Control	Control	Female	yes	29.1	11-40 weeks		No					Yes	Yes	Yes	no VGB treatment	Control			Control
EPI.TF7.175	EPI.3G5.WWV	1	7042-16-001-018	Control	Control	Female	yes	40	11-40 weeks		No					Yes	Yes	Yes	no VGB treatment	Control			Control
EPI.YAX.ID2	EPI.SKZ.5P7	3	7042-16-001-027	Control	Control	Female	yes	82.3	> 40 weeks		No					Yes	Yes	Yes	no VGB treatment	Control
EPI.6N4.EHX	EPI.0K9.9OX	1	7042-16-001-015	Control	Control	Male	yes	41	> 40 weeks		No					Yes	Yes	Yes	no VGB treatment	Control
EPI.5JH.PJ2	EPI.IVU.TBY	1	7042-16-001-041	Control	Control	Female	yes	95.6	> 40 weeks		No					Yes	Yes	Yes	no VGB treatment	Control
EPI.5JH.PJ2	EPI.FOS.J9P	2	7042-16-001-041	Control	Control	Female	yes	95.6	> 40 weeks		No					Yes	Yes	Yes	no VGB treatment	Control
EPI.5JH.PJ2	EPI.8UH.RFC	3	7042-16-001-041	Control	Control	Female	yes	95.6	> 40 weeks		No					Yes	Yes	Yes	no VGB treatment	Control
EPI.5JH.PJ2	EPI.HMJ.WG0	4	7042-16-001-041	Control	Control	Female	yes	95.6	> 40 weeks		No					Yes	Yes	Yes	no VGB treatment	Control
EPI.5JH.PJ2	EPI.TVG.JVG	5	7042-16-001-041	Control	Control	Female	yes	95.6	> 40 weeks		No					Yes	Yes	Yes	no VGB treatment	Control
EPI.5JH.PJ2	EPI.063.SAN	6	7042-16-001-041	Control	Control	Female	yes	95.6	> 40 weeks		No					Yes	Yes	Yes	no VGB treatment	Control
EPI.5JH.PJ2	EPI.0Y0.B1Q	7	7042-16-001-041	Control	Control	Female	yes	95.6	> 40 weeks		No					Yes	Yes	Yes	no VGB treatment	Control
EPI.YM1.9HU	EPI.3HJ.27E	7		Control	Control	Female	yes	5.3	0-10 weeks		No					No	Yes	No	no VGB treatment	Control			Control
EPI.ALJ.642	EPI.6JM.2SN			Control	Control	Male	yes	30.3	11-40 weeks		No					Yes	No	No	no VGB treatment	Control			Control
EPI.GI5.B3M	EPI.MCQ.N5U	7		Control	Control	Male	yes	24.4	11-40 weeks		No					Yes	Yes	No	no VGB treatment	Control			Control
EPI.0WO.JUE	EPI.LH1.RE7	2		Control	Control	Male	yes	7	0-10 weeks		No					Yes	Yes	No	no VGB treatment	Control			Control
EPI.7GG.Q9G	EPI.116.Z49	3	7042-16-001-032	Control	Control	Male	yes	35.4	11-40 weeks		No					Yes	Yes	Yes	no VGB treatment	Control			Control
EPI.B66.V8E	EPI.OIM.RM6	7		Control	Control	Male	yes	8.3	0-10 weeks		No					Yes	Yes	No	no VGB treatment	Control			Control
EPI.V4Y.011	EPI.CFT.HBQ	2	7042-16-001-022	Control	Control	Male	yes	21.9	11-40 weeks		No					Yes	Yes	Yes	no VGB treatment	Control			Control
EPI.CW0.5L8	EPI.Q6O.4YM	1	7042-16-001-026	Control	Control	Female	yes	107.9	> 40 weeks		No					Yes	Yes	Yes	no VGB treatment	Control
EPI.CW0.5L8	EPI.KZX.8YM	1	7042-16-001-026	Control	Control	Female	yes	107.9	> 40 weeks		No					Yes	Yes	Yes	no VGB treatment	Control
EPI.CW0.5L8	EPI.4QW.L8N	2	7042-16-001-026	Control	Control	Female	yes	107.9	> 40 weeks		No					Yes	Yes	Yes	no VGB treatment	Control
EPI.CW0.5L8	EPI.H1G.7O6	3	7042-16-001-026	Control	Control	Female	yes	107.9	> 40 weeks		No					Yes	Yes	Yes	no VGB treatment	Control
EPI.CW0.5L8	EPI.EEO.7PC	4	7042-16-001-026	Control	Control	Female	yes	107.9	> 40 weeks		No					Yes	Yes	Yes	no VGB treatment	Control
EPI.CW0.5L8	EPI.QV3.PFM	5	7042-16-001-026	Control	Control	Female	yes	107.9	> 40 weeks		No					Yes	Yes	Yes	no VGB treatment	Control
EPI.CW0.5L8	EPI.FQO.87D	6	7042-16-001-026	Control	Control	Female	yes	107.9	> 40 weeks		No					Yes	Yes	Yes	no VGB treatment	Control
EPI.CW0.5L8	EPI.XN2.1CK	7	7042-16-001-026	Control	Control	Female	yes	107.9	> 40 weeks		No					Yes	Yes	Yes	no VGB treatment	Control
EPI.1GB.ETU	EPI.G9E.O4I	3	7042-16-001-030	Control	Control	Female	yes	4.3	0-10 weeks		No					Yes	Yes	Yes	no VGB treatment	Control			Control
EPI.O7D.6D2	EPI.G1G.GBJ		7042-16-001-017	Control	Control	Female	yes	14.1	11-40 weeks		No					No	No	Yes	no VGB treatment	Control			Control
EPI.LF2.N88	EPI.2MH.ID8			Control	Control	Female	yes	4.3	0-10 weeks		No					Yes	No	No	no VGB treatment	Control			Control
EPI.B3L.Y5U	EPI.SJ9.358	7		Control	Control	Male	yes	44.3	> 40 weeks		No					No	Yes	No	no VGB treatment	Control
EPI.VZZ.G19	EPI.JLP.4DF	1	7042-16-001-016	Control	Control	Male	yes	22.3	11-40 weeks		No					Yes	Yes	Yes	no VGB treatment	Control			Control
EPI.WJS.127	EPI.BN4.6DI	7		Control	Control	Male	yes	18.9	11-40 weeks		No					Yes	Yes	No	no VGB treatment	Control			Control
EPI.2ZQ.5EW	EPI.B13.MGS	3	7042-16-001-031	Control	Control	Female	yes	9	0-10 weeks		No					Yes	Yes	Yes	no VGB treatment	Control			Control
EPI.HNR.3M9	EPI.E2X.I2L	6		Control	Control	Male	yes	49.3	> 40 weeks		No					Yes	Yes	No	no VGB treatment	Control
EPI.OZ6.HZU	EPI.A9J.Y4I	4	7042-16-001-035	Control	Control	Female	yes	11.9	11-40 weeks		No					Yes	Yes	Yes	no VGB treatment	Control			Control
EPI.J3E.3KB	EPI.XC1.88I	3	7042-16-001-014	Control	Control	Male	yes	10.3	0-10 weeks		No					Yes	Yes	Yes	no VGB treatment	Control			Control
EPI.NNW.OOW	EPI.Q6P.VSA	4	7042-16-001-037	Control	Control	Female	yes	8.9	0-10 weeks		No					Yes	Yes	Yes	no VGB treatment	Control			Control
EPI.2YA.HAZ	EPI.NZJ.GG6	2	7042-16-001-021	Control	Control	Female	yes	23.3	11-40 weeks		No					Yes	Yes	Yes	no VGB treatment	Control			Control
EPI.YSZ.FO5	EPI.O36.MNQ	7	7042-16-001-047	Control	Control	Male	yes	47.6	> 40 weeks		No					Yes	Yes	Yes	no VGB treatment	Control
EPI.RFW.4MO	EPI.XKS.LKQ	6	7042-17-001-025	Control	Control	Male	yes	69.4	> 40 weeks		No					Yes	Yes	Yes	no VGB treatment	Control
EPI.65U.9NJ	EPI.CR8.0NR	4	7042-16-001-038	Control	Control	Male	yes	24.4	11-40 weeks		No					Yes	Yes	Yes	no VGB treatment	Control			Control
EPI.J34.4LN	EPI.U9N.7GV	5	7042-16-001-042	Control	Control	Female	yes	9.4	0-10 weeks		No					Yes	Yes	Yes	no VGB treatment	Control			Control
EPI.4AQ.OV1	EPI.B3G.VPZ	1	7042-16-001-044	Control	Control	Male	yes	9.4	0-10 weeks		No					Yes	Yes	Yes	no VGB treatment	Control			Control
EPI.4AQ.OV1	EPI.84X.5FF	2	7042-16-001-044	Control	Control	Male	yes	9.4	0-10 weeks		No					Yes	Yes	Yes	no VGB treatment	Control			Control
EPI.4AQ.OV1	EPI.LYI.W35	3	7042-16-001-044	Control	Control	Male	yes	9.4	0-10 weeks		No					Yes	Yes	Yes	no VGB treatment	Control			Control
EPI.4AQ.OV1	EPI.5LJ.DNR	4	7042-16-001-044	Control	Control	Male	yes	9.4	0-10 weeks		No					Yes	Yes	Yes	no VGB treatment	Control			Control
EPI.4AQ.OV1	EPI.LSP.JO2	5	7042-16-001-044	Control	Control	Male	yes	9.4	0-10 weeks		No					Yes	Yes	Yes	no VGB treatment	Control			Control
EPI.4AQ.OV1	EPI.5TP.X6Y	6	7042-16-001-044	Control	Control	Male	yes	9.4	0-10 weeks		No					Yes	Yes	Yes	no VGB treatment	Control			Control
EPI.4AQ.OV1	EPI.7NJ.F54	7	7042-16-001-044	Control	Control	Male	yes	9.4	0-10 weeks		No					Yes	Yes	Yes	no VGB treatment	Control			Control
EPI.5B8.Z6U	EPI.A2C.5D4		7042-16-001-045	Control	Control	Female	yes	36.4	11-40 weeks		No					Yes	No	Yes	no VGB treatment	Control			Control
EPI.QSN.BW0	EPI.LPM.JDY	2	7042-12-003-169	TSC	V24	Male	yes	105.7	> 40 weeks	Yes	Yes	ever seizure	No	Yes	TSC2	Yes	Yes	Yes	VGB treatment		Seizures at Sample Draw	treated - Seizures developed			resistant Epilepsy at V24
EPI.18O.HZN	EPI.0OZ.HSS	3	7042-12-004-231	TSC	V24	Male	yes	106	> 40 weeks	Yes	Yes	ever seizure	No	Yes	TSC1	Yes	Yes	Yes	VGB treatment		Seizures at Sample Draw	treated - Seizures developed			resistant Epilepsy at V24
EPI.0N4.NNL	EPI.WYA.2WF	7	7042-16-001-011	TSC	V24	Female	yes	103.9	> 40 weeks	Yes	Yes	ever seizure	No	Yes	TSC2	Yes	Yes	Yes	VGB treatment		Seizures at Sample Draw	treated - Seizures developed			resistant Epilepsy at V24
EPI.PN5.V6N	EPI.M2P.ZYL	7	7042-16-001-064	TSC	V24	Female	yes	121	> 40 weeks	Yes	Yes	ever seizure	No	Yes	TSC2	Yes	Yes	Yes	VGB treatment		Seizures at Sample Draw	treated - Seizures developed			resistant Epilepsy at V24
EPI.WB0.Z22	EPI.0YV.28J	4	7042-16-001-003	TSC	V24	Female	yes	110.7	> 40 weeks	Yes	Yes	ever seizure	Yes	Yes	TSC2	Yes	Yes	Yes	VGB treatment		no aEEG and no Seizures at Sample Draw	treated - Seizures developed			resistant Epilepsy at V24
EPI.6N2.WZW	EPI.NUV.81R	7	7042-17-001-017	TSC	V24	Female	yes	110.4	> 40 weeks	Yes	Yes	ever seizure	No	Yes	TSC2	Yes	Yes	Yes	VGB treatment		no aEEG and no Seizures at Sample Draw	treated - Seizures developed			resistant Epilepsy at V24
EPI.0EC.WK0	EPI.AEH.XJE	7	7042-17-001-018	TSC	V24	Female	yes	112.4	> 40 weeks	Yes	Yes	ever seizure	No	Yes	TSC2	Yes	Yes	Yes	VGB treatment		no aEEG and no Seizures at Sample Draw	treated - Seizures developed			resistant Epilepsy at V24
EPI.1MZ.J3C	EPI.2P3.0UN	2	7042-12-003-205	TSC	V24	Male	yes	107.7	> 40 weeks	Yes	Yes	ever seizure	No	Yes	TSC2	Yes	Yes	Yes	VGB treatment		Seizures at Sample Draw	treated - Seizures developed			resistant Epilepsy at V24
EPI.8A6.Q0M	EPI.4UG.RID	3	7042-12-004-234	TSC	V24	Female	yes	100.9	> 40 weeks	Yes	Yes	ever seizure	No	Yes	TSC2	Yes	Yes	Yes	VGB treatment		Seizures at Sample Draw	treated - Seizures developed			resistant Epilepsy at V24
EPI.5S1.KW6	EPI.FB5.E4V	7	7042-16-001-010	TSC	V24	Male	yes	105.9	> 40 weeks	Yes	Yes	ever seizure	No	Yes	TSC2	Yes	Yes	Yes	VGB treatment		Seizures at Sample Draw	treated - Seizures developed			resistant Epilepsy at V24
EPI.LM3.B4Z	EPI.T8P.KXM	7	7042-17-001-022	TSC	V24	Male	yes	107	> 40 weeks	Yes	Yes	ever seizure	No	Yes	TSC1	Yes	Yes	Yes	VGB treatment		no aEEG and no Seizures at Sample Draw	treated - Seizures developed			resistant Epilepsy at V24
EPI.9CY.41Y	EPI.7L8.K1N	7	7042-17-001-023	TSC	V24	Male	yes	103.9	> 40 weeks	Yes	Yes	ever seizure	No	Yes	TSC2	Yes	Yes	Yes	VGB treatment		no aEEG and no Seizures at Sample Draw	treated - Seizures developed			resistant Epilepsy at V24
EPI.CDD.CL2	EPI.1N9.0TG	1	7042-12-001-045	TSC	V24	Male	yes	102.6	> 40 weeks	Yes	Yes	ever seizure	No	Yes	TSC2	Yes	Yes	Yes	VGB treatment		Seizures at Sample Draw	treated - Seizures developed			resistant Epilepsy at V24
EPI.C6D.CXE	EPI.A67.N02	1	7042-12-001-010	TSC	V24	Male	yes	103.9	> 40 weeks	Yes	Yes	ever seizure	Yes	Yes	TSC2	Yes	Yes	Yes	VGB treatment		Seizures at Sample Draw	treated - Seizures developed			resistant Epilepsy at V24
EPI.MG3.ZF1	EPI.ZLS.53G	2	7042-12-001-043	TSC	V24	Female	yes	102.7	> 40 weeks	Yes	Yes	ever seizure	No	Yes	TSC2	Yes	Yes	Yes	VGB treatment		Seizures at Sample Draw	treated - Seizures developed			resistant Epilepsy at V24
EPI.UIL.NNV	EPI.KH7.R10	2	7042-12-003-192	TSC	V24	Female	yes	102.6	> 40 weeks	Yes	Yes	ever seizure	No	Yes	TSC2	Yes	Yes	Yes	VGB treatment		Seizures at Sample Draw	treated - Seizures developed			resistant Epilepsy at V24
EPI.X56.GED	EPI.761.EXC	2	7042-16-001-068	TSC	V24	Male	yes	104	> 40 weeks	Yes	Yes	ever seizure	Yes	Yes	TSC2	Yes	Yes	Yes	VGB treatment		Seizures at Sample Draw	treated - Seizures developed			resistant Epilepsy at V24
EPI.WHB.OLK	EPI.O0M.NRA	4		TSC	V24	Female	yes	101.9	> 40 weeks	Yes	Yes	ever seizure	Yes	Yes	TSC2	Yes	Yes	No	VGB treatment		Seizures at Sample Draw	treated - Seizures developed			resistant Epilepsy at V24
EPI.X76.25U	EPI.EHX.US6	4	7042-16-001-052	TSC	V24	Male	yes	108.1	> 40 weeks	Yes	Yes	ever seizure	No	Yes	TSC2	Yes	Yes	Yes	VGB treatment		Seizures at Sample Draw	treated - Seizures developed			resistant Epilepsy at V24
EPI.96R.SYT	EPI.UL2.STN	1	7042-12-003-185	TSC	V24	Male	yes	103.6	> 40 weeks	Yes	Yes	ever seizure	No	Yes	TSC1	Yes	Yes	Yes	VGB treatment		no aEEG and no Seizures at Sample Draw	treated - Seizures developed			resistant Epilepsy at V24
EPI.59E.HVP	EPI.I1L.Z3U	1	7042-12-001-044	TSC	V24	Female	yes	102	> 40 weeks	Yes	Yes	ever seizure	Yes	Yes	TSC2	Yes	Yes	Yes	VGB treatment		no aEEG and no Seizures at Sample Draw	treated - Seizures developed			resistant Epilepsy at V24
EPI.E9S.5PV	EPI.M4V.FRH	1	7042-12-001-048	TSC	V24	Female	yes	103.6	> 40 weeks	Yes	Yes	ever seizure	No	Yes	TSC2	Yes	Yes	Yes	VGB treatment		no aEEG and no Seizures at Sample Draw	treated - Seizures developed			resistant Epilepsy at V24
EPI.MPN.GWE	EPI.Y4H.6IN	3		TSC	V24	Female	yes	119.1	> 40 weeks	Yes	Yes	ever seizure	No	Yes	TSC2	Yes	Yes	No	VGB treatment		no aEEG and no Seizures at Sample Draw	treated - Seizures developed			resistant Epilepsy at V24
EPI.7BB.VTS	EPI.HRA.DI8	4	7042-16-001-004	TSC	V24	Male	yes	99	> 40 weeks	Yes	Yes	ever seizure	No	Yes	TSC2	Yes	Yes	Yes	VGB treatment		no aEEG and no Seizures at Sample Draw	treated - Seizures developed			resistant Epilepsy at V24
EPI.QCS.YL3	EPI.2F8.QJ4	4	7042-17-001-001	TSC	V24	Female	yes	114.6	> 40 weeks	Yes	Yes	ever seizure	No	Yes	TSC2	Yes	Yes	Yes	VGB treatment		no aEEG and no Seizures at Sample Draw	treated - Seizures developed			resistant Epilepsy at V24
EPI.BEP.JQ7	EPI.4J2.EZJ	3	7042-12-004-235	TSC	V24	Male	yes	104.9	> 40 weeks	Yes	Yes	ever seizure	No	Yes	TSC2	Yes	Yes	Yes	VGB treatment		Seizures at Sample Draw	treated - Seizures developed			resistant Epilepsy at V24
EPI.7FI.C9Z	EPI.YQS.1AR	3	7042-16-001-051	TSC	V24	Male	yes	115	> 40 weeks	Yes	Yes	ever seizure	No	Yes	TSC2	No	Yes	Yes	VGB treatment		Seizures at Sample Draw	treated - Seizures developed			resistant Epilepsy at V24
EPI.B8V.X47	EPI.KRB.904	3		TSC	V24	Female	yes	102.9	> 40 weeks	Yes	Yes	ever seizure	No	Yes	TSC2	Yes	Yes	No	VGB treatment		Seizures at Sample Draw	treated - Seizures developed			resistant Epilepsy at V24
EPI.LC5.PWZ	EPI.HH3.C9L	4		TSC	V24	Female	yes	103.9	> 40 weeks	Yes	Yes	ever seizure	No	Yes	TSC1	Yes	Yes	No	VGB treatment		Seizures at Sample Draw	treated - Seizures developed			resistant Epilepsy at V24
EPI.G2A.83L	EPI.BB1.1HX	4	7042-16-001-001	TSC	V24	Female	yes	105.7	> 40 weeks	Yes	Yes	ever seizure	No	Yes	TSC2	Yes	Yes	Yes	VGB treatment		Seizures at Sample Draw	treated - Seizures developed			resistant Epilepsy at V24
EPI.8KC.P39	EPI.86B.RKK	5	7042-17-001-003	TSC	V24	Female	yes	109.6	> 40 weeks	Yes	Yes	ever seizure	Yes	Yes	TSC2	Yes	Yes	Yes	VGB treatment		Seizures at Sample Draw	treated - Seizures developed			resistant Epilepsy at V24
EPI.55R.QD6	EPI.H2V.A5N	5	7042-17-001-005	TSC	V24	Male	yes	103.9	> 40 weeks	Yes	Yes	ever seizure	No	Yes	TSC2	Yes	Yes	Yes	VGB treatment		Seizures at Sample Draw	treated - Seizures developed			resistant Epilepsy at V24
EPI.C8X.54T	EPI.KMR.FPI	5	7042-16-001-055	TSC	V24	Male	yes	103	> 40 weeks	Yes	Yes	ever seizure	No	Yes	TSC2	Yes	Yes	Yes	VGB treatment		Seizures at Sample Draw	treated - Seizures developed			resistant Epilepsy at V24
EPI.KLS.5TQ	EPI.D1K.U0T	1	7042-16-001-056	TSC	V24	Female	yes	100	> 40 weeks	Yes	Yes	ever seizure	Yes	Yes	TSC2	Yes	Yes	Yes	VGB treatment		Seizures at Sample Draw	treated - Seizures developed			resistant Epilepsy at V24
EPI.4HN.7MY	EPI.69D.AQ0	6	7042-12-003-137	TSC	V24	Male	yes	104	> 40 weeks	Yes	Yes	ever seizure	No	Yes	TSC1	Yes	Yes	Yes	VGB treatment		Seizures at Sample Draw	treated - Seizures developed			resistant Epilepsy at V24
EPI.SUG.HTC	EPI.MXX.A2J	6	7042-16-001-061	TSC	V24	Female	yes	103.7	> 40 weeks	Yes	Yes	ever seizure	Yes	Yes	TSC2	Yes	Yes	Yes	VGB treatment		Seizures at Sample Draw	treated - Seizures developed			resistant Epilepsy at V24
EPI.R2R.L61	EPI.ISQ.UNC	7	7042-16-001-012	TSC	V24	Female	yes	103.9	> 40 weeks	Yes	Yes	ever seizure	No	Yes	TSC2	Yes	Yes	Yes	VGB treatment		Seizures at Sample Draw	treated - Seizures developed			resistant Epilepsy at V24
EPI.UV9.WPG	EPI.J08.J4S	7	7042-17-001-016	TSC	V24	Male	yes	97	> 40 weeks	Yes	Yes	ever seizure	Yes	Yes	TSC2	Yes	Yes	Yes	VGB treatment		Seizures at Sample Draw	treated - Seizures developed			resistant Epilepsy at V24
EPI.ZFZ.PJZ	EPI.W69.XA0	5	7042-17-001-002	TSC	V24	Female	yes	108	> 40 weeks	Yes	Yes	ever seizure	Yes	Yes	TSC2	Yes	Yes	Yes	VGB treatment		no aEEG and no Seizures at Sample Draw	treated - Seizures developed			resistant Epilepsy at V24
EPI.HZG.70M	EPI.5PN.T0L	5	7042-17-001-006	TSC	V24	Male	yes	101	> 40 weeks	Yes	Yes	ever seizure	Yes	Yes	TSC2	Yes	Yes	Yes	VGB treatment		no aEEG and no Seizures at Sample Draw	treated - Seizures developed			resistant Epilepsy at V24
EPI.7IO.Y60	EPI.4RL.J7A	7	7042-17-001-024	TSC	V24	Male	yes	104	> 40 weeks	No	Yes	ever seizure	No	Yes	TSC1	Yes	Yes	Yes	VGB treatment		no aEEG and no Seizures at Sample Draw	treated - Seizures developed			resistant Epilepsy at V24
EPI.8ZZ.MG1	EPI.7H3.QK5	6	7042-12-003-118	TSC	V24	Male	yes	106.9	> 40 weeks	Yes	Yes	ever seizure	No	Yes	TSC2	Yes	Yes	Yes	VGB treatment		Seizures at Sample Draw	treated - Seizures developed			no resistant Epilepsy at V24
EPI.VC0.71G	EPI.SG5.ZMV	2	7042-12-003-200	TSC	V24	Male	yes	104.7	> 40 weeks	Yes	Yes	ever seizure	Yes	Yes	TSC2	Yes	Yes	Yes	VGB treatment		no aEEG and no Seizures at Sample Draw	treated - Seizures developed			no resistant Epilepsy at V24
EPI.DHE.ZXR	EPI.JDZ.JPJ	2	7042-12-004-212	TSC	V24	Male	yes	106.6	> 40 weeks	No	Yes	ever seizure	No	Yes	TSC2	Yes	Yes	Yes	VGB treatment		no aEEG and no Seizures at Sample Draw	treated - Seizures developed			no resistant Epilepsy at V24
EPI.QPE.YMJ	EPI.8VO.19O	3	7042-16-001-050	TSC	V24	Female	yes	114.7	> 40 weeks	Yes	Yes	ever seizure	Yes	Yes	TSC2	Yes	Yes	Yes	VGB treatment		no aEEG and no Seizures at Sample Draw	treated - Seizures developed			no resistant Epilepsy at V24
EPI.ACM.3AN	EPI.9JN.0D5	4	7042-16-001-005	TSC	V24	Male	yes	103.7	> 40 weeks	Yes	Yes	ever seizure	Yes	Yes	TSC1	Yes	Yes	Yes	VGB treatment		no aEEG and no Seizures at Sample Draw	treated - Seizures developed			no resistant Epilepsy at V24
EPI.6TH.GT7	EPI.7MF.3LL	5	7042-16-001-006	TSC	V24	Male	yes	103	> 40 weeks	No	Yes	ever seizure	Yes	Yes	TSC2	Yes	Yes	Yes	VGB treatment		no aEEG and no Seizures at Sample Draw	treated - Seizures developed			no resistant Epilepsy at V24
EPI.LKS.IYG	EPI.Q52.77R	2	7042-12-003-206	TSC	V24	Female	yes	107	> 40 weeks	No	Yes	ever seizure	No	Yes	TSC2	Yes	Yes	Yes	VGB treatment		no aEEG and no Seizures at Sample Draw	treated - Seizures developed			no resistant Epilepsy at V24
EPI.SHF.81N	EPI.25N.I0P	6	7042-17-001-009	TSC	V24	Male	yes	109	> 40 weeks	Yes	Yes	ever seizure	No	Yes	TSC2	Yes	Yes	Yes	VGB treatment		no aEEG and no Seizures at Sample Draw	treated - Seizures developed			no resistant Epilepsy at V24
EPI.R27.4VG	EPI.7J1.LUQ	2	7042-12-003-131	TSC	V24	Male	yes	109.7	> 40 weeks	Yes	Yes	ever seizure	Yes	Yes	TSC2	Yes	Yes	Yes	VGB treatment		no aEEG and no Seizures at Sample Draw	treated - Seizures developed			no resistant Epilepsy at V24
EPI.U9X.E8U	EPI.FOV.28I	3	7042-12-004-221	TSC	V24	Male	yes	105.9	> 40 weeks	No	Yes	ever seizure	No	Yes	TSC1	Yes	Yes	Yes	VGB treatment		no aEEG and no Seizures at Sample Draw	treated - Seizures developed			no resistant Epilepsy at V24
EPI.E7S.K5T	EPI.GJB.KD2	3	7042-12-004-223	TSC	V24	Male	yes	104.9	> 40 weeks	Yes	Yes	ever seizure	No	Yes	TSC2	Yes	Yes	Yes	VGB treatment		no aEEG and no Seizures at Sample Draw	treated - Seizures developed			no resistant Epilepsy at V24
EPI.V92.MRK	EPI.Z6N.9JY	5	7042-16-001-008	TSC	V24	Female	yes	102.7	> 40 weeks	Yes	Yes	ever seizure	No	Yes	TSC2	Yes	Yes	Yes	VGB treatment		no aEEG and no Seizures at Sample Draw	treated - Seizures developed			no resistant Epilepsy at V24
EPI.EMS.6W1	EPI.PRS.AR6	5	7042-12-004-240	TSC	V24	Male	yes	107.7	> 40 weeks	Yes	Yes	ever seizure	No	Yes	TSC2	Yes	Yes	Yes	VGB treatment		no aEEG and no Seizures at Sample Draw	treated - Seizures developed			no resistant Epilepsy at V24
EPI.82U.9PQ	EPI.HIL.9K6	5		TSC	V24	Male	yes	124	> 40 weeks	Yes	Yes	ever seizure	Yes	Yes	TSC2	Yes	Yes	No	VGB treatment		no aEEG and no Seizures at Sample Draw	treated - Seizures developed			no resistant Epilepsy at V24
EPI.FPI.YX6	EPI.Z30.3Q9	6	7042-17-001-011	TSC	V24	Male	yes	101	> 40 weeks	Yes	Yes	ever seizure	No	Yes	TSC1	Yes	Yes	Yes	VGB treatment		no aEEG and no Seizures at Sample Draw	treated - Seizures developed			no resistant Epilepsy at V24
EPI.12H.5IR	EPI.R22.Z69		7042-16-001-009	TSC	V24	Female	yes	115	> 40 weeks	Yes	Yes	ever seizure	No	Yes	TSC2	Yes	No	Yes	VGB treatment		no aEEG and no Seizures at Sample Draw	treated - Seizures developed			no resistant Epilepsy at V24
EPI.S7Y.P3B	EPI.OJ9.QJW	6	7042-16-001-059	TSC	V24	Male	yes	102.9	> 40 weeks	Yes	Yes	ever seizure	No	Yes	TSC1	Yes	Yes	Yes	VGB treatment		no aEEG and no Seizures at Sample Draw	treated - Seizures developed			no resistant Epilepsy at V24
EPI.ZQ7.3FZ	EPI.N3D.XVA	7	7042-12-004-236	TSC	V24	Male	yes	105.6	> 40 weeks	No	Yes	ever seizure	Yes	Yes	TSC2	Yes	Yes	Yes	VGB treatment		no aEEG and no Seizures at Sample Draw	treated - Seizures developed			no resistant Epilepsy at V24
EPI.544.G25	EPI.6DN.F38	7		TSC	V24	Male	yes	111.6	> 40 weeks	No	Yes	ever seizure	No	Yes	TSC1	Yes	Yes	No	VGB treatment		no aEEG and no Seizures at Sample Draw	treated - Seizures developed			no resistant Epilepsy at V24
EPI.AZC.DBR	EPI.D7K.6BY	3		TSC	V24	Male	yes	106.7	> 40 weeks	No	Yes	ever seizure	No	No	TSC2	Yes	Yes	No	no VGB treatment		no aEEG and no Seizures at Sample Draw				no resistant Epilepsy at V24
EPI.DDQ.L86	EPI.MO5.80H	3		TSC	V24	Male	yes	103.9	> 40 weeks	No	No	never seiz - never VGB	No	No	TSC1	Yes	Yes	No	no VGB treatment	TSC		not treated - no Seizures developed			no resistant Epilepsy at V24
EPI.MUD.STX	EPI.SD7.AE7	1	7042-12-003-198	TSC	V24	Male	yes	117.9	> 40 weeks	No	No	never seiz - VGB treated	Yes	Yes	TSC1	Yes	Yes	Yes	VGB treatment			treated - no Seizures developed			no resistant Epilepsy at V24
EPI.0NZ.YAG	EPI.ZCW.COT	2	7042-12-001-019	TSC	V24	Female	yes	103.7	> 40 weeks	No	No	never seiz - VGB treated	Yes	Yes	TSC1	Yes	Yes	Yes	VGB treatment			treated - no Seizures developed			no resistant Epilepsy at V24
EPI.MXS.I51	EPI.6RF.JZ3	1	7042-12-001-006	TSC	V24	Female	yes	119.6	> 40 weeks	No	No	never seiz - VGB treated	Yes	Yes	TSC1	Yes	Yes	Yes	VGB treatment			treated - no Seizures developed			no resistant Epilepsy at V24
EPI.5QE.IDJ	EPI.DB1.RNL	1	7042-12-001-069	TSC	V24	Female	yes	105.9	> 40 weeks	No	No	never seiz - VGB treated	Yes	Yes	TSC2	Yes	Yes	Yes	VGB treatment			treated - no Seizures developed			no resistant Epilepsy at V24
EPI.J40.HVN	EPI.FJ2.XG4	6	7042-12-001-049	TSC	V24	Female	yes	110.7	> 40 weeks	No	No	never seiz - VGB treated	Yes	Yes	TSC2	Yes	Yes	Yes	VGB treatment			treated - no Seizures developed			no resistant Epilepsy at V24
EPI.PTB.GK2	EPI.4PI.PHV	1	7042-12-001-017	TSC	V24	Female	yes	102.4	> 40 weeks	No	No	never seiz - VGB treated	Yes	Yes	TSC2	Yes	Yes	Yes	VGB treatment			treated - no Seizures developed			no resistant Epilepsy at V24
EPI.OX2.KBC	EPI.G1I.M6N	6		TSC	V24	Female	yes	101.6	> 40 weeks	No	No	never seiz - VGB treated	Yes	Yes	TSC1	Yes	Yes	No	VGB treatment			treated - no Seizures developed			no resistant Epilepsy at V24
EPI.2AS.D5M	EPI.QRN.BA6	1	7042-12-001-040	TSC	V24	Male	yes	102.7	> 40 weeks	No	No	never seiz - never VGB	No	No	TSC1	Yes	Yes	Yes	no VGB treatment	TSC		not treated - no Seizures developed			no resistant Epilepsy at V24
EPI.ZMK.4O8	EPI.ROF.E3B	6	7042-17-001-014	TSC	V24	Male	yes	101.9	> 40 weeks	No	No	never seiz - never VGB	No	No	TSC2	Yes	Yes	Yes	no VGB treatment	TSC		not treated - no Seizures developed			no resistant Epilepsy at V24
EPI.33W.J7N	EPI.CBD.WVN	2	7042-12-003-143	TSC	V24	Female	yes	104.6	> 40 weeks	No	No	never seiz - VGB treated	Yes	Yes	TSC2	Yes	Yes	Yes	VGB treatment			treated - no Seizures developed			no resistant Epilepsy at V24
EPI.G67.KBZ	EPI.09I.IZD	4	7042-16-001-053	TSC	V24	Male	yes	104.9	> 40 weeks	No	No	never seiz - VGB treated	Yes	Yes	TSC1	Yes	Yes	Yes	VGB treatment			treated - no Seizures developed			no resistant Epilepsy at V24
EPI.Y34.4N1	EPI.2KV.FBX	4	7042-16-001-002	TSC	V24	Male	yes	102.7	> 40 weeks	No	No	never seiz - VGB treated	Yes	Yes	NMI	Yes	Yes	Yes	VGB treatment			treated - no Seizures developed			no resistant Epilepsy at V24
EPI.D9U.WDV	EPI.HFJ.XJC	5	7042-16-001-007	TSC	V24	Female	yes	105.9	> 40 weeks	No	No	never seiz - VGB treated	Yes	Yes	TSC2	Yes	Yes	Yes	VGB treatment			treated - no Seizures developed			no resistant Epilepsy at V24
EPI.V3H.XW3	EPI.X8L.963		7042-17-001-007	TSC	V24	Female	yes	108.7	> 40 weeks	No	No	never seiz - VGB treated	Yes	Yes	TSC2	Yes	No	Yes	VGB treatment			treated - no Seizures developed			no resistant Epilepsy at V24
EPI.70Q.37M	EPI.GJ6.BYQ		7042-17-001-008	TSC	V24	Male	yes	112.6	> 40 weeks	No	No	never seiz - VGB treated	Yes	Yes	TSC1	No	No	Yes	VGB treatment			treated - no Seizures developed			no resistant Epilepsy at V24
EPI.IOR.IES	EPI.3SI.64J	7	7042-16-001-065	TSC	V24	Female	yes	109	> 40 weeks	No	No	never seiz - VGB treated	Yes	Yes	TSC2	Yes	Yes	Yes	VGB treatment			treated - no Seizures developed			no resistant Epilepsy at V24
EPI.GB5.UHN	EPI.FDI.OOA	7	7042-17-001-021	TSC	V24	Female	yes	104.1	> 40 weeks	No	No	never seiz - VGB treated	Yes	Yes	TSC2	Yes	Yes	Yes	VGB treatment			treated - no Seizures developed			no resistant Epilepsy at V24
EPI.FUO.SPT	EPI.TBF.PX2	2	7042-12-003-180	TSC	V24	Male	yes	103.6	> 40 weeks	No	No	never seiz - never VGB	No	No	TSC2	Yes	Yes	Yes	no VGB treatment	TSC		not treated - no Seizures developed			no resistant Epilepsy at V24
EPI.KEF.9RA	EPI.3A8.EYB	3	7042-12-004-215	TSC	V24	Male	yes	101.7	> 40 weeks	No	No	never seiz - never VGB	No	No	TSC1	Yes	Yes	Yes	no VGB treatment	TSC		not treated - no Seizures developed			no resistant Epilepsy at V24
EPI.UAP.67M	EPI.C7F.0N6	5	7042-17-001-004	TSC	V24	Male	yes	110.9	> 40 weeks	No	No	never seiz - never VGB	No	No	TSC1	Yes	Yes	Yes	no VGB treatment	TSC		not treated - no Seizures developed			no resistant Epilepsy at V24
EPI.MO4.3LR	EPI.TZQ.R8V	6	7042-17-001-013	TSC	V24	Female	yes	102.9	> 40 weeks	No	No	never seiz - never VGB	No	No	TSC2	Yes	Yes	Yes	no VGB treatment	TSC		not treated - no Seizures developed			no resistant Epilepsy at V24
EPI.LEM.OQ5	EPI.ZUO.9FN			TSC	V24	Female	yes	103.9	> 40 weeks	No	No	never seiz - never VGB	No	No	TSC1	No	No	No	no VGB treatment	TSC		not treated - no Seizures developed			no resistant Epilepsy at V24
EPI.MTZ.4NM	EPI.T4P.7HN	7	7042-12-004-230	TSC	V24	Female	yes	103.6	> 40 weeks	No	No	never seiz - never VGB	No	No	TSC1	Yes	Yes	Yes	no VGB treatment	TSC		not treated - no Seizures developed			no resistant Epilepsy at V24
EPI.6Z4.OJA	EPI.IQU.FJ0	7		TSC	V24	Male	yes	103.6	> 40 weeks	No	No	never seiz - never VGB	No	No	TSC2	Yes	Yes	No	no VGB treatment	TSC		not treated - no Seizures developed			no resistant Epilepsy at V24
EPI.DHE.ZXR	EPI.200.1EK	2	7042-12-001-070	TSC	VaEEG	Male	yes	5	0-10 weeks	No	Yes	ever seizure	No	No	TSC2	Yes	Yes	Yes	no VGB treatment	TSC	Seizures at Sample Draw
EPI.VC0.71G	EPI.FXP.1FG	2	7042-12-003-167	TSC	VCS	Male	yes	86.7	> 40 weeks	Yes	Yes	ever seizure	Yes	Yes	TSC2	Yes	Yes	Yes	VGB treatment		Seizures at Sample Draw
EPI.QSN.BW0	EPI.J9C.LC2	2	7042-12-001-068	TSC	VCS	Male	yes	10	0-10 weeks	Yes	Yes	ever seizure	No	Yes	TSC2	Yes	Yes	Yes	VGB treatment		Seizures at Sample Draw
EPI.18O.HZN	EPI.EEI.1EZ	3	7042-12-001-025	TSC	VCS	Male	yes	14.9	11-40 weeks	Yes	Yes	ever seizure	No	Yes	TSC1	Yes	Yes	Yes	VGB treatment		Seizures at Sample Draw
EPI.QPE.YMJ	EPI.Z1T.Q22	3	7042-12-003-203	TSC	VCS	Female	yes	53	> 40 weeks	Yes	Yes	ever seizure	Yes	Yes	TSC2	Yes	Yes	Yes	VGB treatment		Seizures at Sample Draw
EPI.WB0.Z22	EPI.WS5.RNP	4		TSC	VCS	Female	yes	87.7	> 40 weeks	Yes	Yes	ever seizure	Yes	Yes	TSC2	Yes	Yes	No	VGB treatment		Seizures at Sample Draw
EPI.8ZZ.MG1	EPI.WUF.XRG	6	7042-12-001-028	TSC	VCS	Male	yes	35.1	11-40 weeks	Yes	Yes	ever seizure	No	No	TSC2	Yes	Yes	Yes	no VGB treatment		Seizures at Sample Draw
EPI.PN5.V6N	EPI.HYD.5QZ	7	7042-12-001-027	TSC	VCS	Female	yes	16.1	11-40 weeks	Yes	Yes	ever seizure	No	Yes	TSC2	Yes	Yes	Yes	VGB treatment		Seizures at Sample Draw
EPI.0EC.WK0	EPI.SNJ.9AK	7		TSC	VCS	Female	yes	51.3	> 40 weeks	Yes	Yes	ever seizure	No	Yes	TSC2	Yes	Yes	No	VGB treatment		Seizures at Sample Draw
EPI.QSN.BW0	EPI.I2R.FG5	2	7042-12-001-063	TSC	VCS II	Male	yes	26.6	11-40 weeks	Yes	Yes	ever seizure	No	Yes	TSC2	Yes	Yes	Yes	VGB treatment		Seizures at Sample Draw
EPI.0N4.NNL	EPI.U0M.GEO	7	7042-12-003-127	TSC	VCS II	Female	yes	24.9	11-40 weeks	Yes	Yes	ever seizure	No	Yes	TSC2	Yes	Yes	Yes	VGB treatment		Seizures at Sample Draw
EPI.DDQ.L86	EPI.5Z7.KX6	3	7042-12-001-072	TSC	V6	Male	yes	24.1	11-40 weeks	No	No	never seiz - never VGB	No	No	TSC1	Yes	Yes	Yes	no VGB treatment	TSC	no aEEG and no Seizures at Sample Draw			no Seizures nor aEEG at Sample draw
EPI.VC0.71G	EPI.7W5.9Q7		7042-12-001-053	TSC	VaEEG II	Male	yes	13	11-40 weeks	Yes	Yes	ever seizure	Yes	No	TSC2	Yes	No	Yes	no VGB treatment	TSC				aEEG at Sample draw
EPI.QPE.YMJ	EPI.XSD.MWU	3	7042-12-001-016	TSC	VaEEG	Female	yes	12.9	11-40 weeks	Yes	Yes	ever seizure	Yes	No	TSC2	Yes	Yes	Yes	no VGB treatment	TSC				aEEG at Sample draw
EPI.WB0.Z22	EPI.8FG.N25	4	7042-12-003-186	TSC	VaEEG	Female	yes	16.9	11-40 weeks	Yes	Yes	ever seizure	Yes	No	TSC2	Yes	Yes	Yes	no VGB treatment	TSC				aEEG at Sample draw
EPI.ACM.3AN	EPI.DIF.HNX	4	7042-12-003-119	TSC	VaEEG	Male	yes	23.9	11-40 weeks	Yes	Yes	ever seizure	Yes	No	TSC1	Yes	Yes	Yes	no VGB treatment	TSC				aEEG at Sample draw
EPI.DDQ.L86	EPI.XES.UOZ	3	7042-12-003-204	TSC	OUT	Male	yes	33.9	11-40 weeks	No	No	never seiz - never VGB	No	No	TSC1	Yes	Yes	Yes	no VGB treatment	TSC
EPI.18O.HZN	EPI.LGI.26E					Male	yes	5	0-10 weeks	Yes	Yes	ever seizure	No	No	TSC1	No	No	No	no VGB treatment
EPI.6N2.WZW	EPI.BDV.L32					Female	yes	0	0-10 weeks	Yes	Yes	ever seizure	No	No	TSC2	No	No	No	no VGB treatment
EPI.6N2.WZW	EPI.HYF.9C3					Female	yes	0.1	0-10 weeks	Yes	Yes	ever seizure	No	Yes	TSC2	No	No	No	VGB treatment
EPI.6N2.WZW	EPI.BET.KFL					Female	yes	10.1	0-10 weeks	Yes	Yes	ever seizure	No	Yes	TSC2	No	No	No	VGB treatment
EPI.0EC.WK0	EPI.5PM.HRB					Female	yes	0	0-10 weeks	Yes	Yes	ever seizure	No	No	TSC2	No	No	No	no VGB treatment
EPI.0EC.WK0	EPI.AV8.OG6					Female	yes	0.1	0-10 weeks	Yes	Yes	ever seizure	No	Yes	TSC2	No	No	No	VGB treatment
EPI.0EC.WK0	EPI.PTJ.JIT					Female	yes	0.4	0-10 weeks	Yes	Yes	ever seizure	No	Yes	TSC2	No	No	No	VGB treatment
EPI.1MZ.J3C	EPI.0S8.QHK	2	7042-12-001-002	TSC	VCS	Male	yes	18.7	11-40 weeks	Yes	Yes	ever seizure	No	No	TSC2	Yes	Yes	Yes	no VGB treatment		Seizures at Sample Draw
EPI.8A6.Q0M	EPI.CUQ.ERE	3	7042-12-003-194	TSC	VCS	Female	yes	10.7	0-10 weeks	Yes	Yes	ever seizure	No	No	TSC2	Yes	Yes	Yes	no VGB treatment		Seizures at Sample Draw
EPI.5S1.KW6	EPI.H62.VPK	7	7042-12-003-120	TSC	VCS	Male	yes	9.7	0-10 weeks	Yes	Yes	ever seizure	No	Yes	TSC2	Yes	Yes	Yes	VGB treatment		Seizures at Sample Draw
EPI.LM3.B4Z	EPI.SPN.J0R	7		TSC	VCS II	Male	yes	29.6	11-40 weeks	Yes	Yes	ever seizure	No	Yes	TSC1	Yes	Yes	No	VGB treatment		Seizures at Sample Draw
EPI.MUD.STX	EPI.3IR.34P	1	7042-12-002-105	TSC	V6	Male	yes	25.1	11-40 weeks	No	No	never seiz - VGB treated	Yes	No	TSC1	Yes	Yes	Yes	no VGB treatment	TSC	no aEEG and no Seizures at Sample Draw			no Seizures nor aEEG at Sample draw
EPI.MUD.STX	EPI.PB7.P5F	1	7042-12-003-174	TSC	OUT	Male	yes	37.7	11-40 weeks	No	No	never seiz - VGB treated	Yes	Yes	TSC1	Yes	Yes	Yes	VGB treatment
EPI.LM3.B4Z	EPI.8BT.KKA					Male	yes	-48.1	0-10 weeks	Yes	Yes	ever seizure	No	No	TSC1	No	No	No	no VGB treatment
EPI.LM3.B4Z	EPI.7CI.4VU					Male	yes	-4	0-10 weeks	Yes	Yes	ever seizure	No	No	TSC1	No	No	No	no VGB treatment
EPI.SHF.81N	EPI.05Y.0GO	6	7042-12-003-147	TSC	VaEEG II	Male	yes	7.1	0-10 weeks	Yes	Yes	ever seizure	No	No	TSC2	Yes	Yes	Yes	no VGB treatment	TSC	Seizures at Sample Draw
EPI.96R.SYT	EPI.NVH.KWP	1	7042-12-001-076	TSC	VCS	Male	yes	6.7	0-10 weeks	Yes	Yes	ever seizure	No	Yes	TSC1	Yes	Yes	Yes	VGB treatment		Seizures at Sample Draw
EPI.C6D.CXE	EPI.NSG.49N	1	7042-12-001-046	TSC	VCS	Male	yes	68.1	> 40 weeks	Yes	Yes	ever seizure	Yes	Yes	TSC2	Yes	Yes	Yes	VGB treatment		Seizures at Sample Draw
EPI.59E.HVP	EPI.279.70Y	1	7042-12-001-079	TSC	VCS	Female	yes	75	> 40 weeks	Yes	Yes	ever seizure	Yes	Yes	TSC2	Yes	Yes	Yes	VGB treatment		Seizures at Sample Draw
EPI.UIL.NNV	EPI.PT7.Q7X	2	7042-12-001-081	TSC	VCS	Female	yes	11.1	11-40 weeks	Yes	Yes	ever seizure	No	No	TSC2	Yes	Yes	Yes	no VGB treatment		Seizures at Sample Draw
EPI.X56.GED	EPI.L4A.1TS	2	7042-12-001-073	TSC	VCS	Male	yes	13.9	11-40 weeks	Yes	Yes	ever seizure	Yes	Yes	TSC2	Yes	Yes	Yes	VGB treatment		Seizures at Sample Draw
EPI.MPN.GWE	EPI.3VJ.4EY	3	7042-12-001-047	TSC	VCS	Female	yes	11.6	11-40 weeks	Yes	Yes	ever seizure	No	Yes	TSC2	Yes	Yes	Yes	VGB treatment		Seizures at Sample Draw
EPI.WHB.OLK	EPI.LQG.GGV	4	7042-12-003-165	TSC	VCS	Female	yes	28.6	11-40 weeks	Yes	Yes	ever seizure	Yes	Yes	TSC2	Yes	Yes	Yes	VGB treatment		Seizures at Sample Draw
EPI.X76.25U	EPI.Q32.JKI	4	7042-12-003-168	TSC	VCS	Male	yes	11	11-40 weeks	Yes	Yes	ever seizure	No	Yes	TSC2	Yes	Yes	Yes	VGB treatment		Seizures at Sample Draw
EPI.RTE.EEJ	EPI.7QJ.TGL	4	7042-12-003-164	TSC	VCS	Female	dev_epi	11.1	11-40 weeks	Yes	Yes	ever seizure	No	Yes	TSC2	Yes	Yes	Yes	VGB treatment		Seizures at Sample Draw
EPI.7BB.VTS	EPI.UGQ.16I	4	7042-12-004-222	TSC	VCS	Male	yes	39.9	11-40 weeks	Yes	Yes	ever seizure	No	Yes	TSC2	Yes	Yes	Yes	VGB treatment		Seizures at Sample Draw
EPI.QCS.YL3	EPI.SV8.RAO	4	7042-12-003-179	TSC	VCS	Female	yes	8	0-10 weeks	Yes	Yes	ever seizure	No	Yes	TSC2	Yes	Yes	Yes	VGB treatment		Seizures at Sample Draw
EPI.SHF.81N	EPI.CVA.70U	6		TSC	VCS	Male	yes	57.7	> 40 weeks	Yes	Yes	ever seizure	No	Yes	TSC2	Yes	Yes	No	VGB treatment		Seizures at Sample Draw
EPI.96R.SYT	EPI.9HU.P7N	1	7042-12-002-103	TSC	VCS II	Male	yes	35.1	11-40 weeks	Yes	Yes	ever seizure	No	Yes	TSC1	Yes	Yes	Yes	VGB treatment		Seizures at Sample Draw
EPI.CDD.CL2	EPI.QON.UT2	1		TSC	VCS II	Male	yes	27.6	11-40 weeks	Yes	Yes	ever seizure	No	Yes	TSC2	Yes	Yes	No	VGB treatment		Seizures at Sample Draw
EPI.E9S.5PV	EPI.KGA.T5I	1	7042-12-002-099	TSC	VCS II	Female	yes	26.6	11-40 weeks	Yes	Yes	ever seizure	No	Yes	TSC2	Yes	Yes	Yes	VGB treatment		Seizures at Sample Draw
EPI.MG3.ZF1	EPI.LV5.LCD	2	7042-12-002-102	TSC	VCS II	Female	yes	17.7	11-40 weeks	Yes	Yes	ever seizure	No	Yes	TSC2	Yes	Yes	Yes	VGB treatment		Seizures at Sample Draw
EPI.OF8.3IG	EPI.FFI.QBE	4	7042-12-001-051	TSC	VCS II	Female	yes	14.7	11-40 weeks	Yes	Yes	ever seizure	Yes	Yes	TSC2	Yes	Yes	Yes	VGB treatment		Seizures at Sample Draw
EPI.1YY.DXT	EPI.U39.BGK	6	7042-12-004-224	TSC	VCS II	Female	dev_epi	25.7	11-40 weeks	Yes	Yes	ever seizure	No	No	TSC2	Yes	Yes	Yes	no VGB treatment		Seizures at Sample Draw
EPI.2AS.D5M	EPI.1MP.ABP	1	7042-12-002-096	TSC	V6	Male	yes	26	11-40 weeks	No	No	never seiz - never VGB	No	No	TSC1	Yes	Yes	Yes	no VGB treatment	TSC	no aEEG and no Seizures at Sample Draw			no Seizures nor aEEG at Sample draw
EPI.PTB.GK2	EPI.AMT.QX7	1	7042-12-002-101	TSC	VaEEG II	Female	yes	19.6	11-40 weeks	No	No	never seiz - VGB treated	Yes	No	TSC2	Yes	Yes	Yes	no VGB treatment	TSC				aEEG at Sample draw
EPI.WHB.OLK	EPI.C0V.VN7	4	7042-12-001-059	TSC	VaEEG	Female	yes	11	11-40 weeks	Yes	Yes	ever seizure	Yes	No	TSC2	Yes	Yes	Yes	no VGB treatment	TSC				aEEG at Sample draw
EPI.OX2.KBC	EPI.DWW.S5A	6	7042-12-001-052	TSC	VaEEG	Female	yes	11.1	11-40 weeks	No	No	never seiz - VGB treated	Yes	No	TSC1	Yes	Yes	Yes	no VGB treatment	TSC				aEEG at Sample draw
EPI.ZMK.4O8	EPI.4KI.ORB	6	7042-16-001-057	TSC	VaEEG II	Male	yes	19.9	11-40 weeks	No	No	never seiz - never VGB	No	No	TSC2	Yes	Yes	Yes	no VGB treatment	TSC				aEEG at Sample draw
EPI.5QE.IDJ	EPI.VDZ.LBZ	1		TSC	VaEEG II	Female	yes	37	11-40 weeks	No	No	never seiz - VGB treated	Yes	Yes	TSC2	Yes	Yes	No	VGB treatment					aEEG at Sample draw
EPI.2AS.D5M	EPI.GAV.9UQ	1	7042-12-003-183	TSC	VCS after 24m	Male	yes	145.6	> 40 weeks	No	No	never seiz - never VGB	No	No	TSC1	Yes	Yes	Yes	no VGB treatment
EPI.5QE.IDJ	EPI.W85.2A9	1	7042-12-001-039	TSC	VCS after 24m	Female	yes	129	> 40 weeks	No	No	never seiz - VGB treated	Yes	Yes	TSC2	Yes	Yes	Yes	VGB treatment
EPI.J40.HVN	EPI.T45.YIP	6	7042-12-002-106	TSC	OUT	Female	yes	33.7	11-40 weeks	No	No	never seiz - VGB treated	Yes	Yes	TSC2	Yes	Yes	Yes	VGB treatment
EPI.59E.HVP	EPI.9GJ.O0R	1	7042-12-002-100	TSC	OUT	Female	yes	4.9	0-10 weeks	Yes	Yes	ever seizure	Yes	Yes	TSC2	Yes	Yes	Yes	VGB treatment
EPI.59E.HVP	EPI.XP8.GY3	1	7042-12-002-108	TSC	OUT	Female	yes	22.9	11-40 weeks	Yes	Yes	ever seizure	Yes	Yes	TSC2	Yes	Yes	Yes	VGB treatment
EPI.Q47.9OJ	EPI.80J.S5Q						yes				No		No	No	does not have TSC	No	No	No	no VGB treatment
EPI.Q47.9OJ	EPI.O41.BV2						yes				No		No	No	does not have TSC	No	No	No	no VGB treatment
EPI.U9X.E8U	EPI.EWY.YCM	3	7042-12-001-038	TSC	VaEEG	Male	yes	23.1	11-40 weeks	No	Yes	ever seizure	No	No	TSC1	Yes	Yes	Yes	no VGB treatment	TSC	Seizures at Sample Draw
EPI.BEP.JQ7	EPI.AC5.GV5	3	7042-12-001-058	TSC	VCS	Male	yes	27.9	11-40 weeks	Yes	Yes	ever seizure	No	No	TSC2	Yes	Yes	Yes	no VGB treatment		Seizures at Sample Draw
EPI.E7S.K5T	EPI.QZX.796	3		TSC	VCS	Male	yes	12.6	11-40 weeks	Yes	Yes	ever seizure	No	No	TSC2	Yes	Yes	No	no VGB treatment		Seizures at Sample Draw
EPI.7FI.C9Z	EPI.4S3.5V8	3	7042-12-003-184	TSC	VCS	Male	yes	21.7	11-40 weeks	Yes	Yes	ever seizure	No	No	TSC2	Yes	Yes	Yes	no VGB treatment		Seizures at Sample Draw
EPI.B8V.X47	EPI.9SO.PZD	3	7042-12-003-170	TSC	VCS	Female	yes	16.9	11-40 weeks	Yes	Yes	ever seizure	No	No	TSC2	Yes	Yes	Yes	no VGB treatment		Seizures at Sample Draw
EPI.LC5.PWZ	EPI.1U4.EME	4	7042-12-003-163	TSC	VCS	Female	yes	36.1	11-40 weeks	Yes	Yes	ever seizure	No	No	TSC1	Yes	Yes	Yes	no VGB treatment		Seizures at Sample Draw
EPI.G2A.83L	EPI.171.PK2	4	7042-12-003-208	TSC	VCS	Female	yes	14.6	11-40 weeks	Yes	Yes	ever seizure	No	No	TSC2	Yes	Yes	Yes	no VGB treatment		Seizures at Sample Draw
EPI.V92.MRK	EPI.I2C.G4Y	5	7042-12-004-238	TSC	VCS	Female	yes	31.7	11-40 weeks	Yes	Yes	ever seizure	No	No	TSC2	Yes	Yes	Yes	no VGB treatment		Seizures at Sample Draw
EPI.8KC.P39	EPI.TVP.KHX	5	7042-12-004-217	TSC	VCS	Female	yes	33.9	11-40 weeks	Yes	Yes	ever seizure	Yes	Yes	TSC2	Yes	Yes	Yes	VGB treatment		Seizures at Sample Draw
EPI.55R.QD6	EPI.Q89.RNF	5	7042-12-004-228	TSC	VCS	Male	yes	17.6	11-40 weeks	Yes	Yes	ever seizure	No	No	TSC2	Yes	Yes	Yes	no VGB treatment		Seizures at Sample Draw
EPI.HZG.70M	EPI.IHN.IEC	5		TSC	VCS	Male	yes	38.6	11-40 weeks	Yes	Yes	ever seizure	Yes	Yes	TSC2	Yes	Yes	No	VGB treatment		Seizures at Sample Draw
EPI.EMS.6W1	EPI.ZVD.QKE	5	7042-12-001-042	TSC	VCS	Male	yes	28.7	11-40 weeks	Yes	Yes	ever seizure	No	No	TSC2	Yes	Yes	Yes	no VGB treatment		Seizures at Sample Draw
EPI.C8X.54T	EPI.YD3.B37	5	7042-12-003-124	TSC	VCS	Male	yes	17.7	11-40 weeks	Yes	Yes	ever seizure	No	No	TSC2	Yes	Yes	Yes	no VGB treatment		Seizures at Sample Draw
EPI.12H.5IR	EPI.DHS.PVZ		7042-12-003-121	TSC	VCS	Female	yes	24.6	11-40 weeks	Yes	Yes	ever seizure	No	No	TSC2	No	No	Yes	no VGB treatment		Seizures at Sample Draw
EPI.S7Y.P3B	EPI.EB1.Q65	6	7042-16-001-058	TSC	VCS	Male	yes	64.1	> 40 weeks	Yes	Yes	ever seizure	No	No	TSC1	Yes	Yes	Yes	no VGB treatment		Seizures at Sample Draw
EPI.ZFZ.PJZ	EPI.UK8.MOH	5	7042-16-001-054	TSC	VCS II	Female	yes	76.9	> 40 weeks	Yes	Yes	ever seizure	Yes	Yes	TSC2	Yes	Yes	Yes	VGB treatment		Seizures at Sample Draw
EPI.KLS.5TQ	EPI.JEW.FNX	1	7042-12-004-233	TSC	VCS II	Female	yes	61.7	> 40 weeks	Yes	Yes	ever seizure	Yes	Yes	TSC2	Yes	Yes	Yes	VGB treatment		Seizures at Sample Draw
EPI.FPI.YX6	EPI.P2J.CF3	6	7042-12-004-219	TSC	VCS II	Male	yes	7.7	0-10 weeks	Yes	Yes	ever seizure	No	Yes	TSC1	No	Yes	Yes	VGB treatment		Seizures at Sample Draw
EPI.SUG.HTC	EPI.HC1.1NC	6	7042-16-001-060	TSC	VCS II	Female	yes	90.9	> 40 weeks	Yes	Yes	ever seizure	Yes	Yes	TSC2	Yes	Yes	Yes	VGB treatment		Seizures at Sample Draw
EPI.KEF.9RA	EPI.88J.N81			TSC	V6	Male	yes	21.1	11-40 weeks	No	No	never seiz - never VGB	No	No	TSC1	No	No	No	no VGB treatment	TSC	no aEEG and no Seizures at Sample Draw			no Seizures nor aEEG at Sample draw
EPI.LC5.PWZ	EPI.6FE.79Y	4	7042-12-003-166	TSC	V6	Female	yes	25.7	11-40 weeks	Yes	Yes	ever seizure	No	No	TSC1	Yes	Yes	Yes	no VGB treatment	TSC	no aEEG and no Seizures at Sample Draw			no Seizures nor aEEG at Sample draw
EPI.G67.KBZ	EPI.6BC.52Z	4	7042-12-003-189	TSC	V6	Male	yes	30	11-40 weeks	No	No	never seiz - VGB treated	Yes	No	TSC1	Yes	Yes	Yes	no VGB treatment	TSC	no aEEG and no Seizures at Sample Draw			no Seizures nor aEEG at Sample draw
EPI.Y34.4N1	EPI.HHQ.CDE	4	7042-12-003-144	TSC	V6	Male	yes	25	11-40 weeks	No	No	never seiz - VGB treated	Yes	No	NMI	Yes	Yes	Yes	no VGB treatment	TSC	no aEEG and no Seizures at Sample Draw			no Seizures nor aEEG at Sample draw
EPI.ZFZ.PJZ	EPI.ZDC.DIO	5	7042-12-004-213	TSC	V6	Female	yes	27	11-40 weeks	Yes	Yes	ever seizure	Yes	No	TSC2	Yes	Yes	Yes	no VGB treatment	TSC	no aEEG and no Seizures at Sample Draw			no Seizures nor aEEG at Sample draw
EPI.UAP.67M	EPI.G1D.BMH	5	7042-12-004-216	TSC	V6	Male	yes	25.1	11-40 weeks	No	No	never seiz - never VGB	No	No	TSC1	Yes	Yes	Yes	no VGB treatment	TSC	no aEEG and no Seizures at Sample Draw			no Seizures nor aEEG at Sample draw
EPI.70Q.37M	EPI.MA6.G3N		7042-12-004-227	TSC	V6	Male	yes	26	11-40 weeks	No	No	never seiz - VGB treated	Yes	No	TSC1	No	No	Yes	no VGB treatment	TSC	no aEEG and no Seizures at Sample Draw			no Seizures nor aEEG at Sample draw
EPI.S7Y.P3B	EPI.TNZ.LMR	6	7042-12-003-142	TSC	V6	Male	yes	26.9	11-40 weeks	Yes	Yes	ever seizure	No	No	TSC1	Yes	Yes	Yes	no VGB treatment	TSC	no aEEG and no Seizures at Sample Draw			no Seizures nor aEEG at Sample draw
EPI.LEM.OQ5	EPI.RVK.2G1		7042-12-003-172	TSC	V6	Female	yes	25.9	11-40 weeks	No	No	never seiz - never VGB	No	No	TSC1	Yes	No	Yes	no VGB treatment	TSC	no aEEG and no Seizures at Sample Draw			no Seizures nor aEEG at Sample draw
EPI.R2R.L61	EPI.TWT.QEV	7	7042-12-003-132	TSC	V6	Female	yes	24.9	11-40 weeks	Yes	Yes	ever seizure	No	No	TSC2	Yes	Yes	Yes	no VGB treatment	TSC	no aEEG and no Seizures at Sample Draw			no Seizures nor aEEG at Sample draw
EPI.ZQ7.3FZ	EPI.0ZL.8PO		7042-12-003-161	TSC	V6	Male	yes	25.1	11-40 weeks	No	Yes	ever seizure	Yes	No	TSC2	Yes	No	Yes	no VGB treatment	TSC	no aEEG and no Seizures at Sample Draw			no Seizures nor aEEG at Sample draw
EPI.MTZ.4NM	EPI.LA9.3S6		7042-12-001-035	TSC	V6	Female	yes	26	11-40 weeks	No	No	never seiz - never VGB	No	No	TSC1	No	No	Yes	no VGB treatment	TSC	no aEEG and no Seizures at Sample Draw			no Seizures nor aEEG at Sample draw
EPI.33W.J7N	EPI.5A0.JGL	2	7042-12-001-055	TSC	VaEEG	Female	yes	10.1	0-10 weeks	No	No	never seiz - VGB treated	Yes	No	TSC2	Yes	Yes	Yes	no VGB treatment	TSC				aEEG at Sample draw
EPI.BEP.JQ7	EPI.KT6.RO7	3	7042-12-001-033	TSC	VaEEG II	Male	yes	3.1	0-10 weeks	Yes	Yes	ever seizure	No	No	TSC2	Yes	Yes	Yes	no VGB treatment	TSC				aEEG at Sample draw
EPI.7FI.C9Z	EPI.F4T.8GP	3	7042-12-001-037	TSC	VaEEG	Male	yes	12.9	11-40 weeks	Yes	Yes	ever seizure	No	No	TSC2	Yes	Yes	Yes	no VGB treatment	TSC				aEEG at Sample draw
EPI.LC5.PWZ	EPI.LL5.HGM	4	7042-12-003-195	TSC	VaEEG	Female	yes	30.1	11-40 weeks	Yes	Yes	ever seizure	No	No	TSC1	Yes	Yes	Yes	no VGB treatment	TSC				aEEG at Sample draw
EPI.V92.MRK	EPI.N2I.DXG	5	7042-12-003-113	TSC	VaEEG II	Female	yes	26.1	11-40 weeks	Yes	Yes	ever seizure	No	No	TSC2	Yes	Yes	Yes	no VGB treatment	TSC				aEEG at Sample draw
EPI.D9U.WDV	EPI.SVP.PW9	5	7042-12-003-109	TSC	VaEEG	Female	yes	15.7	11-40 weeks	No	No	never seiz - VGB treated	Yes	No	TSC2	Yes	Yes	Yes	no VGB treatment	TSC				aEEG at Sample draw
EPI.55R.QD6	EPI.DJS.HGD	5	7042-12-003-111	TSC	VaEEG	Male	yes	6	0-10 weeks	Yes	Yes	ever seizure	No	No	TSC2	Yes	Yes	Yes	no VGB treatment	TSC				aEEG at Sample draw
EPI.EMS.6W1	EPI.2Y4.F64	5	7042-12-001-034	TSC	VaEEG II	Male	yes	27	11-40 weeks	Yes	Yes	ever seizure	No	No	TSC2	Yes	Yes	Yes	no VGB treatment	TSC				aEEG at Sample draw
EPI.V3H.XW3	EPI.1QE.E3E	6	7042-12-004-226	TSC	VaEEG	Female	yes	25	11-40 weeks	No	No	never seiz - VGB treated	Yes	No	TSC2	Yes	Yes	Yes	no VGB treatment	TSC				aEEG at Sample draw
EPI.4HN.7MY	EPI.BUR.RAV	6	7042-12-003-154	TSC	VaEEG	Male	yes	20.7	11-40 weeks	Yes	Yes	ever seizure	No	No	TSC1	Yes	Yes	Yes	no VGB treatment	TSC				aEEG at Sample draw
EPI.ZQ7.3FZ	EPI.ALV.822	7	7042-12-004-210	TSC	VaEEG	Male	yes	43.6	> 40 weeks	No	Yes	ever seizure	Yes	No	TSC2	Yes	Yes	Yes	no VGB treatment	TSC				aEEG at Sample draw
EPI.E2Q.2NM	EPI.CRW.ZP0		7042-12-003-151	TSC	VaEEG	Male	yes	14.7	11-40 weeks	No	No	never seiz - VGB treated	Yes	No	TSC2	No	No	Yes	no VGB treatment	TSC				aEEG at Sample draw
EPI.7IO.Y60	EPI.TZV.8Q8	7		TSC	VaEEG II	Male	yes	15.9	11-40 weeks	No	Yes	ever seizure	No	No	TSC1	Yes	Yes	No	no VGB treatment	TSC				aEEG at Sample draw
EPI.UAP.67M	EPI.S3I.4D9	5	7042-12-004-239	TSC	OUT	Male	yes	31	11-40 weeks	No	No	never seiz - never VGB	No	No	TSC1	Yes	Yes	Yes	no VGB treatment	TSC
EPI.6Z4.OJA	EPI.A0B.QHI	7	7042-16-001-063	TSC	12 months	Male	yes	53	> 40 weeks	No	No	never seiz - never VGB	No	No	TSC2	Yes	Yes	Yes	no VGB treatment	TSC
EPI.R27.4VG	EPI.KJV.5OW	2	7042-16-001-048	TSC	VaEEG II	Male	yes	51.9	> 40 weeks	Yes	Yes	ever seizure	Yes	Yes	TSC2	Yes	Yes	Yes	VGB treatment					aEEG at Sample draw
EPI.R27.4VG	EPI.9XQ.9ID	2	7042-12-003-171	TSC	Febrile Seizures	Male	yes	69	> 40 weeks	Yes	Yes	ever seizure	Yes	Yes	TSC2	Yes	Yes	Yes	VGB treatment
EPI.33W.J7N	EPI.4CM.2Y3					Female	yes	115.6	> 40 weeks	No	No	never seiz - VGB treated	Yes	Yes	TSC2	No	No	No	VGB treatment
EPI.G67.KBZ	EPI.YN2.09F	4	7042-12-004-237	TSC	Febrile Seizures	Male	yes	64.9	> 40 weeks	No	No	never seiz - VGB treated	Yes	Yes	TSC1	Yes	Yes	Yes	VGB treatment
EPI.Y34.4N1	EPI.P1X.ASV	4	7042-12-003-112	TSC	OUT	Male	yes	31	11-40 weeks	No	No	never seiz - VGB treated	Yes	No	NMI	Yes	Yes	Yes	no VGB treatment
EPI.82U.9PQ	EPI.1Z8.21S	5	7042-12-003-122	TSC	Febrile Seizures	Male	yes	55.7	> 40 weeks	Yes	Yes	ever seizure	Yes	Yes	TSC2	Yes	Yes	Yes	VGB treatment
EPI.R2R.L61	EPI.HFC.T17	7	7042-16-001-062	TSC	Febrile Seizures	Female	yes	48	> 40 weeks	Yes	Yes	ever seizure	No	No	TSC2	Yes	Yes	Yes	no VGB treatment
EPI.VJR.IPK	EPI.FF1.PIW	7	7042-12-003-123	TSC	Febrile Seizures	Female	yes	73.9	> 40 weeks	Yes	Yes	ever seizure	Yes	Yes	TSC2	Yes	Yes	Yes	VGB treatment
EPI.UV9.WPG	EPI.1XF.UEQ					Male	yes	10.7	0-10 weeks	Yes	Yes	ever seizure	Yes	No	TSC2	No	No	No	no VGB treatment
EPI.UV9.WPG	EPI.9EN.9MO					Male	yes	19.6	11-40 weeks	Yes	Yes	ever seizure	Yes	Yes	TSC2	No	No	No	VGB treatment
EPI.UV9.WPG	EPI.EWM.GFD					Male	yes	52.9	> 40 weeks	Yes	Yes	ever seizure	Yes	Yes	TSC2	No	No	No	VGB treatment
EPI.GB5.UHN	EPI.613.3P3					Female	yes	0.6	0-10 weeks	No	No	never seiz - VGB treated	Yes	No	TSC2	No	No	No	no VGB treatment
EPI.GB5.UHN	EPI.9J2.TPK					Female	yes	4.7	0-10 weeks	No	No	never seiz - VGB treated	Yes	No	TSC2	No	No	No	no VGB treatment
EPI.GB5.UHN	EPI.56T.YUX	7	7042-17-001-020	TSC	OUT	Female	yes	26.6	11-40 weeks	No	No	never seiz - VGB treated	Yes	Yes	TSC2	Yes	Yes	Yes	VGB treatment
