# Supplementary material for: Molecular EPISTOP, a comprehensive multi-omic analysis of blood from Tuberous Sclerosis Complex infants age birth to two years
Source: Nat Commun. 2023 Nov 23;14:7664. doi: 10.1038/s41467-023-42855-6 (PMC10667269; doi:10.1038/s41467-023-42855-6)
Supplement: Supplementary file 5 — Supplementary Data 2 [file 41467_2023_42855_MOESM5_ESM.xlsx]

## Sheet: Description S Data 2
To identify differences in metabolite abundance due to VGB treatment, samples drawn from individuals who recievded VGB were compared to samples from individuals who did not recieve VGB. To reduce possible remaining age effects in the data, only samples drawn after 40 weeks of age were included.
Legend	Explanation
feature	name of significant metabolite
group median of x	median of group intensity [log2]
up in VGB treatment	direction of regulation in VGB treated group: "+" = up in VGB treated samples
log2 fold change	difference of group medians [log2]
statistic	statistical test statistics
p.value	uncorrected p-value
p.value.fdr	FDR corrected p-value
method	statistical test performed
alternative	hypothesis for testing
sample size x	sample size of group

## Sheet: S Data 2
	group median [log2]								sample size
feature	no VGB treatment	VGB treatment	up (+) or down(-) in VGB treatment	log2 fold change	fold change	statistic	p.value	p.value.fdr	no VGB treatment	VGB treatment
glutathione	18.3797	21.5756	+	3.19594	9.16378	62	3.91439e-13	0	28	72
glutathione-nega	16.5167	21.0467	+	4.53	23.1029	49	4.23456e-13	0	27	72
4-aminobutyrate	15.4374	16.8796	+	1.44222	2.71738	89	1.77365e-12	0	28	72
Kynurenic acid	18.652	17.004	-	1.64792	-3.13382	1928	1.67838e-12	0	28	72
dCMP	13.3097	19.0168	+	5.70715	52.2424	10	8.81781e-12	0	21	70
Aminoadipic acid	16.7936	18.3818	+	1.5882	3.00674	177	1.82191e-10	0	28	72
Indole-3-carboxylic acid	16.7152	18.4155	+	1.7003	3.24969	179	2.01368e-10	0	28	72
allantoate	15.2902	14.1961	-	1.0941	-2.1348	1767	1.95152e-09	0	28	71
thiamine	13.7424	15.0671	+	1.3246	2.50463	306	7.23117e-08	0	28	72
folate	13.6933	15.172	+	1.4787	2.78697	294	2.68006e-07	0	27	68
Kynurenine	21.0359	20.4816	-	0.55435	-1.46851	1622	2.48003e-06	0.0001	28	72
Hydroxyphenylacetic acid	19.3655	18.5994	-	0.766	-1.70055	1595	6.71621e-06	0.0001	28	72
Guanidoacetic acid	16.3346	16.8812	+	0.54655	1.46059	426	8.04042e-06	0.0002	28	72
cytosine	20.9387	21.3083	+	0.3696	1.29199	445	1.57275e-05	0.0003	28	72
N-acetyl-aspartylglutamic acid	18.3293	17.7199	-	0.6094	-1.52562	1527	6.87781e-05	0.0011	28	72
N-Acetylputrescine	15.4074	17.8412	+	2.4338	5.40315	517	0.00016621	0.0026	28	72
Citraconic acid	20.2589	19.9098	-	0.349036	-1.27371	1478.5	0.000308396	0.0043	28	72
myo-inositol	22.8167	22.4369	-	0.3797	-1.30107	1478	0.000313002	0.0043	28	72
Indoleacrylic acid	20.4334	20.0076	-	0.4257	-1.34322	1471	0.000384418	0.005	28	72
indole	24.1183	23.605	-	0.5133	-1.42731	1459	0.000543326	0.0068	28	72
Xanthurenic acid	20.1578	19.8411	-	0.31665	-1.24544	1438	0.000976472	0.0116	28	72
tryptophan	26.0283	25.5936	-	0.4347	-1.35163	1427	0.0013146	0.0149	28	72
sn-glycerol-3-phosphate	16.6156	16.1992	-	0.41635	-1.33455	1421	0.00154173	0.0167	28	72
N-carbamoyl-L-aspartate-nega	19.7274	18.0063	-	1.72105	-3.29676	1417.5	0.00169033	0.0175	28	72
orotate	18.7277	18.426	-	0.30175	-1.23264	1391	0.00332039	0.0331	28	72
itaconic acid	18.776	18.5311	-	0.24485	-1.18497	1382	0.00413972	0.0396	28	72
4-Pyridoxic acid	15.2491	15.7632	+	0.51415	1.42815	510	0.00530898	0.049	24	69
isocitrate	16.4241	16.007	-	0.417	-1.33515	1370	0.00551692	0.0491	28	72
