# Supplementary material for: Molecular EPISTOP, a comprehensive multi-omic analysis of blood from Tuberous Sclerosis Complex infants age birth to two years
Source: Nat Commun. 2023 Nov 23;14:7664. doi: 10.1038/s41467-023-42855-6 (PMC10667269; doi:10.1038/s41467-023-42855-6)
Supplement: Supplementary file 6 — Supplementary Data 3 [file 41467_2023_42855_MOESM6_ESM.xlsx]

## Sheet: Description
In the following sheets analytes with significant differences among the three age groups (0-10 weeks, 11-40 weeks, > 40 weeks of age) for EPISTOP subjects are shown (Kruskal Wallace test)
Based on Euclidean distance, analytes with similar changes with age were grouped into clusters: 6 clusters for proteins, 6 for metabolites and 8 for RNAs. See Figure 3.
Legend	Description
molecule	name of molecule
p.value.KW	Kruskal-Wallis p-value (uncorrected)
p.value.fdr	Kruskal-Wallis p-value (FDR corrected)
KW chi-sq	chi-square statistic
x weeks_median	median value of group, including interquartile range and sample size
max_diff_in_medians	Maximum difference of medians among the 3 groups = maximal fold change [log2])
cluster	according cluster based on Euclidean distance - analytes belonging

## Sheet: Proteomics
molecule	Uniprot ID	p.value.KW	p.value.fdr	KW chi-sq	0-10 weeks_median	11-40 weeks_median	> 40 weeks_median	max_diff_in_medians	cluster
6-phosphogluconate dehydrogenase, decarboxylating	P52209	0.0117	0.0201	8.8952	20.1 (19.94-20.4), n=21	19.79 (19.68-19.97), n=20	19.98 (19.8-20.26), n=11	0.31	1
72 kDa type IV collagenase;PEX	P08253	0	0	119	24.61 (24.25-24.96), n=94	24.17 (23.63-24.58), n=103	23.43 (23-23.92), n=121	1.18	2
78 kDa glucose-regulated protein	P11021	0.0003	0.0007	16	23.19 (22.87-23.43), n=94	22.96 (22.74-23.25), n=103	22.95 (22.63-23.15), n=121	0.24	1
Actin, alpha cardiac muscle 1;Actin, gamma-enteric smooth muscle;Actin, aortic smooth muscle;Actin, alpha skeletal muscle	P68032	0	0	21	24.87 (24.34-25.36), n=93	24.57 (24.08-25.09), n=103	24.35 (23.96-24.89), n=122	0.52	2
Actin, cytoplasmic 2;Actin, cytoplasmic 2, N-terminally processed;Actin, cytoplasmic 1;Actin, cytoplasmic 1, N-terminally processed	P63261	0	0	44	26.95 (26.62-27.37), n=94	26.75 (26.49-27.04), n=103	26.43 (26.17-26.88), n=122	0.52	2
ADAM DEC1	O15204	0	0	41	20.81 (20.46-21), n=83	20.59 (20.28-20.85), n=78	20.28 (20.05-20.56), n=69	0.53	2
ADAMTS-like protein 4	Q6UY14	0	0	49	21.29 (20.55-21.82), n=91	20.49 (19.72-21.03), n=91	20.23 (19.59-20.87), n=108	1.06	2
Adenylyl cyclase-associated protein 1	Q01518	0.0213	0.0343	7.6975	20.04 (19.88-20.26), n=7	20 (19.72-20.13), n=6	19.38 (19.22-19.45), n=4	0.66	3
Adiponectin	Q15848	0	0	89	24.03 (23.53-24.49), n=92	23.94 (23.51-24.47), n=97	23.08 (22.56-23.47), n=104	0.95	1
ADP-ribosyl cyclase/cyclic ADP-ribose hydrolase 2	Q10588	0.003	0.0058	11	21.85 (21.38-22.45), n=90	22.24 (21.67-22.65), n=101	22.15 (21.76-22.73), n=116	0.39	4
Afamin	P43652	0	0	40	29.89 (29.56-30.13), n=94	29.74 (29.41-29.98), n=103	29.48 (29.17-29.77), n=122	0.41	2
Aggrecan core protein;Aggrecan core protein 2	P16112	0	0	33	22.68 (21.89-23.09), n=89	21.88 (21.38-22.59), n=93	21.82 (21.18-22.28), n=92	0.86	2
Alpha-1-acid glycoprotein 1	P02763	0.0229	0.0368	7.5495	25.86 (25.33-26.44), n=94	25.68 (25.14-26.3), n=103	25.53 (25-26.15), n=121	0.33	1
Alpha-1-acid glycoprotein 2	P19652	0.001	0.0019	13	24.74 (24.1-25.24), n=92	24.4 (23.82-24.95), n=103	24.25 (23.48-24.92), n=120	0.49	1
Alpha-1-antichymotrypsin;Alpha-1-antichymotrypsin His-Pro-less	P01011	0.0004	0.0008	15	31.6 (31.14-32.03), n=94	31.79 (31.48-32.18), n=103	31.94 (31.55-32.25), n=122	0.34	4
Alpha-1-antitrypsin;Short peptide from AAT	P01009	0	0	34	27.57 (27.24-27.81), n=94	27.38 (26.97-27.67), n=103	27.11 (26.67-27.42), n=121	0.46	1
Alpha-1B-glycoprotein	P04217	0	0	27	31.11 (30.91-31.3), n=94	31.3 (31.11-31.44), n=103	31.3 (31.11-31.5), n=122	0.19	4
Alpha-2-HS-glycoprotein;Alpha-2-HS-glycoprotein chain A;Alpha-2-HS-glycoprotein chain B	P02765	0.0031	0.0058	11	31.22 (31.02-31.49), n=94	31.23 (31-31.53), n=103	31.08 (30.69-31.38), n=122	0.15	1
Alpha-enolase	P06733	0	0	33	22.04 (21.52-23.6), n=93	21.4 (20.93-21.9), n=99	21.41 (20.92-21.87), n=94	0.64	1
Alpha-fetoprotein	P02771	0	0	60	25.31 (21.6-27.7), n=84	17.81 (16.41-19.86), n=41	18.21 (17.68-18.69), n=9	7.5	5
Alpha-N-acetylglucosaminidase;Alpha-N-acetylglucosaminidase 82 kDa form;Alpha-N-acetylglucosaminidase 77 kDa form	P54802	0.0011	0.0021	13	20.12 (19.72-20.52), n=86	19.85 (19.55-20.25), n=92	19.79 (19.5-20.09), n=92	0.33	1
Aminopeptidase N	P15144	0	0	23	23.88 (23.29-24.39), n=94	23.88 (23-24.36), n=103	22.95 (21.95-24.01), n=122	0.93	1
Amyloid beta A4 protein;N-APP;Soluble APP-alpha;Soluble APP-beta;C99;Beta-amyloid protein 42;Beta-amyloid protein 40;C83;P3(42);P3(40);C80;Gamma-secretase C-terminal fragment 59;Gamma-secretase C-terminal fragment 57;Gamma-secretase C-terminal fragment 50;C31	P05067	0	0	43	23.38 (22.67-24.05), n=92	22.99 (22.57-23.66), n=103	22.6 (22.13-22.93), n=119	0.78	2
Angiogenin	P03950	0.0231	0.037	7.5326	22.15 (21.52-22.53), n=94	22.07 (21.7-22.58), n=102	21.88 (21.43-22.3), n=121	0.27	1
Angiopoietin-related protein 3	Q9Y5C1	0.0197	0.032	7.8567	21.63 (21.37-21.89), n=89	21.41 (21.06-21.78), n=82	21.23 (20.82-22.04), n=81	0.4	3
Angiotensinogen;Angiotensin-1;Angiotensin-2;Angiotensin-3;Angiotensin-4;Angiotensin 1-9;Angiotensin 1-7;Angiotensin 1-5;Angiotensin 1-4	P01019	0	0	76	29.1 (28.83-29.48), n=94	29 (28.66-29.37), n=103	28.55 (28.27-28.9), n=122	0.55	2
Antithrombin-III	P01008	0	0	65	30.82 (30.63-31.03), n=94	31.09 (30.95-31.25), n=103	31.19 (31.03-31.33), n=122	0.37	6
Apolipoprotein A-I;Proapolipoprotein A-I;Truncated apolipoprotein A-I	P02647	0.0002	0.0004	17	28.49 (28.05-28.95), n=94	28.42 (27.99-28.84), n=103	28.12 (27.58-28.63), n=122	0.37	1
Apolipoprotein A-IV	P06727	0	0	122	31.48 (31.01-31.75), n=94	31.01 (30.69-31.35), n=103	30.34 (29.93-30.7), n=122	1.14	2
Apolipoprotein B-100;Apolipoprotein B-48	P04114	0	0	43	32.9 (32.71-33.12), n=94	33.27 (33.01-33.44), n=103	33.25 (32.97-33.42), n=122	0.37	4
Apolipoprotein C-I;Truncated apolipoprotein C-I	P02654	0	0	46	22.69 (21.97-23.34), n=90	23.19 (22.18-23.77), n=98	23.78 (23.09-24.24), n=117	1.09	6
Apolipoprotein C-II;Proapolipoprotein C-II	P02655	0.0158	0.0266	8.2966	25.26 (24.64-25.95), n=94	25.27 (24.84-26.09), n=103	25.68 (24.96-26.24), n=122	0.42	4
Apolipoprotein C-III	P02656	0.0003	0.0007	16	25.8 (25.01-26.16), n=94	25.69 (24.84-26.2), n=103	26.04 (25.55-26.59), n=122	0.35	4
Apolipoprotein C-IV	P55056	0.0011	0.0022	13	21.36 (20.8-22.06), n=41	22.02 (20.63-23.19), n=67	22.15 (21.54-23.43), n=98	0.79	4
Apolipoprotein E	P02649	0	0	46	28.13 (27.72-28.59), n=94	27.74 (27.37-28.11), n=103	27.53 (27.12-27.95), n=122	0.6	2
Apolipoprotein F	Q13790	0	0	54	20.51 (19.78-21.04), n=46	21.34 (20.59-22.41), n=71	22.43 (21.34-23.06), n=99	1.92	6
Apolipoprotein L1	O14791	0	0	99	20.94 (20.5-21.46), n=85	21.78 (21.11-22.44), n=100	22.53 (21.91-23.11), n=122	1.59	6
Apolipoprotein M	O95445	0.0057	0.0104	10	24.87 (24.48-25.17), n=94	25 (24.64-25.46), n=103	25.14 (24.76-25.47), n=122	0.27	4
Attractin	O75882	0.0002	0.0004	17	28.03 (27.69-28.35), n=94	28.12 (27.91-28.47), n=103	27.92 (27.73-28.14), n=122	0.2	1
Basement membrane-specific heparan sulfate proteoglycan core protein;Endorepellin;LG3 peptide	P98160	0	0	188	26.23 (25.81-26.54), n=94	24.41 (23.78-25.3), n=103	23.2 (22.57-23.67), n=122	3.03	2
Beta-1,4-galactosyltransferase 1;Lactose synthase A protein;N-acetyllactosamine synthase;Beta-N-acetylglucosaminylglycopeptide beta-1,4-galactosyltransferase;Beta-N-acetylglucosaminyl-glycolipid beta-1,4-galactosyltransferase;Processed beta-1,4-galactosyltransferase 1	P15291	0	0	34	20.65 (20.49-20.94), n=81	20.41 (20.24-20.61), n=53	20.1 (19.82-20.52), n=19	0.55	3
Beta-2-microglobulin;Beta-2-microglobulin form pI 5.3	P61769	0	0.0001	20	22.34 (21.13-23.67), n=85	22.42 (21.29-23.91), n=95	21.2 (20.06-22.77), n=100	1.22	1
Beta-Ala-His dipeptidase	Q96KN2	0	0	52	21.79 (20.85-22.09), n=11	21.38 (19.74-21.97), n=35	23.59 (22.27-25.02), n=110	2.21	6
Biotinidase	P43251	0.0014	0.0027	13	26.34 (26.1-26.49), n=94	26.46 (26.27-26.66), n=103	26.43 (26.27-26.64), n=122	0.12	4
Bisphosphoglycerate mutase	P07738	0	0.0001	20	19.81 (18.5-21.56), n=65	18.46 (17.77-19.39), n=46	18.58 (18-19.79), n=46	1.35	1
C4b-binding protein alpha chain	P04003	0	0	147	23.02 (20.51-24.83), n=80	25.66 (23.78-26.83), n=102	27.26 (26.56-28.02), n=122	4.24	6
C4b-binding protein beta chain	P20851	0	0	61	19.32 (18.51-20.02), n=53	20.29 (19.29-21.49), n=80	21.27 (20.45-23.47), n=115	1.95	6
Cadherin-1;E-Cad/CTF1;E-Cad/CTF2;E-Cad/CTF3	P12830	0	0	137	23.89 (23.29-24.19), n=94	22.38 (21.96-23.36), n=100	21.79 (21.38-22.28), n=107	2.1	5
Cadherin-2	P19022	0.0004	0.0009	15	22.22 (21.8-22.74), n=79	21.75 (21.12-22.37), n=70	22.33 (21.3-22.75), n=59	0.58	1
Cadherin-5	P33151	0	0	177	27 (26.74-27.32), n=94	26.48 (26.22-26.69), n=103	25.93 (25.71-26.24), n=122	1.07	2
Cadherin-6	P55285	0	0	34	21.53 (20.75-22.65), n=91	20.87 (20.33-21.52), n=87	20.41 (19.85-21.03), n=59	1.12	2
Carbonic anhydrase 1	P00915	0	0.0001	20	23.05 (21.55-24.55), n=64	22.02 (20.95-24.04), n=78	24.18 (22.32-25.41), n=110	2.16	6
Carboxypeptidase B2	Q96IY4	0	0	144	26.65 (26.42-26.95), n=94	27.13 (26.91-27.41), n=103	27.55 (27.31-27.79), n=122	0.9	6
Carboxypeptidase N catalytic chain	P15169	0	0	26	28.1 (27.82-28.28), n=94	28.23 (28.01-28.44), n=103	28.02 (27.76-28.22), n=122	0.21	1
Carboxypeptidase N subunit 2	P22792	0.0289	0.0453	7.0912	27.14 (26.75-27.36), n=94	27.22 (26.88-27.48), n=103	27.22 (26.96-27.56), n=122	0.08	4
Carboxypeptidase Q	Q9Y646	0.0004	0.0008	15	21.26 (20.97-21.52), n=84	21.01 (20.73-21.27), n=69	20.98 (20.54-21.32), n=38	0.28	1
Cartilage acidic protein 1	Q9NQ79	0	0	62	22.04 (21.74-22.31), n=93	22.34 (21.97-22.72), n=102	22.71 (22.26-23.44), n=122	0.67	6
Cartilage intermediate layer protein 2;Cartilage intermediate layer protein 2 C1;Cartilage intermediate layer protein 2 C2	Q8IUL8	0.0315	0.049	6.9184	21.1 (20.84-21.37), n=89	21.14 (20.88-21.38), n=93	20.97 (20.62-21.25), n=93	0.17	1
Cartilage oligomeric matrix protein	P49747	0	0	70	26.95 (26.57-27.21), n=94	26.57 (26.28-26.91), n=103	26.22 (25.93-26.65), n=122	0.73	2
Catalase	P04040	0.0094	0.0165	9.3276	21.56 (20.28-24.08), n=89	20.97 (19.72-22.18), n=97	21.01 (19.39-22.01), n=113	0.59	1
Cathepsin D;Cathepsin D light chain;Cathepsin D heavy chain	P07339	0	0	38	22.11 (21.65-23.5), n=87	22.02 (21.36-23.11), n=100	21.53 (20.99-21.86), n=86	0.58	1
Cathepsin Z	Q9UBR2	0	0.0001	20	20.25 (19.62-20.69), n=55	19.91 (19.53-20.23), n=62	19.49 (19.25-19.91), n=30	0.76	2
CD109 antigen	Q6YHK3	0	0	106	23.74 (22.92-24.2), n=94	22.99 (22.41-23.77), n=102	22.25 (21.81-22.51), n=118	1.49	2
CD166 antigen	Q13740	0	0	27	20.99 (20.79-21.47), n=85	20.9 (20.61-21.29), n=87	20.67 (20.42-20.94), n=72	0.32	3
CD44 antigen	P16070	0.0234	0.0372	7.5098	24.09 (23.44-24.43), n=94	24.39 (23.75-24.72), n=103	24.2 (23.66-24.56), n=122	0.3	4
CD5 antigen-like	O43866	0.0064	0.0114	10	23.29 (22.44-23.97), n=94	23.26 (22.44-23.84), n=103	22.79 (22.14-23.58), n=118	0.5	1
CD99 antigen	P14209	0.0162	0.0271	8.2506	22.04 (21.67-22.3), n=29	22.17 (21.92-22.42), n=41	22.31 (22.07-22.64), n=39	0.27	4
Cell adhesion molecule 1	Q9BY67	0.0027	0.0052	11	21.06 (20.82-21.24), n=52	20.91 (20.77-21.11), n=45	20.66 (20.55-20.94), n=17	0.4	3
Cell surface glycoprotein MUC18	P43121	0.0002	0.0005	16	22.07 (21.74-22.45), n=85	21.88 (21.61-22.17), n=89	21.73 (21.52-22.12), n=98	0.34	3
Ceruloplasmin	P00450	0	0	104	32.19 (31.95-32.53), n=94	32.65 (32.45-32.84), n=103	32.85 (32.71-33.05), n=122	0.66	6
Clusterin;Clusterin beta chain;Clusterin alpha chain	P10909	0.0001	0.0001	19	30.4 (30.23-30.58), n=94	30.42 (30.24-30.58), n=103	30.57 (30.39-30.72), n=122	0.17	4
Coagulation factor IX;Coagulation factor IXa light chain;Coagulation factor IXa heavy chain	P00740	0	0	97	25.98 (25.73-26.19), n=94	26.33 (26.11-26.54), n=103	26.57 (26.38-26.72), n=122	0.59	6
Coagulation factor V;Coagulation factor V heavy chain;Coagulation factor V light chain	P12259	0	0	24	28.17 (27.95-28.39), n=94	28.04 (27.82-28.19), n=103	27.97 (27.69-28.14), n=122	0.2	1
Coagulation factor X;Factor X light chain;Factor X heavy chain;Activated factor Xa heavy chain	P00742	0.0175	0.0289	8.0856	27.44 (27.27-27.64), n=94	27.55 (27.37-27.73), n=103	27.55 (27.39-27.77), n=122	0.11	4
Coagulation factor XI;Coagulation factor XIa heavy chain;Coagulation factor XIa light chain	P03951	0	0	135	26.09 (25.86-26.3), n=94	26.5 (26.24-26.7), n=103	26.75 (26.56-26.95), n=122	0.66	6
Coagulation factor XII;Coagulation factor XIIa heavy chain;Beta-factor XIIa part 1;Coagulation factor XIIa light chain	P00748	0	0	32	27.08 (26.73-27.42), n=94	27.46 (27.08-27.87), n=103	27.63 (27.11-27.97), n=122	0.55	4
Coagulation factor XIII A chain	P00488	0.0199	0.0322	7.8354	23.65 (23.11-24.12), n=93	23.44 (22.73-24.22), n=102	23.42 (22.25-23.99), n=121	0.23	1
Coagulation factor XIII B chain	P05160	0	0	67	28.53 (28.35-28.77), n=94	28.25 (28-28.55), n=103	28.1 (27.9-28.29), n=122	0.43	2
Collagen alpha-1(I) chain	P02452	0	0	223	26.47 (26.09-26.85), n=94	25.33 (24.65-26.04), n=103	23.24 (22.07-23.75), n=120	3.23	2
Collagen alpha-1(II) chain;Collagen alpha-1(II) chain;Chondrocalcin	P02458	0	0	127	22.41 (21.74-22.93), n=93	21.43 (20.53-22.09), n=94	20.12 (19.34-20.64), n=83	2.29	2
Collagen alpha-1(III) chain	P02461	0	0	122	23.25 (22.09-23.67), n=93	21.08 (20.69-21.82), n=93	20.26 (19.87-20.61), n=36	2.99	5
Collagen alpha-1(V) chain	P20908	0	0	146	24.74 (24.32-25.18), n=93	22.58 (21.85-23.47), n=88	21.26 (20.78-21.56), n=52	3.48	5
Collagen alpha-1(VI) chain	P12109	0	0	167	24.86 (24.52-25.17), n=94	24.36 (23.96-24.74), n=103	23.28 (22.74-23.6), n=121	1.58	2
Collagen alpha-1(XI) chain	P12107	0	0	61	24.17 (23.89-24.53), n=92	23.94 (23.53-24.33), n=86	23.45 (23-23.79), n=93	0.72	2
Collagen alpha-1(XVIII) chain;Endostatin	P39060	0	0	129	22.97 (22.68-23.62), n=92	22.47 (22.16-22.78), n=98	22.07 (21.81-22.35), n=102	0.9	5
Collagen alpha-2(I) chain	P08123	0	0	76	23.88 (22.91-24.32), n=93	22.49 (21.68-23.57), n=100	21.88 (21.27-22.73), n=71	2	5
Collagen alpha-2(XI) chain	P13942	0	0	101	24.92 (23.47-25.4), n=94	23.07 (22.69-23.55), n=98	22.43 (22.08-23.52), n=90	2.49	5
Collagen alpha-3(VI) chain	P12111	0	0	208	26.76 (26.45-27.14), n=94	26.03 (25.75-26.39), n=103	25.15 (24.67-25.54), n=122	1.61	2
Collectin-11	Q9BWP8	0	0	90	23.22 (22.89-23.59), n=93	23.25 (22.71-23.59), n=103	22.57 (22.26-22.89), n=119	0.68	1
Complement C1q subcomponent subunit C	P02747	0.0021	0.004	12	22.76 (21.92-23.6), n=93	22.93 (22.15-23.6), n=101	22.32 (21.22-23.23), n=120	0.61	1
Complement C1q tumor necrosis factor-related protein 3	Q9BXJ4	0	0	62	21.22 (20.77-22.45), n=57	20.3 (20.02-20.71), n=56	19.85 (19.54-20.4), n=29	1.37	3
Complement C1r subcomponent;Complement C1r subcomponent heavy chain;Complement C1r subcomponent light chain	P00736	0.006	0.0108	10	29.29 (28.96-29.48), n=94	29.19 (29.03-29.4), n=103	29.33 (29.14-29.51), n=122	0.14	4
Complement C1s subcomponent;Complement C1s subcomponent heavy chain;Complement C1s subcomponent light chain	P09871	0.0115	0.02	8.9298	28.2 (28.01-28.49), n=94	28.14 (27.97-28.37), n=103	28.31 (28.1-28.5), n=122	0.17	4
Complement C2;Complement C2b fragment;Complement C2a fragment	P06681	0	0	120	29.13 (28.99-29.34), n=94	29.11 (28.99-29.3), n=103	28.76 (28.65-28.94), n=122	0.37	1
Complement C5;Complement C5 beta chain;Complement C5 alpha chain;C5a anaphylatoxin;Complement C5 alpha chain	P01031	0	0	60	31.1 (30.84-31.36), n=94	30.83 (30.65-30.99), n=103	30.7 (30.58-30.89), n=122	0.4	2
Complement component C1q receptor	Q9NPY3	0	0	160	24.45 (23.79-24.96), n=94	22.43 (21.92-23.65), n=99	21.46 (21.01-21.95), n=101	2.99	5
Complement component C6	P13671	0	0	105	28.17 (27.82-28.5), n=94	28.48 (28.28-28.73), n=103	28.77 (28.6-29.02), n=122	0.6	6
Complement component C7	P10643	0.0139	0.0236	8.5544	29.66 (29.34-29.84), n=94	29.77 (29.55-29.97), n=103	29.71 (29.48-30), n=122	0.11	4
Complement component C8 alpha chain	P07357	0	0	39	26.62 (26.2-26.97), n=94	27.09 (26.74-27.48), n=103	27.04 (26.69-27.48), n=122	0.47	4
Complement component C8 beta chain	P07358	0	0	95	28.7 (28.48-28.91), n=94	29.12 (28.83-29.34), n=103	29.26 (29.08-29.52), n=122	0.56	6
Complement component C8 gamma chain	P07360	0	0	53	28.31 (28.04-28.58), n=94	28.68 (28.41-28.87), n=103	28.69 (28.5-28.98), n=122	0.38	4
Complement component C9;Complement component C9a;Complement component C9b	P02748	0	0	95	27.69 (27.12-28.23), n=94	28.2 (27.72-28.57), n=103	28.66 (28.37-29.05), n=122	0.97	6
Complement factor B;Complement factor B Ba fragment;Complement factor B Bb fragment	P00751	0.0001	0.0003	18	30.69 (30.52-30.93), n=94	30.76 (30.56-31.09), n=103	30.89 (30.74-31.08), n=122	0.2	6
Complement factor D	P00746	0	0	182	26.75 (26.53-27.02), n=94	26.32 (26.12-26.65), n=103	25.72 (25.5-26.02), n=122	1.03	2
Complement factor H-related protein 1	Q03591	0	0.0001	21	25.04 (24.43-25.54), n=88	25.61 (24.95-26.06), n=101	25.59 (25.06-25.88), n=121	0.57	4
Complement factor H-related protein 5	Q9BXR6	0	0	62	22.65 (22.05-23.09), n=53	22.59 (22.14-23.11), n=88	23.59 (23-24.25), n=117	1	6
Complement factor I;Complement factor I heavy chain;Complement factor I light chain	P05156	0	0	24	28.91 (28.66-29.26), n=94	29.02 (28.79-29.24), n=103	29.18 (28.98-29.42), n=122	0.27	6
Contactin-1	Q12860	0	0	88	22.35 (21.77-23.48), n=94	21.62 (21.12-22.23), n=100	21.27 (20.9-21.61), n=106	1.08	2
Corticosteroid-binding globulin	P08185	0	0	75	25.93 (25-27.51), n=94	27.01 (26.17-28.04), n=103	27.78 (27.29-28.53), n=122	1.85	6
Cystatin-C	P01034	0	0	179	26.06 (25.63-26.38), n=94	25.3 (24.9-25.69), n=102	24.47 (23.9-24.87), n=122	1.59	2
Cysteine-rich secretory protein 3	P54108	0	0	28	22.33 (21.57-22.84), n=83	22.82 (22.12-23.29), n=101	22.94 (22.38-23.43), n=120	0.61	4
D-dopachrome decarboxylase;D-dopachrome decarboxylase-like protein	P30046	0.0034	0.0063	11	21.01 (20.69-21.31), n=38	20.78 (20.62-21.79), n=27	22.38 (20.97-22.8), n=29	1.6	6
Desmoglein-2	Q14126	0	0	26	22.21 (21.81-23.09), n=87	21.92 (21.57-22.33), n=89	21.67 (21.34-22.1), n=68	0.54	3
Di-N-acetylchitobiase	Q01459	0.0037	0.0068	11	21.94 (21.63-22.19), n=90	21.69 (21.43-22.11), n=101	21.72 (21.41-22.01), n=112	0.25	1
Dipeptidyl peptidase 4;Dipeptidyl peptidase 4 membrane form;Dipeptidyl peptidase 4 soluble form	P27487	0.0003	0.0007	16	22.28 (21.71-23.05), n=88	22.89 (22.29-23.36), n=101	22.39 (22.05-23.12), n=119	0.61	4
Dopamine beta-hydroxylase;Soluble dopamine beta-hydroxylase	P09172	0.0004	0.0008	15	23.64 (21.85-24.04), n=13	22.11 (21.05-22.79), n=47	23.2 (22.11-24.78), n=98	1.53	1
Dystroglycan;Alpha-dystroglycan;Beta-dystroglycan	Q14118	0	0	105	22.48 (21.95-23.57), n=93	21.41 (21.08-21.98), n=93	20.87 (20.2-21.39), n=81	1.61	5
Ectonucleotide pyrophosphatase/phosphodiesterase family member 2	Q13822	0	0	46	25.17 (24.95-25.35), n=94	25.07 (24.78-25.36), n=103	24.87 (24.58-25.05), n=122	0.3	1
Endoplasmin	P14625	0.0002	0.0005	16	22.45 (22.21-22.64), n=94	22.23 (22-22.53), n=100	22.16 (21.84-22.58), n=109	0.29	1
Endothelial protein C receptor	Q9UNN8	0	0	80	23.97 (23.63-24.39), n=94	23.56 (23.11-24.11), n=103	23.03 (22.54-23.46), n=121	0.94	2
Epididymal secretory protein E1	P61916	0	0	42	19.79 (19.51-20.05), n=69	19.46 (19.07-19.76), n=49	18.91 (18.78-19.26), n=21	0.88	3
Exostosin-like 2;Processed exostosin-like 2	Q9UBQ6	0	0	100	22.79 (21.82-23.46), n=92	21.63 (21.24-22.07), n=102	21.35 (21.04-21.75), n=111	1.44	5
Extracellular matrix protein 1	Q16610	0.0296	0.0463	7.04	26.93 (26.58-27.46), n=94	26.91 (26.53-27.25), n=103	26.77 (26.41-27.19), n=122	0.16	1
Extracellular superoxide dismutase [Cu-Zn]	P08294	0	0	30	21.74 (21.32-22.19), n=94	22.14 (21.84-23.18), n=102	21.97 (21.42-22.23), n=119	0.4	4
Fetuin-B	Q9UGM5	0	0	56	26.82 (26.45-27.15), n=94	26.83 (26.29-27.26), n=103	27.32 (27-27.63), n=122	0.5	6
Fibrinogen alpha chain;Fibrinopeptide A;Fibrinogen alpha chain	P02671	0	0	52	27.7 (27.31-28.16), n=94	27.42 (26.98-27.83), n=103	27.09 (26.83-27.4), n=122	0.61	2
Fibrinogen beta chain;Fibrinopeptide B;Fibrinogen beta chain	P02675	0	0	21	21.85 (20.34-24.18), n=72	21.68 (20.46-22.88), n=57	20.1 (19.06-20.9), n=41	1.75	3
Fibrinogen gamma chain	P02679	0	0	23	20.83 (19.15-23.36), n=83	19.74 (18.33-22.85), n=78	18.95 (17.7-20.2), n=53	1.88	3
Fibronectin;Anastellin;Ugl-Y1;Ugl-Y2;Ugl-Y3	P02751	0.0172	0.0285	8.1222	29.92 (29.51-30.28), n=94	29.83 (29.46-30.16), n=103	30 (29.65-30.37), n=122	0.17	4
Fibulin-1	P23142	0	0	77	27.79 (27.44-28.06), n=94	27.49 (27.16-27.94), n=103	27.1 (26.83-27.45), n=122	0.69	2
Ficolin-3	O75636	0.0006	0.0012	14	28.04 (27.84-28.33), n=94	28.2 (28.02-28.49), n=103	28.28 (27.98-28.47), n=122	0.24	4
Flavin reductase (NADPH)	P30043	0.0251	0.0395	7.3703	22.54 (20.87-24.4), n=80	21.66 (20.31-23.43), n=76	21.76 (20.46-23.88), n=97	0.88	1
Follistatin-related protein 1	Q12841	0.007	0.0125	9.9105	19.38 (18.25-20.4), n=70	19.18 (18.2-20.23), n=72	18.54 (17.99-18.95), n=46	0.84	1
Fructose-bisphosphate aldolase A	P04075	0	0	39	23.37 (23-23.96), n=94	23.08 (22.72-23.48), n=102	22.71 (22.23-23.19), n=120	0.66	2
Fructose-bisphosphate aldolase B	P05062	0.0008	0.0016	14	21.27 (20.83-22.1), n=75	20.98 (20.45-21.87), n=63	20.7 (20.12-21.02), n=43	0.57	3
Fumarylacetoacetase	P16930	0.0107	0.0187	9.0791	20.76 (20.22-21.19), n=82	20.52 (20.06-20.95), n=79	20.2 (19.67-20.79), n=32	0.56	3
Galectin-3-binding protein	Q08380	0.0069	0.0124	9.9437	22.76 (22.33-23.65), n=92	22.44 (21.94-22.88), n=100	22.41 (21.9-23.19), n=114	0.35	1
Gamma-glutamyl hydrolase	Q92820	0	0	165	25.83 (25.48-26.22), n=94	25.27 (24.92-25.52), n=103	24.62 (24.16-24.96), n=122	1.21	2
GDH/6PGL endoplasmic bifunctional protein;Glucose 1-dehydrogenase;6-phosphogluconolactonase	O95479	0.0171	0.0285	8.1335	20.11 (19.83-20.52), n=31	20.16 (19.83-20.46), n=40	19.91 (19.53-20.06), n=32	0.25	1
Glutathione peroxidase 3	P22352	0	0	78	26.23 (25.99-26.5), n=94	26.49 (26.2-26.68), n=103	26.84 (26.55-27.07), n=122	0.61	6
Glutathione reductase, mitochondrial	P00390	0.0008	0.0016	14	20.29 (20.08-20.57), n=82	20.08 (19.81-20.35), n=92	20.12 (19.82-20.36), n=96	0.21	1
Glyceraldehyde-3-phosphate dehydrogenase	P04406	0.0002	0.0005	16	22.5 (21.74-24.81), n=86	21.8 (21.15-22.55), n=96	21.72 (20.67-22.82), n=106	0.78	1
Golgi membrane protein 1	Q8NBJ4	0	0	22	22.22 (21.7-22.76), n=89	21.77 (21.42-22.14), n=94	21.75 (21.37-22.23), n=106	0.47	1
Golgi-associated plant pathogenesis-related protein 1	Q9H4G4	0.0002	0.0004	17	19.44 (19.25-19.69), n=44	19.71 (19.38-20.03), n=62	19.78 (19.49-20.08), n=80	0.34	4
Hemoglobin subunit alpha	P69905	0	0	88	29.25 (25.1-31.49), n=94	24.17 (23.58-25.03), n=101	23.98 (22.98-24.86), n=121	5.27	5
Hemoglobin subunit beta;LVV-hemorphin-7;Spinorphin	P68871	0	0	63	25.98 (22.4-28.62), n=88	20.02 (18.87-22.52), n=89	19.98 (18.76-22.53), n=101	6	5
Hemoglobin subunit gamma-1	P69891	0	0	21	25.67 (23.28-27.65), n=72	19.38 (18.14-25.24), n=25	19.01 (17.91-21.85), n=12	6.66	5
Hemoglobin subunit gamma-2	P69892	0	0	72	27.31 (20.45-29.67), n=85	17.19 (16.09-18.44), n=48	15.99 (15.52-16.94), n=34	11.32	5
Hemopexin	P02790	0	0	106	32.37 (32.11-32.54), n=94	32.68 (32.46-32.83), n=103	32.79 (32.67-32.9), n=122	0.42	6
Heparin cofactor 2	P05546	0	0	99	29.21 (28.94-29.41), n=94	29.66 (29.45-29.89), n=103	29.76 (29.54-29.97), n=122	0.55	6
Histidine-rich glycoprotein	P04196	0	0	120	28.31 (27.03-28.98), n=94	29.39 (28.74-29.88), n=103	29.76 (29.49-30.08), n=122	1.45	4
Hyaluronan-binding protein 2;Hyaluronan-binding protein 2 50 kDa heavy chain;Hyaluronan-binding protein 2 50 kDa heavy chain alternate form;Hyaluronan-binding protein 2 27 kDa light chain;Hyaluronan-binding protein 2 27 kDa light chain alternate form	Q14520	0	0	32	26.99 (26.72-27.21), n=94	27.06 (26.83-27.32), n=103	27.25 (27.08-27.43), n=122	0.26	6
Ig gamma-1 chain C region	P0DOX5	0.0014	0.0027	13	27.22 (26.82-27.6), n=94	27.06 (26.62-27.49), n=103	26.9 (26.46-27.3), n=121	0.32	1
Ig gamma-2 chain C region	P01859	0.0085	0.0149	9.5417	23.09 (22.58-23.68), n=91	22.76 (22.29-23.49), n=101	22.75 (21.71-23.38), n=121	0.34	1
Ig kappa chain C region	P01834	0.0063	0.0113	10	22.81 (22.39-23.19), n=88	22.68 (22.14-23.15), n=95	22.54 (21.97-22.95), n=114	0.27	1
Ig mu chain C region	P01871	0.0194	0.0317	7.8802	25.27 (24.79-25.74), n=94	25.15 (24.21-25.67), n=103	24.91 (24.33-25.49), n=121	0.36	1
IgGFc-binding protein	Q9Y6R7	0	0	48	26.58 (25.96-26.93), n=94	26.03 (25.38-26.58), n=103	25.78 (25.11-26.26), n=122	0.8	1
Immunoglobulin superfamily containing leucine-rich repeat protein	O14498	0	0	98	22.8 (22.49-23.82), n=94	22.26 (21.97-22.62), n=102	22 (21.66-22.24), n=98	0.8	2
Inhibin beta C chain	P55103	0.0142	0.024	8.516	19.06 (18.5-19.5), n=46	19.4 (18.88-19.95), n=53	19.01 (18.77-19.37), n=32	0.39	4
Insulin-like growth factor-binding protein 2	P18065	0	0	147	24.49 (23.85-25.12), n=94	24.01 (23.44-24.53), n=103	22.7 (22.08-23.32), n=119	1.79	2
Insulin-like growth factor-binding protein 3	P17936	0	0	33	24.89 (24.57-25.06), n=94	25 (24.55-25.28), n=103	25.24 (24.89-25.59), n=122	0.35	4
Insulin-like growth factor-binding protein 6	P24592	0	0	50	21.5 (21.24-21.8), n=90	21.2 (20.78-21.5), n=94	20.98 (20.77-21.21), n=79	0.52	2
Insulin-like growth factor-binding protein complex acid labile subunit	P35858	0	0	81	27.8 (27.5-28.13), n=94	27.95 (27.65-28.34), n=103	28.45 (28.09-28.7), n=122	0.65	6
Inter-alpha-trypsin inhibitor heavy chain H1	P19827	0.0006	0.0013	14	29.25 (29.01-29.53), n=94	29.24 (28.97-29.5), n=103	29.43 (29.11-29.78), n=122	0.19	4
Inter-alpha-trypsin inhibitor heavy chain H3	Q06033	0	0	56	29.26 (28.88-29.63), n=94	29.07 (28.77-29.36), n=103	28.74 (28.48-29.04), n=122	0.52	2
Inter-alpha-trypsin inhibitor heavy chain H4;70 kDa inter-alpha-trypsin inhibitor heavy chain H4;35 kDa inter-alpha-trypsin inhibitor heavy chain H4	Q14624	0	0	157	30.41 (30.17-30.7), n=94	30.81 (30.6-31.02), n=103	31.17 (31.02-31.36), n=122	0.76	6
Kallistatin	P29622	0.0135	0.0231	8.6043	29.23 (29-29.43), n=94	29.31 (29.13-29.57), n=103	29.23 (29.02-29.43), n=122	0.08	4
Keratin, type I cytoskeletal 16	P08779	0.0045	0.0082	10	16.91 (16.42-17.65), n=26	16.99 (16.02-17.51), n=28	17.85 (16.87-19.2), n=30	0.94	4
Kininogen-1;Kininogen-1 heavy chain;T-kinin;Bradykinin;Lysyl-bradykinin;Kininogen-1 light chain;Low molecular weight growth-promoting factor	P01042	0.0009	0.0018	14	29.69 (29.47-29.92), n=94	29.83 (29.66-30.08), n=103	29.71 (29.47-29.95), n=122	0.14	4
L-lactate dehydrogenase A chain	P00338	0	0	51	22.13 (21.59-23.16), n=90	21.41 (20.97-21.98), n=99	21.25 (20.81-21.67), n=90	0.88	2
L-lactate dehydrogenase B chain	P07195	0.0002	0.0004	17	24.09 (23.94-24.47), n=94	24.07 (23.86-24.28), n=103	23.95 (23.69-24.16), n=122	0.14	1
L-selectin	P14151	0	0	63	24.02 (23.7-24.48), n=94	24.68 (24.27-25.03), n=103	24.8 (24.34-25.15), n=122	0.78	4
Lactotransferrin;Lactoferricin-H;Kaliocin-1;Lactoferroxin-A;Lactoferroxin-B;Lactoferroxin-C	P02788	0.0014	0.0027	13	21.07 (20.44-21.91), n=87	21.58 (20.96-22.19), n=102	21.72 (21.12-22.26), n=118	0.65	4
Laminin subunit beta-1	P07942	0	0	55	21.45 (20.44-22.11), n=88	20.56 (20.01-21.4), n=96	20.1 (19.7-20.4), n=94	1.35	2
Latent-transforming growth factor beta-binding protein 1	Q14766	0.0003	0.0007	15	21.83 (21.31-22.89), n=90	21.85 (21.16-22.68), n=103	21.44 (21.14-22.06), n=114	0.41	1
Leucine-rich alpha-2-glycoprotein	P02750	0	0	44	26.85 (26.43-27.29), n=94	27.45 (26.96-27.86), n=103	27.54 (27.1-28.06), n=122	0.69	4
Low affinity immunoglobulin gamma Fc region receptor III-B	O75015	0.0244	0.0387	7.4252	22.14 (21.29-22.78), n=91	21.94 (21.36-22.43), n=101	22.38 (21.74-22.92), n=121	0.44	4
Lumican	P51884	0	0	78	28.32 (28.05-28.58), n=94	27.99 (27.68-28.21), n=103	27.72 (27.41-27.93), n=122	0.6	2
Lymphatic vessel endothelial hyaluronic acid receptor 1	Q9Y5Y7	0.0114	0.0199	8.9412	21.9 (21.09-22.56), n=84	21.3 (20.77-22.11), n=91	21.39 (20.89-22.37), n=106	0.6	1
Lysosomal protective protein;Lysosomal protective protein 32 kDa chain;Lysosomal protective protein 20 kDa chain	P10619	0	0	68	21.57 (21.3-21.87), n=86	21.01 (20.74-21.33), n=76	20.85 (20.53-21.18), n=56	0.72	2
Lysosome-associated membrane glycoprotein 2	P13473	0	0	27	20.48 (19.94-20.94), n=55	20.7 (20.13-21.45), n=73	21.34 (20.61-22.27), n=83	0.86	6
Lysozyme C	P61626	0.017	0.0284	8.1457	23.52 (23.16-23.93), n=94	23.46 (23.18-23.81), n=102	23.31 (22.92-23.65), n=119	0.21	1
Mannan-binding lectin serine protease 1;Mannan-binding lectin serine protease 1 heavy chain;Mannan-binding lectin serine protease 1 light chain	P48740	0	0	49	27.28 (27.11-27.46), n=94	27.21 (26.99-27.38), n=103	26.97 (26.77-27.15), n=122	0.31	2
Mannan-binding lectin serine protease 2;Mannan-binding lectin serine protease 2 A chain;Mannan-binding lectin serine protease 2 B chain	O00187	0	0.0001	20	25.03 (24.71-25.33), n=94	24.96 (24.81-25.27), n=103	24.78 (24.35-25.12), n=122	0.25	1
Mast/stem cell growth factor receptor Kit	P10721	0.0024	0.0046	12	19.62 (19.16-19.92), n=82	20.01 (19.4-20.36), n=101	19.63 (19.06-20.11), n=113	0.39	4
Membrane primary amine oxidase	Q16853	0	0	22	23.64 (22.94-24.09), n=92	23.61 (22.95-24.09), n=103	23.05 (22.58-23.56), n=121	0.59	1
Metalloproteinase inhibitor 1	P01033	0	0	97	24.34 (23.99-24.69), n=91	23.93 (23.53-24.21), n=103	23.56 (23.24-23.83), n=116	0.78	2
Metalloproteinase inhibitor 2	P16035	0	0	42	22.34 (21.7-22.81), n=83	21.88 (21.44-22.48), n=84	21.42 (21.05-21.86), n=86	0.92	2
Mimecan	P20774	0	0	104	22.5 (21.67-23.74), n=91	21.29 (20.92-21.67), n=93	20.97 (20.65-21.32), n=76	1.53	5
Monocyte differentiation antigen CD14;Monocyte differentiation antigen CD14, urinary form;Monocyte differentiation antigen CD14, membrane-bound form	P08571	0	0	74	26.35 (26.1-26.65), n=94	26.6 (26.42-26.78), n=103	26.78 (26.61-27), n=122	0.43	6
Multimerin-1;Platelet glycoprotein Ia*;155 kDa platelet multimerin	Q13201	0	0	50	23.99 (23.32-24.77), n=94	23.92 (23.01-24.34), n=102	22.99 (22.6-23.65), n=121	1	1
Multimerin-2	Q9H8L6	0.0004	0.0008	15	22.29 (21.93-22.81), n=89	21.98 (21.66-22.58), n=101	21.99 (21.51-22.51), n=117	0.31	1
Multiple epidermal growth factor-like domains protein 8	Q7Z7M0	0.0002	0.0005	16	21.86 (21.56-22.18), n=87	21.57 (21.26-21.84), n=82	21.54 (21.2-21.95), n=39	0.32	1
N-acetylglucosamine-1-phosphotransferase subunit gamma	Q9UJJ9	0	0	82	22.08 (21.6-22.52), n=90	21.52 (21.15-22.05), n=98	21.09 (20.76-21.39), n=96	0.99	5
N-acetylmuramoyl-L-alanine amidase	Q96PD5	0	0	58	30.26 (30.04-30.47), n=94	30.48 (30.3-30.65), n=103	30.17 (29.9-30.36), n=122	0.31	1
Neogenin	Q92859	0	0	58	20.88 (20.61-21.27), n=79	20.47 (20.04-20.64), n=77	20.13 (19.83-20.59), n=48	0.75	2
Neural cell adhesion molecule 1	P13591	0	0	63	24.84 (24.39-25.24), n=94	24.95 (24.38-25.31), n=103	23.96 (23.08-24.65), n=122	0.99	1
Neural cell adhesion molecule L1-like protein;Processed neural cell adhesion molecule L1-like protein	O00533	0.0131	0.0224	8.673	23.28 (22.73-23.86), n=93	23.52 (23.05-23.98), n=103	23.12 (22.62-23.77), n=122	0.4	1
Neuronal cell adhesion molecule	Q92823	0	0	38	20.51 (20.39-20.64), n=72	20.24 (20.06-20.45), n=58	20.15 (20.04-20.2), n=12	0.36	3
Neuropilin-1	O14786	0	0	95	24.3 (24.06-24.51), n=94	23.72 (23.37-24.13), n=102	23.42 (23.08-23.77), n=117	0.88	2
Nidogen-1	P14543	0	0	192	25.86 (25.22-26.34), n=94	24.78 (24.07-25.24), n=103	23.19 (22.73-23.61), n=122	2.67	2
Noelin	Q99784	0	0	78	23.65 (23.32-23.88), n=93	23.67 (23.3-23.88), n=103	22.91 (22.44-23.34), n=118	0.76	1
Osteomodulin	Q99983	0	0	71	23.98 (23.62-24.27), n=92	23.44 (23.08-23.91), n=102	23.27 (22.77-23.55), n=113	0.71	2
Osteopontin	P10451	0	0	185	23.27 (22.75-23.55), n=94	22.35 (21.74-22.89), n=102	21.2 (20.55-21.65), n=117	2.07	2
Out at first protein homolog	Q86UD1	0.0181	0.0297	8.0211	21.37 (21.11-21.74), n=54	21.21 (20.94-21.53), n=58	21.2 (20.93-21.46), n=35	0.17	3
Peptidase inhibitor 16	Q6UXB8	0	0	218	28.35 (27.97-28.77), n=94	27.77 (27.25-28.14), n=103	26.12 (25.67-26.52), n=122	2.23	2
Peptidoglycan recognition protein 1	O75594	0.0042	0.0077	10	18.99 (18.6-19.47), n=58	19.34 (18.82-19.72), n=65	18.93 (18.56-19.38), n=82	0.41	4
Peptidyl-prolyl cis-trans isomerase A;Peptidyl-prolyl cis-trans isomerase A, N-terminally processed	P62937	0	0	23	21.2 (20.64-21.98), n=72	20.7 (20.36-21.04), n=60	20.56 (20.12-21.03), n=55	0.64	1
Periostin	Q15063	0	0	209	26.89 (26.51-27.19), n=94	25.85 (25.42-26.19), n=103	24.61 (23.94-25.16), n=122	2.28	2
Peroxiredoxin-2	P32119	0.0003	0.0007	16	23.73 (22.22-25.19), n=89	23.08 (21.27-24.04), n=92	22.31 (21.05-23.95), n=108	1.42	2
Phosphatidylcholine-sterol acyltransferase	P04180	0	0	22	21.72 (21.25-22.33), n=80	22.04 (21.64-22.58), n=95	22.24 (21.75-22.74), n=112	0.52	4
Phospholipid transfer protein	P55058	0.0013	0.0025	13	22.28 (21.82-22.82), n=87	22.11 (21.69-22.49), n=95	21.98 (21.59-22.38), n=116	0.3	1
Pigment epithelium-derived factor	P36955	0	0	102	29.16 (28.96-29.3), n=94	28.95 (28.79-29.13), n=103	28.65 (28.47-28.84), n=122	0.51	2
Plasma alpha-L-fucosidase	Q9BTY2	0	0	25	21.95 (21.55-22.49), n=79	21.64 (21.42-21.91), n=73	21.45 (21.18-21.83), n=64	0.5	3
Plasma kallikrein;Plasma kallikrein heavy chain;Plasma kallikrein light chain	P03952	0	0	70	28.21 (27.54-28.54), n=94	28.74 (28.27-29.02), n=103	28.86 (28.4-29.05), n=122	0.65	4
Plasma protease C1 inhibitor	P05155	0	0	55	27.36 (26.48-28.08), n=94	28.33 (27.68-28.85), n=103	28.49 (27.81-28.89), n=122	1.13	4
Plasma serine protease inhibitor	P05154	0	0	53	26.67 (26.47-26.9), n=94	26.55 (26.29-26.83), n=103	26.3 (26.05-26.53), n=122	0.37	2
Plasminogen activator inhibitor 1	P05121	0.0034	0.0064	11	22.36 (21.93-22.96), n=79	22.35 (21.85-22.78), n=85	22.11 (21.72-22.48), n=83	0.25	1
Plasminogen;Plasmin heavy chain A;Activation peptide;Angiostatin;Plasmin heavy chain A, short form;Plasmin light chain B	P00747	0	0	143	30.6 (30.45-30.86), n=94	31.03 (30.83-31.23), n=103	31.26 (31.08-31.49), n=122	0.66	6
Plastin-2	P13796	0.0012	0.0024	13	25 (24.52-25.42), n=94	25.22 (24.96-25.49), n=103	25.26 (24.96-25.58), n=122	0.26	4
Platelet basic protein;Connective tissue-activating peptide III;TC-2;Connective tissue-activating peptide III(1-81);Beta-thromboglobulin;Neutrophil-activating peptide 2(74);Neutrophil-activating peptide 2(73);Neutrophil-activating peptide 2;TC-1;Neutrophil-activating peptide 2(1-66);Neutrophil-activating peptide 2(1-63)	P02775	0.0001	0.0002	18	28.27 (27.85-28.83), n=94	28.26 (27.79-28.8), n=103	27.97 (27.66-28.32), n=122	0.3	1
Platelet factor 4 variant;Platelet factor 4 variant(4-74);Platelet factor 4 variant(5-74);Platelet factor 4 variant(6-74)	P10720	0.0001	0.0002	18	22.62 (21.48-23.12), n=88	22.41 (21.39-22.9), n=102	21.55 (21.05-22.68), n=108	1.07	1
Platelet factor 4;Platelet factor 4, short form	P02776	0	0	35	28.15 (27.64-28.68), n=94	28.03 (27.54-28.48), n=103	27.6 (27.26-28.01), n=122	0.55	1
Platelet glycoprotein Ib alpha chain;Glycocalicin	P07359	0	0.0001	20	24.51 (24.08-24.81), n=94	24.54 (24.13-24.86), n=103	24.16 (23.79-24.57), n=122	0.38	1
Platelet glycoprotein V	P40197	0	0	25	26.05 (25.58-26.28), n=94	25.88 (25.61-26.23), n=102	25.53 (25.11-26.01), n=122	0.52	1
Platelet-activating factor acetylhydrolase	Q13093	0.0023	0.0044	12	20.62 (20.24-20.74), n=20	20.65 (20.27-20.83), n=39	20.86 (20.53-21.07), n=69	0.24	4
Poliovirus receptor	P15151	0	0	95	23.4 (23.07-23.76), n=94	23.15 (22.85-23.47), n=102	22.62 (22.27-22.96), n=121	0.78	2
Prenylcysteine oxidase 1	Q9UHG3	0	0	90	21.78 (21.45-22.14), n=78	22.56 (22.03-23.08), n=100	23 (22.46-23.91), n=121	1.22	6
Procollagen C-endopeptidase enhancer 1	Q15113	0	0	109	23.67 (23.38-24.06), n=94	23.13 (22.77-23.57), n=103	22.56 (22.23-23.1), n=122	1.11	2
Profilin-1	P07737	0	0	23	22.78 (21.47-23.73), n=86	21.84 (21.08-23.37), n=96	21.28 (20.67-22.08), n=97	1.5	2
Prolow-density lipoprotein receptor-related protein 1;Low-density lipoprotein receptor-related protein 1 85 kDa subunit;Low-density lipoprotein receptor-related protein 1 515 kDa subunit;Low-density lipoprotein receptor-related protein 1 intracellular domain	Q07954	0	0	98	21.63 (21.21-22.2), n=89	20.9 (20.64-21.37), n=97	20.51 (20.15-20.99), n=91	1.12	5
Prolyl endopeptidase FAP;Antiplasmin-cleaving enzyme FAP, soluble form	Q12884	0	0	29	21.89 (21.57-22.11), n=79	21.67 (21.43-21.94), n=79	21.47 (21.12-21.7), n=62	0.42	2
Properdin	P27918	0	0	50	26.09 (25.73-26.34), n=94	26.3 (26.06-26.63), n=103	26.56 (26.18-26.79), n=122	0.47	6
Proprotein convertase subtilisin/kexin type 9	Q8NBP7	0.0019	0.0038	12	21.11 (20.61-21.54), n=87	20.79 (20.28-21.1), n=95	20.88 (20.43-21.18), n=110	0.32	1
Prostaglandin-H2 D-isomerase	P41222	0	0	82	23.94 (23.46-24.35), n=94	23.49 (23.1-24), n=101	23.01 (22.5-23.37), n=116	0.93	2
Protein AMBP;Alpha-1-microglobulin;Inter-alpha-trypsin inhibitor light chain;Trypstatin	P02760	0	0	37	29.87 (29.69-30.11), n=94	29.64 (29.43-29.88), n=103	29.55 (29.37-29.82), n=122	0.32	2
Protein FAM3C	Q92520	0	0	49	20.35 (19.88-21.21), n=76	19.91 (19.71-20.25), n=55	19.29 (18.97-19.38), n=20	1.06	3
Protein S100-A8;Protein S100-A8, N-terminally processed	P05109	0.0117	0.0201	8.8996	21.32 (20.73-21.97), n=70	21.35 (20.65-22.1), n=90	21.62 (21.05-22.72), n=107	0.3	4
Protein Z-dependent protease inhibitor	Q9UK55	0	0	50	26.29 (26.13-26.58), n=94	26.46 (26.29-26.71), n=103	26.74 (26.46-26.95), n=122	0.45	6
Proteoglycan 4;Proteoglycan 4 C-terminal part	Q92954	0	0	47	24.19 (23.82-24.54), n=94	24.41 (24.01-24.73), n=103	24.84 (24.35-25.13), n=122	0.65	6
Prothrombin;Activation peptide fragment 1;Activation peptide fragment 2;Thrombin light chain;Thrombin heavy chain	P00734	0	0	93	29.34 (29.12-29.7), n=94	29.8 (29.57-30.08), n=103	30.02 (29.75-30.28), n=122	0.68	6
Protocadherin-12	Q9NPG4	0	0	92	21.6 (21.18-22.38), n=88	20.87 (20.64-21.16), n=72	20.38 (20.09-20.74), n=39	1.22	3
Purine nucleoside phosphorylase	P00491	0.0032	0.006	11	20.44 (19.47-21.47), n=25	19.01 (17.98-19.74), n=19	18.99 (18.04-19.9), n=22	1.45	1
Rab GDP dissociation inhibitor beta	P50395	0.0175	0.0289	8.0888	22.14 (21.41-23), n=65	21.83 (21.16-23.4), n=60	22.99 (21.93-23.96), n=72	1.16	6
Receptor-type tyrosine-protein phosphatase gamma	P23470	0.0002	0.0005	16	23.17 (22.91-23.65), n=93	22.95 (22.73-23.4), n=102	22.9 (22.6-23.23), n=113	0.27	1
Retinoic acid receptor responder protein 2	Q99969	0.0006	0.0013	14	21.55 (21.32-21.85), n=82	21.38 (21.08-21.58), n=80	21.31 (21.02-21.64), n=68	0.24	1
Ribonuclease pancreatic	P07998	0	0	34	21.91 (21.09-22.91), n=87	21.28 (20.6-21.61), n=96	20.97 (20.43-21.65), n=86	0.94	2
Roundabout homolog 4	Q8WZ75	0	0	78	21.03 (20.67-21.56), n=92	20.46 (20.27-20.81), n=85	20.2 (19.97-20.55), n=81	0.83	3
Secreted phosphoprotein 24	Q13103	0	0	41	23.31 (22.85-23.96), n=94	23.47 (22.92-24.03), n=101	22.82 (22.15-23.23), n=118	0.65	1
Selenium-binding protein 1	Q13228	0.0077	0.0137	9.7273	18.88 (16.77-20.16), n=62	18.01 (16.64-19.31), n=57	17.46 (16.41-19.1), n=46	1.42	3
Selenoprotein P	P49908	0.0007	0.0014	14	26.08 (25.79-26.34), n=94	26.31 (25.93-26.55), n=103	26.29 (26.09-26.57), n=122	0.23	4
Serotransferrin	P02787	0.0002	0.0005	16	28.8 (28.54-29.23), n=94	28.65 (28.33-29.01), n=103	28.48 (28.14-28.9), n=122	0.32	1
Serpin A11	Q86U17	0	0	45	22.07 (21.27-23.31), n=94	22.46 (21.33-23.33), n=103	21.14 (20.59-21.7), n=116	1.32	1
Serum amyloid A-4 protein	P35542	0	0.0001	20	21.78 (21.1-22.43), n=58	22.43 (21.61-23.04), n=78	22.65 (22.07-23.15), n=96	0.87	4
Serum amyloid P-component;Serum amyloid P-component(1-203)	P02743	0	0	110	27.51 (27.06-27.99), n=94	27.88 (27.51-28.31), n=103	28.58 (28.24-28.9), n=122	1.07	6
Serum paraoxonase/arylesterase 1	P27169	0	0	41	23.83 (23.47-24.08), n=94	24.12 (23.7-24.35), n=103	24.32 (23.95-24.6), n=122	0.49	4
Sex hormone-binding globulin	P04278	0.0014	0.0028	13	27.22 (26.71-27.58), n=94	27.45 (27.17-27.88), n=103	27.37 (26.91-27.76), n=122	0.23	4
SPARC	P09486	0	0	87	26.78 (26.49-27.06), n=94	26.7 (26.31-26.97), n=103	26.15 (25.79-26.43), n=122	0.63	1
SPARC-like protein 1	Q14515	0	0	69	23.07 (22.66-23.45), n=92	22.8 (22.24-23.14), n=103	22.14 (21.57-22.74), n=116	0.93	2
Superoxide dismutase [Cu-Zn]	P00441	0.0033	0.0062	11	22.93 (21.89-23.99), n=73	22.08 (21.29-23.13), n=70	21.98 (21.08-23.06), n=63	0.95	1
Target of Nesh-SH3	Q7Z7G0	0.0002	0.0004	17	22.13 (21.82-22.48), n=87	22.44 (22.09-22.85), n=101	22.31 (21.94-22.65), n=118	0.31	4
Tenascin	P24821	0	0	220	26.75 (26.34-27.21), n=94	24.35 (23.35-25.33), n=103	21.99 (20.94-23.09), n=122	4.76	2
Tenascin-X	P22105	0	0	141	26.83 (26.56-27.1), n=94	26.22 (25.94-26.65), n=103	25.75 (25.39-26.17), n=122	1.08	2
Tetranectin	P05452	0.0055	0.0099	10	27.91 (27.69-28.12), n=94	28.02 (27.85-28.18), n=103	28.06 (27.87-28.23), n=122	0.15	4
Thioredoxin	P10599	0.0212	0.0342	7.7084	20.38 (20.24-20.52), n=47	20.33 (20.08-20.52), n=37	20.15 (19.91-20.49), n=44	0.23	1
Thrombospondin-1	P07996	0	0	37	28.31 (27.71-28.58), n=94	28.09 (27.83-28.37), n=103	27.83 (27.42-28.08), n=122	0.48	1
Thrombospondin-4	P35443	0	0	145	26 (25.61-26.22), n=94	25.28 (24.88-25.78), n=103	24.5 (23.84-25.05), n=122	1.5	2
Thyroxine-binding globulin	P05543	0	0	88	28.06 (27.89-28.28), n=94	27.97 (27.78-28.14), n=103	27.62 (27.41-27.85), n=122	0.44	1
Tissue alpha-L-fucosidase	P04066	0.0002	0.0005	16	21.33 (21.04-21.81), n=70	21.15 (20.97-21.45), n=66	21.03 (20.87-21.21), n=56	0.3	3
Transforming growth factor-beta-induced protein ig-h3	Q15582	0	0	196	26.53 (26.16-26.78), n=94	25.7 (25.32-26.19), n=103	24.88 (24.61-25.19), n=122	1.65	2
Transketolase	P29401	0.0045	0.0082	10	20.13 (19.81-20.53), n=51	19.93 (19.59-20.27), n=52	19.67 (19.38-20.3), n=39	0.46	3
Transthyretin	P02766	0	0	24	27.96 (27.7-28.18), n=94	27.71 (27.38-28.03), n=103	27.63 (27.29-27.93), n=121	0.33	1
Trem-like transcript 1 protein	Q86YW5	0	0	27	21.44 (20.95-22.13), n=64	21.21 (20.5-22.11), n=72	20.7 (20.22-21.1), n=73	0.74	2
Triosephosphate isomerase	P60174	0.025	0.0395	7.3779	19.27 (18.43-20.21), n=37	18.68 (17.97-18.93), n=15	18.6 (17.77-19.2), n=18	0.67	1
Ubiquitin-60S ribosomal protein L40;Ubiquitin;60S ribosomal protein L40;Ubiquitin-40S ribosomal protein S27a;Ubiquitin;40S ribosomal protein S27a;Polyubiquitin-B;Ubiquitin;Polyubiquitin-C;Ubiquitin	P62987	0.0144	0.0243	8.4856	19.92 (19.46-20.93), n=70	19.66 (19.24-20.24), n=50	19.62 (19.26-20.13), n=48	0.3	3
Vascular cell adhesion protein 1	P19320	0	0	166	25.7 (25.51-25.97), n=94	25.16 (24.79-25.46), n=103	24.48 (24.13-24.82), n=122	1.22	2
Vasorin	Q6EMK4	0	0	211	26.54 (26.27-26.8), n=94	25.85 (25.55-26.11), n=103	25.16 (24.91-25.38), n=122	1.38	2
Vinculin	P18206	0.0006	0.0013	14	21.39 (20.58-22.2), n=84	20.61 (20.23-21.4), n=76	21.24 (20.17-21.72), n=68	0.78	1
Vitamin K-dependent protein C;Vitamin K-dependent protein C light chain;Vitamin K-dependent protein C heavy chain;Activation peptide	P04070	0	0	137	25.11 (24.83-25.31), n=94	25.48 (25.27-25.71), n=103	25.82 (25.59-26.05), n=122	0.71	6
Vitamin K-dependent protein S	P07225	0	0	34	27.35 (27.21-27.47), n=94	27.58 (27.43-27.73), n=103	27.54 (27.28-27.75), n=122	0.23	4
Vitamin K-dependent protein Z	P22891	0.0001	0.0003	17	24.48 (23.84-25.04), n=94	24.59 (23.93-24.99), n=103	24.83 (24.46-25.29), n=122	0.35	4
Vitronectin;Vitronectin V65 subunit;Vitronectin V10 subunit;Somatomedin-B	P04004	0	0	48	30.04 (29.85-30.21), n=94	30.18 (30.04-30.35), n=103	30.27 (30.14-30.38), n=122	0.23	4
von Willebrand factor;von Willebrand antigen 2	P04275	0	0	110	27.59 (27.2-27.91), n=94	27.03 (26.56-27.33), n=103	26.56 (26.12-26.96), n=122	1.03	2
Xaa-Pro dipeptidase	P12955	0	0	50	22.31 (22.02-22.71), n=90	22.48 (22.13-22.85), n=103	22.83 (22.5-23.58), n=122	0.52	6
Zinc-alpha-2-glycoprotein	P25311	0	0	27	29.64 (29.43-29.88), n=94	29.83 (29.52-30.05), n=103	29.94 (29.73-30.14), n=122	0.3	4

## Sheet: Metabolomics
molecule	p.value.KW	p.value.fdr	KW chi-sq	0-10 weeks_median	11-40 weeks_median	> 40 weeks_median	max_diff_in_medians	cluster
1-Methyl-Histidine	1.50197e-10	1.16872e-09	45	24.82 (24.49-25.26), n=92	24.22 (23.94-24.54), n=93	24.6 (24.15-25.11), n=121	0.6	1
1-Methyladenosine	4.80035e-08	2.54316e-07	33	20.36 (19.72-20.85), n=92	19.77 (19.24-20.33), n=93	19.4 (18.83-20.13), n=121	0.96	1
1,3-diphopshateglycerate	0.000455448	0.00104043	15	16.59 (16.11-17.08), n=83	16.85 (16.48-17.11), n=83	16.43 (15.98-16.93), n=107	0.42	2
2-dehydro-D-gluconate	1.05908e-09	7.32528e-09	41	16.35 (16.01-16.73), n=92	15.81 (15.56-16.19), n=93	15.97 (15.64-16.3), n=121	0.54	1
2-deoxyglucose-6-phosphate	2.09999e-06	7.80445e-06	26	14.51 (13.96-14.99), n=92	14.11 (13.79-14.65), n=93	14.03 (13.47-14.36), n=119	0.48	2
2-Hydroxy-2-methylbutanedioic acid	4.83211e-05	0.000136727	19	17.51 (17.2-17.77), n=92	17.71 (17.53-18.07), n=93	17.74 (17.37-17.98), n=121	0.23	3
2-hydroxygluterate	3.20787e-05	9.39717e-05	20	19.06 (18.82-19.34), n=92	18.95 (18.72-19.13), n=93	18.78 (18.57-19.09), n=121	0.28	2
2-Isopropylmalic acid	0.00353941	0.00675541	11	20.95 (20.4-21.66), n=92	20.5 (19.97-21.74), n=93	20.5 (19.77-21.11), n=121	0.45	2
2-keto-isovalerate	1.13996e-09	7.67163e-09	41	16.5 (16.19-16.89), n=92	16.34 (16.1-16.63), n=93	16.06 (15.67-16.37), n=121	0.44	2
2-ketohaxanoic acid	2.3526e-09	1.42877e-08	39	14.16 (13.71-14.46), n=92	13.72 (13.37-14.13), n=90	13.57 (13.09-14), n=113	0.59	1
2-oxo-4-methylthiobutanoate	0.0192795	0.030577	7.8974	13.4 (12.86-13.73), n=71	13.52 (13-14.17), n=82	13.25 (12.74-13.77), n=96	0.27	2
2-oxobutanoate	0.000195957	0.000464697	17	14.36 (13.88-14.75), n=92	14.11 (13.75-14.46), n=93	13.94 (13.43-14.38), n=120	0.42	2
2,3-dihydroxybenzoic acid	2.3599e-11	2.15668e-10	48	19.29 (18.96-19.83), n=92	19.46 (18.94-20.43), n=93	20.31 (19.53-21.35), n=121	1.02	3
3-hydroxybuterate	2.95575e-07	1.29119e-06	30	14.27 (13.54-15.04), n=92	15.27 (14.53-16.31), n=93	14.94 (14.08-17.02), n=121	1	3
3-methylphenylacetic acid	0.0333709	0.0494604	6.8001	13.47 (12.89-14.12), n=63	13.52 (12.9-14.45), n=64	14.08 (13.11-14.94), n=86	0.61	4
4-aminobutyrate	2.42518e-11	2.15668e-10	48	15.42 (14.78-16.19), n=92	16.66 (16.04-17.08), n=93	15.94 (15.37-16.44), n=121	1.24	5
4-phosphopantothenate	0.0051172	0.00934085	10	15.27 (14.49-15.79), n=85	14.76 (14.11-15.56), n=85	14.74 (13.74-15.24), n=109	0.53	2
5-methyl-THF	1.92799e-09	1.26334e-08	40	18.81 (17.79-19.57), n=92	19.88 (19.1-20.46), n=93	18.55 (17.11-19.37), n=121	1.33	5
5-phosphoribosyl-1-pyrophosphate	0.0114915	0.0193336	8.9323	15.02 (14.63-15.62), n=92	14.57 (14.04-15.24), n=90	14.69 (13.98-15.57), n=117	0.45	2
6-phospho-D-gluconate	2.99174e-05	8.86837e-05	20	12.89 (12.53-13.44), n=61	12.45 (12-12.94), n=52	12.46 (11.95-12.91), n=62	0.44	2
7-methylguanosine	0.00735173	0.0131696	9.8256	14.26 (13.91-14.69), n=59	13.58 (13.1-14.29), n=46	13.56 (12.78-14.54), n=50	0.7	2
a-ketoglutarate	1.29332e-05	4.25983e-05	22	21.67 (21.45-21.85), n=92	21.71 (21.42-21.95), n=93	21.46 (21.19-21.72), n=121	0.25	2
acadesine	1.13056e-05	3.80417e-05	22	15.86 (15.29-16.23), n=92	15.3 (14.61-15.88), n=93	15.32 (14.71-15.83), n=121	0.56	1
acetoacetate	0.0141715	0.023369	8.513	14.14 (13.71-14.64), n=92	13.94 (13.57-14.34), n=93	13.84 (13.45-14.42), n=118	0.3	2
acetylphosphate	6.10514e-05	0.000170807	19	15.78 (15.14-16.29), n=92	15.55 (15-15.99), n=93	15.23 (14.59-15.87), n=121	0.55	2
aconitate	5.60748e-06	1.96657e-05	24	17.38 (17.08-17.66), n=92	17.73 (17.38-18.07), n=93	17.66 (17.38-18.08), n=121	0.35	3
adenine	0.000631158	0.00142871	14	23.6 (23.29-24.14), n=92	23.46 (23.06-23.86), n=93	23.35 (22.89-23.75), n=121	0.25	2
alanine	6.24308e-05	0.000172725	19	24.72 (24.39-24.93), n=92	24.84 (24.58-25.04), n=93	24.94 (24.7-25.08), n=121	0.22	3
Alanine_D3 spike	0.00781495	0.0138009	9.7034	18.59 (18.4-18.73), n=92	18.6 (18.47-18.76), n=93	18.71 (18.5-18.92), n=121	0.12	4
allantoate	0.0212238	0.0332372	7.7053	14.7 (14.3-15.29), n=92	14.52 (14.01-14.97), n=93	14.76 (14.33-15.15), n=120	0.24	4
aminoimidazole carboxamide ribonucleotide	1.52824e-29	1.26844e-27	132	15.3 (14.82-15.61), n=92	13.93 (13.39-14.38), n=92	13.66 (13.13-14.23), n=110	1.64	6
anthranilate	0.002591	0.00507999	11	16.79 (16.34-17.29), n=92	16.98 (16.51-17.45), n=93	16.6 (16.17-17.04), n=121	0.38	2
arginine	0.0108217	0.0183987	9.0524	27.29 (26.91-27.84), n=92	27.33 (26.94-27.69), n=93	27.02 (26.69-27.61), n=121	0.31	2
arginosuccinic acid	2.67859e-07	1.19211e-06	30	19.93 (19.54-20.33), n=92	19.57 (19.22-19.9), n=93	19.51 (19.21-19.89), n=121	0.42	1
Ascorbic acid	0.00146674	0.00299359	13	19.49 (19.02-20.07), n=92	19.25 (18.56-20.24), n=93	19 (18.39-19.67), n=121	0.49	2
aspartate	0.00212752	0.00420438	12	21.68 (20.77-22.19), n=92	21.77 (20.96-22.29), n=93	20.88 (20.16-22.13), n=121	0.89	2
betaine aldehyde	0.000292287	0.000680181	16	22.96 (22.63-23.18), n=92	23.14 (22.87-23.36), n=93	22.93 (22.68-23.18), n=121	0.21	5
biotin	0.00548171	0.00989091	10	18.57 (18.07-19.09), n=92	18.37 (17.96-18.84), n=93	18.27 (17.73-18.74), n=121	0.3	2
Carbamoyl phosphate	8.92466e-05	0.000241548	18	18.13 (17.03-19.24), n=91	18.25 (16.77-18.98), n=90	17.15 (15.4-18.41), n=115	1.1	2
carnitine	2.89888e-05	8.69664e-05	20	29.17 (28.89-29.43), n=92	29.44 (29.23-29.64), n=93	29.24 (28.98-29.49), n=121	0.27	5
cholesteryl sulfate	2.68104e-07	1.19211e-06	30	20.24 (19.57-21.23), n=91	19.33 (18.47-20.18), n=93	19.35 (18.32-20.26), n=121	0.91	1
Cholic acid	6.604e-06	2.28388e-05	23	13.81 (13.15-14.33), n=83	14.53 (13.86-15.18), n=89	14.27 (13.53-14.8), n=116	0.72	5
Citraconic acid	9.44655e-05	0.000250233	18	19.69 (19.26-20.03), n=92	19.85 (19.64-20.26), n=93	20.02 (19.7-20.36), n=121	0.33	3
citrate	2.20174e-06	8.06225e-06	26	22.69 (22.22-22.97), n=92	22.96 (22.78-23.2), n=93	22.96 (22.54-23.23), n=121	0.27	3
citrate-isocitrate	1.30019e-05	4.25983e-05	22	24.63 (24.19-24.93), n=92	24.89 (24.65-25.19), n=93	24.95 (24.5-25.2), n=121	0.32	3
citrulline	0.0170961	0.027464	8.1378	25 (24.73-25.44), n=92	25 (24.66-25.34), n=93	25.3 (24.85-25.51), n=121	0.3	4
CMP	0.000838188	0.00185748	14	16.23 (15.67-16.67), n=91	16.28 (15.45-17.09), n=93	15.78 (14.99-16.67), n=121	0.5	2
creatine	6.04317e-07	2.4668e-06	28	27.21 (26.73-27.7), n=92	27.48 (27.16-27.79), n=93	27.59 (27.34-27.85), n=121	0.38	3
Creatinine	7.23454e-08	3.75292e-07	32	21.01 (20.51-21.46), n=92	21.35 (20.96-21.6), n=93	21.44 (21.16-21.74), n=121	0.43	3
CTP-nega	0.00506636	0.00934085	10	14.32 (13.43-14.92), n=90	14.02 (13.56-14.52), n=91	13.8 (13.2-14.35), n=100	0.52	2
cyclic-AMP	2.46921e-13	2.92777e-12	58	18.09 (17.69-18.53), n=83	17.16 (16.56-17.78), n=81	17.12 (16.55-17.75), n=108	0.97	1
cystathionine	2.23675e-21	5.56951e-20	95	18.76 (18.39-19.04), n=92	17.86 (17.26-18.33), n=93	17.6 (17.05-18.15), n=121	1.16	1
cysteine	0.0328034	0.0489105	6.8344	21.9 (21.24-22.45), n=92	21.61 (21.02-22.07), n=93	21.71 (21.08-22.16), n=121	0.29	2
cytidine	3.45065e-11	2.9628e-10	48	16.63 (16.07-17.18), n=92	15.89 (15.39-16.47), n=93	15.76 (15.18-16.35), n=121	0.87	1
cytosine	1.58446e-10	1.19555e-09	45	21.47 (21.31-21.72), n=92	21.17 (20.96-21.42), n=93	21.11 (20.9-21.43), n=121	0.36	1
D-erythrose-4-phosphate	4.11958e-06	1.46539e-05	24	16.68 (16.04-17.16), n=92	16.38 (15.7-16.81), n=93	15.93 (15.47-16.59), n=121	0.75	2
D-glucarate	2.18594e-05	6.6378e-05	21	13.84 (13.38-14.41), n=89	13.82 (12.98-14.3), n=90	14.24 (13.69-14.81), n=119	0.42	4
D-gluconate	2.98603e-08	1.68982e-07	34	19.91 (19.51-20.4), n=92	19.65 (19.26-20.09), n=93	19.35 (18.96-19.68), n=121	0.56	2
D-glucono-?-lactone-6-phosphate	6.89228e-05	0.000188591	19	14.03 (13.38-14.63), n=88	13.47 (12.98-13.98), n=93	13.36 (12.68-14.11), n=116	0.67	2
D-glyceraldehdye-3-phosphate	0.0239977	0.0368854	7.4596	14.92 (14.43-15.27), n=92	14.67 (14.21-15.27), n=93	14.54 (13.97-15.21), n=120	0.38	2
D-sedoheptulose-1-7-phosphate	0.0263265	0.0399713	7.2744	13.91 (13.48-14.34), n=92	13.83 (13.02-14.27), n=90	13.68 (13.22-14.13), n=118	0.23	2
dAMP	0.0288229	0.0432343	7.0932	13.48 (12.92-14.05), n=91	13.55 (13-14.16), n=86	13.78 (13.23-14.39), n=119	0.3	4
deoxyinosine	1.32809e-06	5.23532e-06	27	17.01 (16.31-17.42), n=92	17.5 (17.07-18.03), n=93	17.17 (16.72-17.66), n=121	0.49	5
deoxyribose-phosphate	0.00134854	0.00279823	13	14.96 (14.28-15.5), n=92	14.73 (13.98-15.1), n=93	14.46 (13.87-15.1), n=118	0.5	2
deoxyuridine	0.00355405	0.00675541	11	14.81 (14.24-15.13), n=92	14.48 (13.9-14.89), n=92	14.42 (13.72-14.87), n=119	0.39	2
dimethylglycine	0.00117119	0.00245063	13	23.24 (22.83-23.59), n=92	23.03 (22.61-23.47), n=93	22.9 (22.65-23.29), n=121	0.34	2
DL-Pipecolic acid	3.88246e-09	2.30174e-08	38	29.76 (29.53-30.01), n=92	29.71 (29.52-30.01), n=93	29.39 (29.03-29.74), n=121	0.37	2
ethanolamine	2.44237e-08	1.4143e-07	35	20.12 (18.82-21.51), n=60	19.46 (18.3-20.53), n=55	18.08 (16.92-19.45), n=80	2.04	2
fructose-1,6-bisphosphate	1.44488e-16	2.76751e-15	72	15.66 (15.16-16.01), n=92	15.04 (14.5-15.38), n=93	14.43 (13.91-15.05), n=120	1.23	6
fructose-6-phosphate	4.79075e-08	2.54316e-07	33	16.34 (16.11-16.8), n=92	16.12 (15.83-16.54), n=93	15.93 (15.52-16.32), n=121	0.41	2
fumarate	1.01119e-09	7.19387e-09	41	16.64 (16.36-17.04), n=92	16.57 (16.28-16.81), n=93	16.19 (15.84-16.54), n=121	0.45	2
glucono-?-lactone	0.0236115	0.0365171	7.492	14.74 (14.23-15.22), n=91	14.39 (13.96-14.95), n=91	14.49 (14.08-14.94), n=119	0.35	2
glucose-1-phosphate	7.37524e-29	4.59109e-27	129	19.64 (19.36-19.82), n=92	19.02 (18.74-19.25), n=93	18.78 (18.53-19.05), n=121	0.86	6
glucose-6-phosphate	5.99323e-15	7.85429e-14	65	18.18 (17.83-18.55), n=92	17.69 (17.3-18.03), n=93	17.46 (17.13-17.81), n=121	0.72	1
glutamate	0.000189661	0.000454092	17	25.86 (25.47-26.21), n=92	25.87 (25.53-26.22), n=93	25.52 (25.18-26.04), n=121	0.35	2
glutamine	6.54584e-07	2.6289e-06	28	28.25 (27.99-28.42), n=92	28.2 (27.98-28.47), n=93	27.96 (27.73-28.27), n=121	0.29	2
glutathione	0.00450651	0.00843701	10	18.82 (17.7-20.11), n=92	19.59 (18.67-20.75), n=93	19.52 (18.64-20.68), n=121	0.77	3
glutathione disulfide-nega	0.000100192	0.000259872	18	14.02 (13.14-15.15), n=78	14.8 (13.94-16.13), n=90	15.06 (14.19-15.72), n=119	1.04	3
glutathione disulfide-posi	0.0102582	0.0177381	9.1594	14.68 (13.76-15.46), n=84	15.12 (14.21-16.24), n=91	15.36 (14.43-16.21), n=118	0.68	3
glutathione-nega	1.02362e-07	5.20166e-07	32	16.85 (15.35-18.33), n=86	18.33 (16.89-19.59), n=90	18.58 (17.31-19.61), n=120	1.73	3
Glycerophosphocholine	1.6661e-05	5.31869e-05	22	25.4 (24.98-25.94), n=92	25.3 (24.93-25.65), n=93	24.93 (24.43-25.53), n=121	0.47	2
Guanidoacetic acid	1.00864e-11	9.65968e-11	50	16.78 (16.44-17.08), n=92	16.14 (15.95-16.43), n=93	16.5 (16.18-16.91), n=121	0.64	1
guanine	9.12656e-05	0.000244356	18	20.91 (20.33-21.4), n=92	20.38 (19.32-21.25), n=93	20.11 (19.26-21.1), n=121	0.8	2
hexose-phosphate	1.74059e-05	5.48616e-05	21	18.31 (17.74-18.84), n=92	18.23 (17.74-18.75), n=93	17.71 (17.25-18.35), n=121	0.6	2
histidine	4.73602e-07	1.96545e-06	29	28.18 (27.91-28.38), n=92	27.89 (27.69-28.08), n=93	27.88 (27.64-28.17), n=121	0.3	1
histidinol	8.89521e-06	3.03412e-05	23	14.63 (14.21-15.13), n=92	14.21 (13.83-14.57), n=93	14.35 (13.82-14.72), n=121	0.42	2
homocysteine	0.000660415	0.00148147	14	17.93 (17.29-18.42), n=88	17.72 (17.15-18.2), n=86	17.48 (16.82-17.98), n=111	0.45	2
homoserine	0.0108619	0.0183987	9.045	15.67 (15.28-16.06), n=92	15.74 (15.36-16.35), n=93	15.94 (15.45-16.48), n=118	0.27	4
Hydroxyphenylacetic acid	2.94495e-13	3.33315e-12	57	20.19 (19.58-21.11), n=92	19.37 (18.75-20.14), n=93	19.13 (18.67-19.76), n=121	1.06	1
hydroxyphenylpyruvate	0.0259107	0.0395813	7.3062	13.54 (13.08-14.05), n=91	13.77 (13.37-14.14), n=93	13.77 (13.39-14.17), n=120	0.23	3
hydroxyproline	5.78142e-34	1.43957e-31	153	24.49 (24.23-24.67), n=92	23.62 (23.39-23.97), n=93	23.19 (22.84-23.54), n=121	1.3	6
hypoxanthine	1.51246e-06	5.79388e-06	26	22.74 (22.07-23.04), n=92	22.78 (22.42-23.22), n=93	22.2 (21.72-22.67), n=121	0.58	2
Imidazoleacetic acid	0.0152398	0.0249652	8.3677	20.07 (19.65-20.51), n=92	20.23 (19.92-20.56), n=93	20.31 (19.99-20.68), n=121	0.24	3
indole	0.00106597	0.00228816	13	24.46 (23.99-24.91), n=92	24.27 (23.5-24.81), n=93	24.01 (23.53-24.58), n=121	0.45	2
Indoleacrylic acid	0.0133287	0.0221256	8.6357	20.45 (19.99-20.92), n=92	20.61 (19.99-20.98), n=93	20.28 (19.96-20.57), n=121	0.33	2
itaconic acid	1.90769e-05	5.93769e-05	21	18.41 (18.08-18.66), n=92	18.68 (18.44-18.9), n=93	18.58 (18.26-18.83), n=121	0.27	5
Kynurenic acid	2.47144e-23	6.83764e-22	104	19.98 (19.2-20.52), n=92	18.53 (17.89-19.25), n=93	18.09 (17.47-18.85), n=121	1.89	6
Kynurenine	8.74257e-24	2.72113e-22	106	22.12 (21.72-22.47), n=92	21.22 (20.8-21.77), n=93	20.9 (20.44-21.44), n=121	1.22	6
L-arginino-succinate	1.17305e-07	5.84177e-07	31	20.13 (19.83-20.53), n=92	19.88 (19.5-20.16), n=93	19.77 (19.44-20.08), n=121	0.36	2
lactate	9.68822e-05	0.000253933	18	21.01 (20.62-21.39), n=92	21.02 (20.65-21.31), n=93	20.67 (20.41-21.05), n=121	0.35	2
leucine-isoleucine	7.53801e-26	3.12827e-24	115	26.31 (25.74-26.64), n=92	24.88 (24.4-25.47), n=93	24.18 (23.72-24.73), n=121	2.13	6
lysine	0.0013871	0.00285445	13	24.05 (23.62-24.34), n=92	23.77 (23.28-24.16), n=93	23.61 (23.17-24.12), n=121	0.44	2
malate	1.49431e-10	1.16872e-09	45	19.04 (18.57-19.47), n=92	18.82 (18.51-19.29), n=93	18.44 (18.02-18.9), n=121	0.6	2
Maleic acid	4.06892e-11	3.3772e-10	47	16.6 (16.32-16.87), n=92	16.48 (16.21-16.78), n=93	16.1 (15.76-16.43), n=121	0.5	2
methionine	3.66119e-05	0.000106004	20	23.52 (23.17-23.88), n=92	23.23 (22.87-23.67), n=93	23.16 (22.76-23.6), n=121	0.36	2
Methylcysteine	0.000842952	0.00185748	14	24.66 (24.39-25.21), n=92	24.57 (24.21-24.98), n=93	24.47 (23.97-24.83), n=121	0.19	2
Methylmalonic acid	5.88695e-12	6.10771e-11	51	17.08 (16.73-17.51), n=92	16.92 (16.69-17.28), n=93	16.58 (16.31-16.9), n=121	0.5	2
methylnicotinamide	1.93312e-05	5.94256e-05	21	23.54 (22.71-23.86), n=92	23.57 (23.23-24.07), n=93	22.94 (22.45-23.52), n=121	0.63	2
myo-inositol	5.9415e-32	7.39717e-30	143	24.3 (23.91-24.78), n=92	23.29 (22.92-23.96), n=93	22.86 (22.43-23.2), n=121	1.44	6
N-acetyl spermine	0.0156979	0.0255476	8.3085	17.69 (16.08-19.19), n=92	17.02 (15.48-18.05), n=88	16.96 (15.46-18.5), n=120	0.73	2
N-acetyl-aspartylglutamic acid	0.000163797	0.000403815	17	18 (17.26-18.6), n=92	18.36 (17.88-18.98), n=93	17.99 (17.33-18.48), n=121	0.37	2
N-acetyl-glucosamine	0.00493683	0.00917366	10	16.38 (15.8-16.84), n=92	16.07 (15.51-16.55), n=93	15.95 (15.46-16.53), n=121	0.43	2
N-acetyl-glucosamine-1-phosphate	2.69657e-15	3.73025e-14	67	17.17 (16.8-17.58), n=92	17.17 (16.79-17.62), n=93	16.5 (16.11-16.94), n=121	0.67	2
N-acetyl-glutamate	0.0167152	0.0270266	8.1829	18.11 (17.66-18.92), n=92	18.18 (17.64-18.77), n=93	18.51 (18.03-19.06), n=121	0.4	4
N-acetyl-L-alanine	3.40261e-07	1.46078e-06	29	27.35 (26.91-27.82), n=92	27.66 (27.37-27.95), n=93	27.74 (27.51-28.05), n=121	0.39	3
N-Acetyl-L-alanine1	2.16219e-09	1.35974e-08	39	19.87 (19.3-20.61), n=92	20.55 (19.91-20.96), n=93	20.65 (20.23-21.14), n=121	0.78	3
N-acetyl-L-aspartic acid	0.000105746	0.000271452	18	17.98 (17.69-18.15), n=92	17.69 (17.49-17.99), n=93	17.92 (17.64-18.31), n=121	0.29	4
N-carbamoyl-L-aspartate	1.63683e-15	2.39748e-14	68	19.28 (18.86-19.8), n=83	18.3 (17.62-18.77), n=86	18.1 (17.51-18.78), n=112	1.18	1
N-carbamoyl-L-aspartate-nega	0.00334053	0.006448	11	17.49 (15.82-19.35), n=92	17.4 (16-18.97), n=93	18.53 (16.89-20.03), n=121	1.13	4
nicotinamide	7.09799e-14	8.837e-13	60	22.65 (22.16-23.06), n=92	22.16 (21.67-22.53), n=93	21.75 (21.25-22.19), n=121	0.9	6
Nicotinamide Riboside	0.000166197	0.000405716	17	15 (14.36-15.52), n=92	14.52 (13.78-14.96), n=91	14.4 (13.9-15.21), n=118	0.6	2
Nicotinamide ribotide	0.0278858	0.0420822	7.1593	13.12 (12.35-13.88), n=58	12.55 (11.68-13.26), n=46	13.12 (12.04-14.11), n=71	0.57	4
O8P-O1P	0.021052	0.0331768	7.7215	16.7 (16.08-17.14), n=92	16.55 (16.01-17.17), n=92	16.36 (15.71-16.88), n=121	0.34	2
OBP	0.00116204	0.00245063	13	14.11 (13.5-14.73), n=91	13.7 (13.11-14.13), n=92	13.78 (13.12-14.36), n=110	0.41	2
ornithine	1.90851e-07	8.80035e-07	30	25.06 (24.62-25.48), n=92	24.88 (24.44-25.2), n=93	24.54 (24.14-25), n=121	0.52	2
orotate	0.000984508	0.00213167	13	18.49 (18.12-18.77), n=92	18.81 (18.34-19.04), n=93	18.58 (18.22-18.83), n=121	0.32	5
p-aminobenzoate	0.009415	0.0163939	9.3309	16.83 (16.3-17.29), n=92	16.94 (16.48-17.39), n=93	16.63 (16.05-17.03), n=121	0.31	2
p-hydroxybenzoate	0.00856528	0.0150194	9.5201	21.13 (20.39-22.34), n=92	20.7 (19.84-22.57), n=93	21.85 (20.62-22.91), n=121	1.15	4
pantothenate	5.97607e-26	2.97608e-24	116	20.79 (20.34-21.22), n=92	20.12 (19.6-20.56), n=93	19.41 (18.97-19.98), n=121	1.38	6
phenylalanine	0.00757065	0.0134649	9.767	25.85 (25.61-26.07), n=92	25.85 (25.51-26.13), n=93	25.99 (25.73-26.25), n=121	0.14	4
Phenyllactic acid	0.00513934	0.00934085	10	17.11 (16.77-17.37), n=92	17.16 (16.82-17.42), n=93	17.25 (16.97-17.53), n=121	0.14	4
Phenylpropiolic acid	1.22682e-07	5.87457e-07	31	18.67 (17.85-19.56), n=92	18.32 (17.32-19.2), n=93	17.53 (16.67-18.58), n=121	1.14	2
phosphocreatine	9.85415e-16	1.53355e-14	69	18.53 (18.15-18.82), n=92	18.17 (17.74-18.49), n=93	17.79 (17.45-18.09), n=121	0.74	6
phosphoenolpyruvate	0.00170038	0.00340211	12	12.74 (12.3-13.09), n=65	12.26 (11.93-12.82), n=51	12.27 (11.96-12.65), n=55	0.48	1
purine	0.0224364	0.0349166	7.5941	20.79 (20.51-21.05), n=92	20.76 (20.3-21.07), n=93	20.95 (20.61-21.19), n=121	0.19	4
Pyrophosphate	1.34562e-06	5.23532e-06	27	20.11 (19.64-20.51), n=92	19.89 (19.19-20.35), n=93	19.53 (19.01-19.91), n=121	0.58	2
quinolinate	5.43358e-16	9.01974e-15	70	16.78 (16.44-17.18), n=92	16.21 (15.82-16.71), n=93	15.78 (15.34-16.53), n=121	1	6
retinoic acid	5.34169e-16	9.01974e-15	70	16.82 (16.18-17.38), n=88	15.48 (15.07-16.26), n=89	15.59 (14.95-16.27), n=115	1.34	1
riboflavin	0.00015235	0.000379351	17	16.62 (14.51-17.71), n=82	15.3 (13.37-16.54), n=80	14.81 (13.49-16.29), n=96	1.81	2
ribose-phosphate	0.000171779	0.000415271	17	15.35 (14.63-16.07), n=91	15.07 (14.47-15.61), n=93	14.78 (14.06-15.55), n=120	0.57	2
S-adenosyl-L-homocysteine-nega	3.37492e-19	7.63959e-18	85	18.61 (18.07-19.09), n=92	17.76 (17.21-18.27), n=93	17.43 (16.92-17.85), n=121	1.18	1
S-adenosyl-L-homoCysteine-posi	1.2013e-16	2.4927e-15	73	18.7 (18.13-19.13), n=92	18.01 (17.47-18.37), n=93	17.22 (16.7-18.14), n=121	1.48	6
S-adenosyl-L-methionine	6.65954e-24	2.36889e-22	106	21.33 (20.96-21.73), n=92	20.36 (19.88-20.82), n=93	19.98 (19.41-20.52), n=121	1.35	1
S-methyl-5-thioadenosine	0.00313263	0.00609395	11	14.26 (13.67-14.81), n=85	13.82 (13.14-14.38), n=84	13.95 (13.18-14.58), n=109	0.44	2
S-ribosyl-L-homocysteine-nega	0.00162581	0.00329128	12	13.45 (12.76-13.96), n=84	12.98 (12.41-13.78), n=78	12.78 (12.36-13.51), n=94	0.67	2
sarcosine	0.000117195	0.000297771	18	24.71 (24.37-24.94), n=92	24.83 (24.56-25), n=93	24.91 (24.68-25.07), n=121	0.2	3
SBP	0.0044855	0.00843701	10	16.45 (15.64-17.02), n=92	16.74 (15.96-17.25), n=93	16.1 (15.36-16.83), n=121	0.64	5
shikimate	8.39172e-12	8.35815e-11	51	22.1 (21.53-23.07), n=92	22.86 (21.78-24.56), n=93	24.34 (22.96-24.9), n=121	2.24	3
sn-glycerol-3-phosphate	1.22394e-07	5.87457e-07	31	16.75 (16.49-17.07), n=92	16.41 (16.16-16.75), n=93	16.41 (16.15-16.67), n=121	0.34	1
spermine	0.0192413	0.030577	7.9014	22.32 (21.83-22.68), n=92	22.02 (21.36-22.44), n=93	22.09 (21.43-22.56), n=121	0.3	2
succinate	6.85489e-13	7.42116e-12	56	16.93 (16.56-17.26), n=92	16.81 (16.53-17.14), n=93	16.4 (16.12-16.74), n=121	0.53	2
taurine	1.42471e-05	4.60717e-05	22	24 (23.58-24.31), n=92	23.9 (23.42-24.21), n=93	23.61 (23.19-23.91), n=121	0.39	2
Thiamine pyrophosphate	0.012661	0.0211582	8.7385	15.17 (14.22-15.86), n=89	14.63 (14.1-15.2), n=89	14.54 (13.68-15.22), n=112	0.63	2
thiamine-phosphate	0.00115583	0.00245063	13	14.88 (13.95-15.81), n=77	14.41 (13.6-15.04), n=84	14.35 (13.71-15.02), n=101	0.53	2
threonine	1.72676e-06	6.5146e-06	26	25.47 (25.07-25.77), n=92	25.18 (24.93-25.54), n=93	25.05 (24.79-25.37), n=121	0.42	2
thymine	3.11992e-08	1.72636e-07	34	16.96 (16.51-17.58), n=92	16.53 (16.18-16.95), n=93	17.27 (16.52-18.88), n=121	0.74	4
trehalose-6-Phosphate	0.0103302	0.0177395	9.1454	13.99 (13.66-14.3), n=72	13.67 (13.16-14.25), n=75	13.6 (13.23-14.11), n=94	0.39	2
trehalose-sucrose	0.000365947	0.000843711	15	14.62 (13.37-15.78), n=88	13.46 (12.06-14.64), n=83	13.59 (12.59-14.56), n=92	1.16	2
tyrosine	0.000952177	0.00207976	13	24.27 (23.93-24.75), n=92	24.19 (23.82-24.51), n=93	24.01 (23.63-24.4), n=121	0.26	2
UDP-D-glucose	4.05707e-05	0.000116116	20	14.19 (13.61-14.83), n=83	13.86 (13.06-14.55), n=75	13.36 (12.66-14.03), n=82	0.83	2
UDP-N-acetyl-glucosamine	1.26725e-07	5.95369e-07	31	15.61 (14.79-16.13), n=91	15.2 (14.42-16.13), n=90	14.35 (13.4-15.36), n=110	1.26	2
UDP-nega	3.86376e-07	1.63064e-06	29	13.88 (13.54-14.43), n=84	13.58 (12.82-14.32), n=77	13.26 (12.53-13.73), n=75	0.62	2
UMP	0.00170789	0.00340211	12	14.26 (13.64-14.91), n=89	14.45 (13.74-15.23), n=88	14 (13.1-14.6), n=104	0.45	2
Urea	2.41074e-10	1.76552e-09	44	25.41 (24.98-25.86), n=92	25.52 (24.94-25.91), n=93	25.96 (25.56-26.33), n=121	0.55	4
Uric acid	3.90821e-06	1.41035e-05	24	25.34 (25.03-25.6), n=92	25.55 (25.26-25.81), n=93	25.63 (25.32-25.85), n=121	0.29	3
valine	0.000257831	0.00060566	16	22.2 (21.89-22.57), n=92	22.4 (22.03-22.64), n=93	22.5 (22.17-22.92), n=121	0.3	3
xanthine	0.000133587	0.000335991	17	21.91 (21.49-22.35), n=92	22.22 (21.73-22.54), n=93	21.83 (21.35-22.21), n=121	0.39	5
xanthosine	2.18432e-09	1.35974e-08	39	18.49 (18.16-18.82), n=92	18.15 (17.75-18.55), n=93	17.95 (17.49-18.29), n=121	0.54	2

## Sheet: RNASeq
molecule	Gene name	p.value.KW	p.value.fdr	KW chi-sq	0-10 weeks_median	11-40 weeks_median	> 40 weeks_median	max_diff_in_medians	cluster
ENSG00000000003	TSPAN6	0.00174327	0.00491974	12	0.45 (0-1), n=86	0.28 (-0.32-0.87), n=90	0.07 (-0.7-0.61), n=93	0.38	1
ENSG00000000457	SCYL3	4.28135e-06	2.40333e-05	24	4.89 (4.72-5), n=90	5.04 (4.92-5.12), n=94	5.03 (4.87-5.16), n=106	0.15	2
ENSG00000000938	FGR	1.52367e-09	1.92248e-08	40	9.01 (8.72-9.31), n=90	8.76 (8.52-9.02), n=94	9.15 (8.94-9.45), n=106	0.39	3
ENSG00000001036	FUCA2	7.33925e-07	4.94546e-06	28	4.7 (4.43-4.95), n=89	4.4 (4.16-4.54), n=94	4.59 (4.37-4.84), n=106	0.3	1
ENSG00000001167	NFYA	0.00153534	0.00440727	12	5.45 (5.22-5.67), n=90	5.6 (5.42-5.79), n=94	5.64 (5.43-5.8), n=106	0.19	2
ENSG00000001460	STPG1	0.00250277	0.00674143	11	2.43 (2.16-2.71), n=89	2.37 (2.11-2.56), n=93	2.23 (1.94-2.44), n=106	0.2	1
ENSG00000001461	NIPAL3	2.65957e-05	0.000123269	21	6.56 (6.36-6.7), n=90	6.59 (6.45-6.76), n=94	6.42 (6.18-6.63), n=106	0.17	4
ENSG00000001497	LAS1L	3.42967e-15	1.51133e-13	66	5.66 (5.55-5.81), n=90	5.62 (5.5-5.75), n=94	5.43 (5.25-5.54), n=106	0.23	5
ENSG00000001561	ENPP4	0.00105368	0.00317524	13	4.14 (3.62-4.39), n=89	4.44 (3.87-4.66), n=94	4.37 (4.02-4.69), n=106	0.3	2
ENSG00000001629	ANKIB1	0.00522626	0.0128251	10	5.54 (5.1-5.66), n=90	5.66 (5.32-5.85), n=94	5.58 (5.36-5.82), n=106	0.12	2
ENSG00000001630	CYP51A1	0.0213633	0.0429253	7.6922	-0.72 (-1.13--0.27), n=82	-0.43 (-1.07-0.12), n=89	-0.31 (-0.96-0.24), n=92	0.41	2
ENSG00000002587	HS3ST1	3.99669e-10	5.79619e-09	43	2.83 (2.11-3.41), n=88	3.45 (3.17-3.71), n=94	3.02 (2.63-3.25), n=104	0.62	2
ENSG00000002726	AOC1	0.000875327	0.00269701	14	0.51 (-0.38-1.5), n=83	-0.14 (-1.16-0.63), n=89	1.04 (-0.96-1.94), n=98	1.18	6
ENSG00000002745	WNT16	8.15338e-06	4.28359e-05	23	-0.61 (-1.68-0.11), n=80	-0.2 (-1.17-0.45), n=91	0.05 (-0.59-0.82), n=97	0.66	2
ENSG00000002822	MAD1L1	6.2186e-06	3.36027e-05	23	6.4 (6.17-6.71), n=90	6.46 (6.19-6.83), n=94	6.2 (5.93-6.45), n=106	0.26	4
ENSG00000002834	LASP1	0.000246411	0.000895601	16	8.96 (8.75-9.19), n=90	8.82 (8.71-9.03), n=94	9.01 (8.78-9.24), n=106	0.19	3
ENSG00000002919	SNX11	4.52238e-05	0.000198604	20	5.92 (5.63-6.12), n=90	5.75 (5.54-5.98), n=94	5.95 (5.75-6.24), n=106	0.2	3
ENSG00000002933	TMEM176A	0.00570847	0.0138436	10	4.92 (3.23-5.89), n=89	4.27 (2.96-5.28), n=94	5.06 (3.9-6.09), n=106	0.79	6
ENSG00000003147	ICA1	4.27122e-08	3.83999e-07	33	1.81 (1.36-2.21), n=87	1.38 (1.06-1.63), n=94	1.34 (1.05-1.7), n=104	0.47	7
ENSG00000003249	DBNDD1	3.04312e-07	2.25918e-06	30	1.72 (0.86-2.6), n=89	2.52 (1.94-3.34), n=93	2.61 (2.23-3.27), n=105	0.89	6
ENSG00000003400	CASP10	1.26513e-06	8.04295e-06	27	6.82 (6.66-6.91), n=90	6.75 (6.54-6.87), n=94	6.62 (6.48-6.73), n=106	0.2	4
ENSG00000003402	CFLAR	1.4031e-15	6.63778e-14	68	8.39 (8.23-8.59), n=90	8.27 (8.06-8.55), n=94	8.74 (8.52-9.12), n=106	0.47	6
ENSG00000003436	TFPI	4.78978e-15	2.045e-13	65	0.26 (-0.37-1.05), n=87	-0.99 (-1.65--0.26), n=84	-1.12 (-1.94--0.45), n=87	1.38	7
ENSG00000003756	RBM5	6.45009e-06	3.47534e-05	23	8.28 (8.17-8.39), n=90	8.36 (8.21-8.47), n=94	8.42 (8.3-8.5), n=106	0.14	6
ENSG00000004059	ARF5	0.0158716	0.0332842	8.2864	6.84 (6.6-7.2), n=90	6.7 (6.49-6.95), n=94	6.83 (6.63-7.05), n=106	0.14	3
ENSG00000004139	SARM1	4.57552e-24	1.47125e-21	107	4.05 (3.78-4.39), n=90	4.44 (4.25-4.64), n=94	4.74 (4.55-4.97), n=106	0.69	8
ENSG00000004142	POLDIP2	0.00108122	0.00324775	13	6.13 (5.92-6.32), n=90	6.03 (5.89-6.25), n=94	5.96 (5.86-6.14), n=106	0.17	5
ENSG00000004399	PLXND1	6.93453e-07	4.6989e-06	28	5.9 (5.52-6.24), n=89	5.5 (5.18-5.85), n=94	5.82 (5.5-6.08), n=106	0.4	3
ENSG00000004455	AK2	1.49953e-05	7.40375e-05	22	6.63 (6.51-6.7), n=90	6.58 (6.47-6.66), n=94	6.52 (6.43-6.6), n=106	0.11	1
ENSG00000004468	CD38	4.3707e-07	3.11982e-06	29	6.62 (6.39-6.82), n=90	6.68 (6.44-6.87), n=94	6.28 (5.96-6.59), n=106	0.4	7
ENSG00000004478	FKBP4	1.91609e-05	9.21507e-05	21	6.28 (6.13-6.49), n=90	6.3 (6.16-6.41), n=94	6.14 (5.96-6.3), n=106	0.16	4
ENSG00000004487	KDM1A	6.91702e-13	1.88039e-11	55	6.26 (6.15-6.36), n=90	6.26 (6.13-6.36), n=94	6.09 (5.95-6.19), n=106	0.17	7
ENSG00000004534	RBM6	2.46025e-05	0.000115067	21	7.34 (7.17-7.49), n=90	7.4 (7.22-7.57), n=94	7.27 (6.98-7.39), n=106	0.13	4
ENSG00000004660	CAMKK1	9.66742e-07	6.32981e-06	27	4.42 (4.24-4.71), n=89	4.17 (3.9-4.38), n=94	4.39 (4.01-4.64), n=106	0.25	3
ENSG00000004700	RECQL	0.000753687	0.00237303	14	5.81 (5.49-6.02), n=90	6.02 (5.69-6.17), n=94	5.98 (5.68-6.21), n=106	0.21	2
ENSG00000004766	VPS50	0.00835783	0.0191441	9.5691	4.53 (4.29-4.72), n=90	4.7 (4.42-4.89), n=93	4.63 (4.33-4.81), n=106	0.17	2
ENSG00000004777	ARHGAP33	2.49606e-06	1.48673e-05	25	2.99 (2.71-3.24), n=90	2.79 (2.46-3.23), n=94	2.61 (2.33-2.96), n=106	0.38	5
ENSG00000004779	NDUFAB1	0.0138494	0.0296081	8.559	4.69 (4.46-4.96), n=89	4.63 (4.44-4.92), n=94	4.54 (4.37-4.74), n=106	0.15	5
ENSG00000004799	PDK4	0.0204911	0.0413863	7.7755	3.99 (3.19-4.42), n=88	4.15 (3.62-4.83), n=94	4.15 (3.44-4.98), n=105	0.16	2
ENSG00000004809	SLC22A16	4.2935e-05	0.000189686	20	0.04 (-0.71-0.84), n=81	-0.71 (-1.63-0.05), n=91	-0.54 (-1.24-0.49), n=97	0.75	1
ENSG00000004864	SLC25A13	0.000104701	0.000419843	18	3.67 (3.48-3.83), n=89	3.56 (3.31-3.66), n=94	3.47 (3.3-3.66), n=105	0.2	1
ENSG00000004866	ST7	0.000151111	0.000581471	17	2.11 (1.8-2.43), n=88	1.88 (1.47-2.2), n=94	2.12 (1.79-2.51), n=106	0.24	6
ENSG00000004939	SLC4A1	2.19675e-08	2.11643e-07	35	7.61 (6.45-8.55), n=90	6.08 (5.22-7.21), n=94	6.61 (5.5-7.68), n=106	1.53	1
ENSG00000004975	DVL2	0.0087023	0.0198278	9.4883	5.25 (5.13-5.38), n=90	5.31 (5.2-5.44), n=94	5.2 (5.12-5.37), n=106	0.11	4
ENSG00000005007	UPF1	0.000363959	0.001257	15	7.71 (7.54-7.86), n=90	7.7 (7.48-7.86), n=94	7.84 (7.63-8.01), n=106	0.14	6
ENSG00000005020	SKAP2	6.94256e-10	9.4742e-09	42	6.5 (6.26-6.8), n=90	6.43 (6.26-6.65), n=94	6.85 (6.55-7.27), n=106	0.42	6
ENSG00000005022	SLC25A5	1.77179e-21	3.25551e-19	95	8.06 (7.96-8.28), n=90	7.97 (7.84-8.14), n=94	7.76 (7.66-7.88), n=106	0.3	7
ENSG00000005059	MCUB	6.77859e-05	0.000284803	19	6.27 (6.11-6.5), n=90	6.41 (6.26-6.57), n=94	6.22 (6.08-6.45), n=106	0.19	4
ENSG00000005100	DHX33	0.00173515	0.00490174	12	4.47 (4.26-4.63), n=90	4.47 (4.16-4.61), n=94	4.3 (4.12-4.49), n=106	0.17	1
ENSG00000005102	MEOX1	3.51488e-28	2.1919e-25	126	3.04 (2.43-3.53), n=88	2.3 (1.79-2.9), n=94	1.27 (0.76-1.93), n=104	1.77	7
ENSG00000005156	LIG3	0.0219766	0.0440138	7.6356	4.68 (4.45-4.83), n=90	4.61 (4.5-4.77), n=94	4.58 (4.33-4.72), n=106	0.1	1
ENSG00000005189	REXO5	8.88209e-05	0.000362667	18	0.64 (0.2-1.11), n=87	0.25 (-0.32-0.76), n=93	0.25 (-0.4-0.75), n=103	0.39	1
ENSG00000005194	CIAPIN1	2.2454e-10	3.48214e-09	44	5.57 (5.4-5.69), n=90	5.46 (5.37-5.67), n=94	5.34 (5.22-5.48), n=106	0.23	5
ENSG00000005206	SPPL2B	0.00732854	0.0171127	9.832	6.58 (6.38-6.75), n=90	6.68 (6.54-6.88), n=94	6.59 (6.39-6.79), n=106	0.1	4
ENSG00000005238	FAM214B	7.24039e-12	1.57339e-10	51	6.21 (5.9-6.56), n=90	5.63 (5.35-5.89), n=94	5.95 (5.64-6.48), n=106	0.58	1
ENSG00000005243	COPZ2	9.69531e-05	0.000392524	18	-0.69 (-1.45-0.08), n=81	-0.41 (-1.15--0.01), n=89	-0.09 (-0.62-0.6), n=102	0.6	6
ENSG00000005249	PRKAR2B	0.00559741	0.0136109	10	4.87 (4.24-5.44), n=90	4.37 (3.93-5.08), n=94	4.68 (4.1-5.23), n=106	0.5	3
ENSG00000005381	MPO	7.00703e-22	1.4277e-19	97	4.85 (3.57-5.6), n=89	2.54 (1.72-3.16), n=93	2.48 (1.98-3.43), n=105	2.37	7
ENSG00000005436	GCFC2	0.00181295	0.0050904	12	4.21 (3.96-4.4), n=88	4.3 (4.08-4.47), n=94	4.09 (3.77-4.32), n=106	0.21	4
ENSG00000005448	WDR54	0.004256	0.0107347	10	4.03 (3.86-4.27), n=89	4.05 (3.85-4.36), n=94	3.94 (3.67-4.17), n=106	0.11	5
ENSG00000005471	ABCB4	5.96417e-10	8.27624e-09	42	3 (2.1-3.47), n=88	3.61 (3.33-3.93), n=94	3.26 (2.83-3.65), n=105	0.61	2
ENSG00000005486	RHBDD2	0.000186205	0.000697853	17	5.76 (5.51-5.95), n=90	5.71 (5.56-5.9), n=94	5.86 (5.72-6.12), n=106	0.15	6
ENSG00000005801	ZNF195	0.019688	0.0400079	7.8555	4.24 (3.85-4.41), n=90	4.28 (4.06-4.52), n=94	4.19 (3.83-4.38), n=106	0.09	2
ENSG00000005810	MYCBP2	0.00027978	0.000999408	16	7.29 (7-7.54), n=90	7.38 (7.12-7.69), n=94	7.11 (6.96-7.41), n=106	0.27	4
ENSG00000005812	FBXL3	2.12004e-05	0.000100921	21	6.29 (5.88-6.48), n=90	6.44 (6.23-6.56), n=93	6.43 (6.29-6.66), n=106	0.15	2
ENSG00000005844	ITGAL	0.0209615	0.0422329	7.7301	8.92 (8.7-9.05), n=90	8.78 (8.61-9.02), n=94	8.75 (8.62-8.98), n=106	0.17	5
ENSG00000005882	PDK2	0.000771957	0.00242166	14	5.14 (4.89-5.36), n=90	5.03 (4.87-5.28), n=94	4.96 (4.78-5.12), n=106	0.18	1
ENSG00000005884	ITGA3	0.000857111	0.00264962	14	2.02 (1.6-2.33), n=90	2.25 (1.95-2.57), n=94	2.25 (1.91-2.54), n=106	0.23	2
ENSG00000005893	LAMP2	1.70866e-15	7.9195e-14	68	7.02 (6.73-7.37), n=90	6.92 (6.72-7.14), n=94	7.42 (7.18-7.81), n=106	0.5	6
ENSG00000005961	ITGA2B	9.50661e-07	6.23046e-06	27	6.03 (5.11-6.76), n=90	5.06 (4.27-6.15), n=94	4.97 (4.17-5.8), n=106	1.06	7
ENSG00000006007	GDE1	2.82013e-08	2.64398e-07	34	6.1 (5.85-6.31), n=90	5.77 (5.57-6), n=94	6 (5.77-6.26), n=106	0.33	1
ENSG00000006025	OSBPL7	0.0142157	0.0302747	8.5068	4.96 (4.79-5.22), n=89	4.97 (4.84-5.17), n=94	4.88 (4.71-5.06), n=106	0.09	5
ENSG00000006062	MAP3K14	4.09229e-10	5.90569e-09	43	6.06 (5.88-6.22), n=90	6.18 (6.01-6.32), n=94	6.29 (6.18-6.38), n=106	0.23	6
ENSG00000006194	ZNF263	0.00570859	0.0138436	10	6.05 (5.94-6.15), n=90	6.12 (6-6.23), n=94	6.12 (6.01-6.24), n=106	0.07	2
ENSG00000006282	SPATA20	0.00418887	0.0105796	10	4.61 (4.01-4.93), n=90	4.25 (3.79-4.75), n=94	4.64 (4.14-5.01), n=106	0.39	1
ENSG00000006327	TNFRSF12A	9.47081e-11	1.59754e-09	46	0.77 (0.16-1.15), n=85	0.4 (-0.21-0.86), n=94	1.29 (0.63-1.75), n=103	0.89	6
ENSG00000006432	MAP3K9	5.95268e-05	0.000253466	19	2.99 (2.58-3.41), n=89	3.45 (3.01-3.69), n=94	3.33 (2.86-3.64), n=106	0.46	2
ENSG00000006451	RALA	0.000422156	0.00142938	15	5.44 (5.21-5.6), n=90	5.48 (5.28-5.66), n=94	5.35 (5.12-5.51), n=106	0.13	2
ENSG00000006534	ALDH3B1	4.71688e-10	6.69901e-09	42	5.83 (5.45-6.2), n=89	5.24 (4.88-5.59), n=94	5.59 (5.25-5.96), n=106	0.59	1
ENSG00000006555	TTC22	3.1856e-11	5.97053e-10	48	3.49 (3.11-3.72), n=88	3.54 (3.29-3.8), n=94	3.85 (3.63-4.09), n=106	0.36	6
ENSG00000006576	PHTF2	1.92624e-05	9.25521e-05	21	5.09 (4.64-5.36), n=89	5.37 (4.97-5.57), n=93	5.36 (5.06-5.6), n=106	0.28	2
ENSG00000006607	FARP2	0.000105678	0.000423348	18	4.34 (4.11-4.57), n=90	4.56 (4.35-4.74), n=94	4.53 (4.25-4.71), n=106	0.22	2
ENSG00000006625	GGCT	2.90114e-10	4.34201e-09	43	3.98 (3.81-4.19), n=89	4.02 (3.78-4.22), n=94	3.71 (3.48-3.89), n=106	0.31	4
ENSG00000006634	DBF4	0.000109998	0.000438778	18	3.51 (3.25-3.7), n=88	3.71 (3.53-3.86), n=94	3.63 (3.33-3.82), n=106	0.2	2
ENSG00000006638	TBXA2R	2.37733e-07	1.81466e-06	30	3.72 (3.45-4.06), n=89	3.83 (3.55-4.12), n=94	3.49 (3.19-3.74), n=105	0.34	4
ENSG00000006652	IFRD1	1.11432e-15	5.44695e-14	68	5.37 (5.09-5.64), n=90	5.33 (5.11-5.53), n=94	5.82 (5.55-6.08), n=106	0.49	6
ENSG00000006695	COX10	0.00078526	0.00245665	14	4.12 (3.95-4.32), n=90	4.13 (3.95-4.31), n=94	3.99 (3.87-4.17), n=106	0.14	4
ENSG00000006712	PAF1	0.018365	0.0377141	7.9946	5.89 (5.69-6.02), n=90	5.8 (5.7-6.04), n=94	5.93 (5.79-6.17), n=106	0.13	3
ENSG00000006715	VPS41	0.0215951	0.0433312	7.6706	6.07 (5.93-6.23), n=90	6.16 (5.99-6.25), n=94	6.14 (5.99-6.29), n=106	0.09	2
ENSG00000006740	ARHGAP44	1.44002e-07	1.15129e-06	31	-2.86 (-4.46--1.68), n=50	-2.53 (-4.08--1.52), n=65	-1.29 (-2.28--0.58), n=80	1.57	6
ENSG00000006744	ELAC2	2.82401e-08	2.64642e-07	34	6.04 (5.92-6.17), n=90	5.99 (5.89-6.12), n=94	5.88 (5.72-6.01), n=106	0.16	4
ENSG00000006756	ARSD	0.000401751	0.00136972	15	4.58 (4.17-4.83), n=89	4.16 (3.88-4.6), n=94	4.34 (4.04-4.52), n=106	0.42	1
ENSG00000006757	PNPLA4	6.54756e-08	5.64957e-07	33	2.92 (2.7-3.32), n=88	2.89 (2.52-3.21), n=94	2.61 (2.25-2.93), n=105	0.31	4
ENSG00000006831	ADIPOR2	0.016846	0.035014	8.1673	6.27 (6.14-6.36), n=90	6.26 (6.18-6.37), n=94	6.2 (6.06-6.32), n=106	0.07	4
ENSG00000007062	PROM1	3.25236e-10	4.81167e-09	43	-0.66 (-1.68--0.16), n=84	-2.14 (-3.05--1.18), n=67	-2.24 (-3.49--1.55), n=61	1.58	7
ENSG00000007080	CCDC124	0.022663	0.0452183	7.574	5.6 (5.36-5.91), n=90	5.48 (5.27-5.75), n=94	5.49 (5.28-5.69), n=106	0.12	5
ENSG00000007202	KIAA0100	0.00848192	0.0193901	9.5396	7.54 (7.34-7.65), n=90	7.48 (7.33-7.59), n=94	7.42 (7.27-7.55), n=106	0.12	1
ENSG00000007237	GAS7	2.32205e-11	4.48268e-10	48	7.18 (6.86-7.57), n=90	6.61 (6.31-6.92), n=94	6.82 (6.59-7.25), n=106	0.57	1
ENSG00000007255	TRAPPC6A	2.31322e-05	0.000108908	21	5.33 (5.19-5.57), n=90	5.23 (5.08-5.48), n=94	5.12 (4.96-5.33), n=106	0.21	5
ENSG00000007264	MATK	0.00125562	0.00369502	13	6.56 (6.1-6.96), n=90	6.31 (5.99-6.67), n=94	6.21 (5.85-6.63), n=106	0.35	5
ENSG00000007312	CD79B	7.8908e-05	0.000325878	18	8.24 (7.62-8.69), n=90	8.46 (8.25-8.74), n=94	8.26 (7.95-8.57), n=106	0.22	4
ENSG00000007314	SCN4A	0.000211043	0.000780282	16	0.28 (-0.41-0.89), n=84	0.84 (0.34-1.28), n=92	0.49 (-0.08-1.06), n=104	0.56	2
ENSG00000007341	ST7L	0.00465691	0.0116107	10	3.02 (2.8-3.2), n=88	3.04 (2.87-3.24), n=94	2.95 (2.71-3.12), n=106	0.09	2
ENSG00000007392	LUC7L	1.65452e-08	1.64485e-07	35	6.38 (6.21-6.63), n=90	6.51 (6.33-6.74), n=94	6.23 (6.09-6.42), n=106	0.28	4
ENSG00000007402	CACNA2D2	4.71069e-09	5.27428e-08	38	1.03 (0.44-1.45), n=85	1.33 (0.69-1.86), n=92	1.77 (1.21-2.26), n=105	0.74	6
ENSG00000007520	TSR3	0.0203362	0.0411099	7.7907	5.62 (5.41-5.98), n=90	5.62 (5.37-5.98), n=94	5.51 (5.27-5.78), n=106	0.11	5
ENSG00000007541	PIGQ	0.00041311	0.00140213	15	5.5 (5.35-5.85), n=89	5.38 (5.22-5.62), n=94	5.36 (5.21-5.57), n=106	0.14	5
ENSG00000007545	CRAMP1	4.47533e-07	3.18678e-06	29	4.78 (4.61-4.91), n=90	4.85 (4.72-5.01), n=94	4.7 (4.54-4.82), n=106	0.15	4
ENSG00000007923	DNAJC11	3.22775e-08	2.98938e-07	34	5.69 (5.58-5.78), n=90	5.68 (5.56-5.77), n=94	5.53 (5.4-5.68), n=106	0.16	4
ENSG00000007944	MYLIP	2.12918e-14	8.05448e-13	62	6.13 (5.93-6.26), n=90	6.29 (6.07-6.43), n=94	6.45 (6.27-6.58), n=106	0.32	6
ENSG00000007968	E2F2	5.37929e-12	1.21917e-10	51	5.06 (4.61-5.65), n=89	4.49 (4.2-4.83), n=94	4.4 (4.02-4.73), n=106	0.66	7
ENSG00000008056	SYN1	2.11001e-11	4.12364e-10	49	0.03 (-1-0.66), n=86	-0.89 (-1.66--0.14), n=84	-1.58 (-2.46--0.7), n=88	1.61	7
ENSG00000008130	NADK	1.38099e-12	3.55687e-11	54	8.11 (7.83-8.43), n=90	7.89 (7.67-8.11), n=94	8.49 (8.09-8.86), n=106	0.6	6
ENSG00000008226	DLEC1	0.00312061	0.0081954	11	1.61 (1.3-1.98), n=87	1.49 (0.98-1.89), n=94	1.78 (1.2-2.18), n=104	0.29	6
ENSG00000008256	CYTH3	4.58983e-05	0.000201395	19	4.52 (4.19-4.68), n=90	4.42 (4.2-4.62), n=94	4.26 (4.06-4.46), n=106	0.26	1
ENSG00000008282	SYPL1	1.58011e-13	4.88978e-12	58	6.05 (5.85-6.26), n=90	6.36 (6.18-6.47), n=94	6.42 (6.2-6.53), n=106	0.37	2
ENSG00000008283	CYB561	2.41787e-23	6.06796e-21	104	3.54 (3.31-3.88), n=88	3.54 (3.29-3.85), n=94	4.26 (3.98-4.57), n=106	0.72	6
ENSG00000008294	SPAG9	2.09088e-12	5.16546e-11	53	6.04 (5.79-6.23), n=90	6.01 (5.77-6.18), n=94	6.33 (6.09-6.6), n=106	0.32	6
ENSG00000008300	CELSR3	0.00413926	0.0104749	10	2.41 (1.92-2.72), n=88	2.48 (2.16-2.77), n=93	2.69 (2.27-3.03), n=105	0.28	2
ENSG00000008311	AASS	1.45948e-09	1.84942e-08	40	-1.36 (-2.53--0.57), n=78	-0.36 (-1.38-0.31), n=87	0.01 (-0.76-0.68), n=94	1.37	6
ENSG00000008394	MGST1	3.67533e-09	4.24437e-08	38	3.05 (2.76-3.52), n=88	2.53 (2.01-2.92), n=94	3.02 (2.6-3.36), n=106	0.52	3
ENSG00000008405	CRY1	0.0047873	0.0118868	10	4.48 (4.31-4.63), n=90	4.56 (4.27-4.72), n=93	4.39 (4.09-4.59), n=106	0.17	2
ENSG00000008438	PGLYRP1	2.4999e-10	3.83635e-09	44	4.98 (3.94-6.01), n=90	3.61 (2.87-4.36), n=94	4.52 (3.74-5.35), n=106	1.37	1
ENSG00000008441	NFIX	7.67201e-05	0.000317647	18	4.35 (3.61-5.17), n=90	3.51 (2.94-4.5), n=94	3.95 (3.23-4.76), n=106	0.84	1
ENSG00000008516	MMP25	1.83042e-12	4.5993e-11	54	8.06 (7.57-8.61), n=90	7.86 (7.37-8.55), n=94	8.83 (8.23-9.49), n=106	0.97	6
ENSG00000008517	IL32	0.0142067	0.0302587	8.5081	7.48 (7.03-7.82), n=90	7.47 (7.04-7.83), n=94	7.3 (6.96-7.58), n=106	0.18	4
ENSG00000008838	MED24	3.91085e-13	1.10703e-11	57	6.33 (6.22-6.46), n=90	6.32 (6.18-6.51), n=94	6.11 (5.99-6.24), n=106	0.22	4
ENSG00000008853	RHOBTB2	9.82433e-16	4.9311e-14	69	4.54 (4.25-4.76), n=89	4.71 (4.48-4.94), n=94	4.99 (4.74-5.18), n=106	0.45	8
ENSG00000008869	HEATR5B	0.00154532	0.00443098	12	6.3 (5.87-6.5), n=90	6.36 (6.05-6.51), n=94	6.12 (5.87-6.33), n=106	0.24	4
ENSG00000008952	SEC62	0.000147617	0.000569625	17	7.65 (7.34-7.99), n=90	7.64 (7.47-7.93), n=94	7.5 (7.31-7.68), n=106	0.15	5
ENSG00000009694	TENM1	3.79093e-18	3.14571e-16	80	4.62 (4.16-5), n=89	4.57 (4.09-4.82), n=94	3.68 (3.18-4.08), n=106	0.94	7
ENSG00000009780	FAM76A	0.0229187	0.0456357	7.5516	4.08 (3.91-4.2), n=90	4.15 (3.99-4.27), n=94	4.07 (3.84-4.21), n=105	0.08	2
ENSG00000009790	TRAF3IP3	1.98659e-06	1.21168e-05	26	8.69 (8.56-8.83), n=90	8.74 (8.62-8.87), n=94	8.6 (8.52-8.74), n=106	0.14	4
ENSG00000009954	BAZ1B	4.48767e-06	2.50344e-05	24	6.87 (6.71-7.02), n=90	6.88 (6.67-7.12), n=94	6.7 (6.49-6.9), n=106	0.18	4
ENSG00000010030	ETV7	4.91348e-07	3.45809e-06	29	0.74 (-0.15-1.87), n=83	1.13 (0.02-2.23), n=92	1.99 (1.02-2.82), n=106	1.25	6
ENSG00000010072	SPRTN	0.00610429	0.0146513	10	3.62 (3.35-3.76), n=88	3.7 (3.48-3.89), n=94	3.74 (3.55-3.87), n=106	0.12	2
ENSG00000010165	METTL13	0.000162275	0.00061842	17	5.68 (5.57-5.81), n=90	5.7 (5.55-5.8), n=94	5.6 (5.47-5.71), n=106	0.1	4
ENSG00000010219	DYRK4	1.94328e-05	9.33057e-05	21	3.4 (3.13-3.68), n=90	3.52 (3.26-3.75), n=94	3.31 (3-3.5), n=106	0.21	4
ENSG00000010256	UQCRC1	0.000236273	0.000862257	16	7.13 (6.88-7.41), n=90	6.89 (6.74-7.15), n=94	6.92 (6.8-7.11), n=106	0.24	5
ENSG00000010270	STARD3NL	3.92298e-05	0.00017502	20	4.38 (4.17-4.63), n=89	4.43 (4.18-4.59), n=94	4.65 (4.36-4.84), n=106	0.27	6
ENSG00000010278	CD9	0.000681685	0.00217259	14	5.15 (4.77-5.45), n=90	4.81 (4.4-5.11), n=94	4.78 (4.45-5.2), n=106	0.37	7
ENSG00000010292	NCAPD2	0.00483587	0.01199	10	6.6 (6.36-6.79), n=90	6.56 (6.34-6.77), n=94	6.45 (6.25-6.64), n=106	0.15	1
ENSG00000010295	IFFO1	4.44977e-06	2.48836e-05	24	6.17 (6.03-6.32), n=90	6.04 (5.88-6.2), n=94	6.21 (6.05-6.37), n=106	0.17	3
ENSG00000010310	GIPR	4.96052e-11	8.97824e-10	47	0.95 (0.39-1.45), n=88	1.05 (0.55-1.6), n=94	1.78 (1.39-2.2), n=106	0.83	6
ENSG00000010327	STAB1	6.45113e-06	3.47534e-05	23	6.59 (6.18-6.94), n=90	6.11 (5.78-6.53), n=94	6.39 (5.96-6.82), n=106	0.48	3
ENSG00000010361	FUZ	0.0128601	0.0277492	8.7073	4.54 (4.26-4.76), n=89	4.38 (4.2-4.62), n=94	4.38 (4.17-4.64), n=106	0.16	5
ENSG00000010379	SLC6A13	0.000416683	0.00141198	15	-2.12 (-3.36--1.15), n=70	-2.5 (-3.41--1.64), n=69	-1.69 (-2.31--1), n=79	0.81	3
ENSG00000010404	IDS	7.64072e-14	2.55602e-12	60	7.24 (7.04-7.66), n=90	7.3 (7.06-7.47), n=94	7.71 (7.39-7.96), n=106	0.47	6
ENSG00000010539	ZNF200	3.40391e-19	3.52005e-17	85	4.76 (4.57-4.88), n=89	4.9 (4.76-5), n=94	5.11 (4.95-5.27), n=106	0.35	8
ENSG00000010610	CD4	1.35426e-08	1.37018e-07	36	8.56 (8.33-8.74), n=90	8.38 (8.23-8.52), n=94	8.3 (8.11-8.43), n=106	0.26	7
ENSG00000010704	HFE	8.16836e-05	0.000336059	18	2.75 (2.44-3.07), n=89	2.32 (2.01-2.8), n=94	2.63 (2.23-3), n=105	0.43	3
ENSG00000010810	FYN	0.00105538	0.00317989	13	7.98 (7.89-8.13), n=90	7.99 (7.89-8.15), n=94	7.93 (7.82-8.03), n=106	0.06	4
ENSG00000011028	MRC2	1.51289e-13	4.71799e-12	59	4.81 (4.21-5.58), n=90	3.97 (3.53-4.44), n=94	3.66 (3.07-4.3), n=106	1.15	7
ENSG00000011105	TSPAN9	2.30449e-05	0.000108572	21	2.38 (1.81-3.15), n=88	1.84 (1.23-2.56), n=93	1.9 (1.3-2.46), n=105	0.54	1
ENSG00000011143	MKS1	3.43355e-18	2.88405e-16	80	3.69 (3.47-3.86), n=89	3.56 (3.35-3.7), n=94	3.25 (2.98-3.42), n=105	0.44	7
ENSG00000011198	ABHD5	3.05977e-10	4.55293e-09	43	4.58 (4.28-4.95), n=89	4.54 (4.09-4.87), n=94	5.05 (4.63-5.57), n=106	0.51	6
ENSG00000011260	UTP18	0.00909276	0.0205966	9.4006	5.48 (5.37-5.61), n=90	5.57 (5.43-5.71), n=94	5.51 (5.36-5.6), n=105	0.09	2
ENSG00000011295	TTC19	5.73596e-07	3.96241e-06	28	4.98 (4.79-5.17), n=90	5.06 (4.9-5.21), n=94	4.82 (4.65-5.01), n=106	0.24	4
ENSG00000011376	LARS2	1.02417e-06	6.68032e-06	27	4.39 (4.24-4.55), n=90	4.4 (4.17-4.6), n=94	4.23 (4-4.39), n=106	0.17	4
ENSG00000011405	PIK3C2A	0.000280127	0.00100048	16	5 (4.65-5.23), n=90	5.21 (4.84-5.37), n=94	5.19 (4.85-5.44), n=106	0.21	2
ENSG00000011422	PLAUR	2.97092e-11	5.58853e-10	48	5.77 (5.42-6.15), n=89	5.4 (5.1-5.86), n=94	6.2 (5.68-6.69), n=106	0.8	3
ENSG00000011426	ANLN	4.49767e-05	0.000197696	20	0.92 (0.49-1.51), n=87	0.43 (-0.22-1.04), n=91	0.25 (-0.3-1.01), n=95	0.67	1
ENSG00000011451	WIZ	5.49759e-06	3.01131e-05	24	5.74 (5.58-5.88), n=90	5.69 (5.54-5.82), n=94	5.58 (5.41-5.69), n=106	0.16	4
ENSG00000011454	RABGAP1	0.0121025	0.0263497	8.8287	5.57 (5.32-5.72), n=90	5.59 (5.37-5.75), n=94	5.45 (5.19-5.66), n=106	0.14	4
ENSG00000011485	PPP5C	2.73138e-06	1.60965e-05	25	5.92 (5.73-6.1), n=90	5.79 (5.6-6.01), n=94	5.72 (5.54-5.87), n=106	0.2	1
ENSG00000011523	CEP68	0.00663723	0.0157413	10	5.11 (4.77-5.3), n=90	5.25 (4.95-5.44), n=94	5.26 (4.93-5.42), n=106	0.15	2
ENSG00000011590	ZBTB32	8.76374e-26	3.68059e-23	115	0.7 (-0.07-1.44), n=87	1.51 (0.93-1.98), n=94	2.32 (1.99-2.81), n=106	1.62	8
ENSG00000011600	TYROBP	2.53921e-08	2.40471e-07	34	8.36 (7.92-8.92), n=90	8.01 (7.51-8.38), n=94	8.47 (8.21-8.92), n=106	0.46	3
ENSG00000011638	TMEM159	0.0236878	0.046949	7.4856	3.73 (3.58-3.9), n=90	3.74 (3.56-3.96), n=94	3.85 (3.65-4.04), n=106	0.12	6
ENSG00000012061	ERCC1	1.10162e-08	1.13295e-07	36	6.19 (6.01-6.3), n=90	6 (5.82-6.17), n=94	5.95 (5.81-6.09), n=106	0.24	7
ENSG00000012124	CD22	3.15021e-13	9.13072e-12	57	7.47 (6.72-7.79), n=90	8.03 (7.79-8.26), n=94	7.94 (7.65-8.2), n=106	0.56	2
ENSG00000012171	SEMA3B	2.74288e-06	1.61551e-05	25	-0.49 (-1.42-0.14), n=86	-0.85 (-1.55-0.03), n=89	0.19 (-0.67-0.77), n=98	1.04	6
ENSG00000012174	MBTPS2	0.00147271	0.00425598	13	3.16 (2.86-3.4), n=88	3.23 (2.98-3.45), n=93	3.02 (2.63-3.29), n=106	0.21	2
ENSG00000012211	PRICKLE3	0.02375	0.0470451	7.4803	3.9 (3.73-4.01), n=89	3.77 (3.56-3.93), n=94	3.88 (3.68-4.06), n=106	0.13	1
ENSG00000012223	LTF	5.39333e-24	1.68166e-21	107	6.9 (5.53-8.22), n=90	4.42 (3.55-5.27), n=94	3.92 (3-4.97), n=106	2.98	7
ENSG00000012232	EXTL3	2.31429e-09	2.78514e-08	39	6.05 (5.8-6.3), n=90	5.91 (5.77-6.18), n=94	6.27 (6.03-6.6), n=106	0.36	3
ENSG00000012660	ELOVL5	1.18253e-15	5.75302e-14	68	7.39 (7.19-7.56), n=90	7.53 (7.34-7.64), n=94	7.76 (7.57-8.01), n=106	0.37	6
ENSG00000012779	ALOX5	3.6485e-07	2.65039e-06	29	8.19 (7.94-8.46), n=90	7.91 (7.65-8.13), n=94	8.28 (7.87-8.71), n=106	0.37	3
ENSG00000012822	CALCOCO1	4.10522e-05	0.00018215	20	7 (6.83-7.18), n=90	7 (6.82-7.14), n=94	7.11 (6.99-7.3), n=106	0.11	6
ENSG00000013275	PSMC4	0.00128851	0.0037837	13	6.35 (6.18-6.54), n=90	6.28 (6.16-6.49), n=94	6.22 (6.07-6.37), n=106	0.13	1
ENSG00000013288	MAN2B2	1.27598e-09	1.63808e-08	40	6.46 (6.33-6.65), n=90	6.48 (6.31-6.63), n=94	6.66 (6.51-6.8), n=106	0.2	6
ENSG00000013306	SLC25A39	0.000262095	0.000945392	16	9.99 (9.21-10.91), n=90	9.28 (8.61-10.1), n=94	9.91 (9.03-10.67), n=106	0.71	3
ENSG00000013364	MVP	0.000975325	0.00296999	13	8.33 (8.07-8.57), n=90	8.14 (7.94-8.39), n=94	8.36 (8.1-8.63), n=106	0.22	3
ENSG00000013374	NUB1	0.00129784	0.00380894	13	6.89 (6.77-7.05), n=90	6.96 (6.83-7.06), n=94	7.02 (6.87-7.19), n=106	0.13	6
ENSG00000013375	PGM3	1.95414e-05	9.37177e-05	21	3.58 (3.31-3.8), n=87	3.79 (3.54-3.98), n=93	3.85 (3.56-4), n=106	0.27	2
ENSG00000013392	RWDD2A	0.000140432	0.000544964	17	2.07 (1.75-2.4), n=87	2.33 (1.97-2.56), n=93	2.43 (2.02-2.7), n=104	0.36	2
ENSG00000013441	CLK1	0.00105116	0.00316997	13	7.32 (6.98-7.68), n=90	7.54 (7.22-7.75), n=94	7.57 (7.36-7.77), n=106	0.25	2
ENSG00000013503	POLR3B	0.00210475	0.00578441	12	3.41 (3.2-3.55), n=90	3.31 (3.05-3.53), n=93	3.2 (2.98-3.38), n=106	0.21	1
ENSG00000013523	ANGEL1	0.0019541	0.00542472	12	5.3 (5.09-5.45), n=90	5.26 (5.05-5.41), n=94	5.16 (4.98-5.33), n=106	0.14	1
ENSG00000013561	RNF14	1.38564e-06	8.73089e-06	26	5.5 (5.26-5.67), n=90	5.39 (5.19-5.5), n=94	5.26 (5.1-5.44), n=106	0.24	1
ENSG00000013563	DNASE1L1	7.74577e-06	4.09033e-05	23	5.43 (5.24-5.65), n=90	5.22 (4.98-5.42), n=94	5.4 (5.19-5.61), n=106	0.21	3
ENSG00000013583	HEBP1	3.73211e-08	3.39686e-07	34	4.81 (4.53-5.26), n=89	4.5 (4.19-4.7), n=94	4.58 (4.34-4.91), n=106	0.31	1
ENSG00000013725	CD6	0.000804864	0.00251073	14	8.1 (7.89-8.31), n=90	8.14 (8.01-8.31), n=94	8.01 (7.78-8.19), n=106	0.13	4
ENSG00000013810	TACC3	1.69598e-05	8.28821e-05	21	6.84 (6.64-7.04), n=90	6.64 (6.51-6.84), n=94	6.85 (6.66-7.05), n=106	0.21	3
ENSG00000014216	CAPN1	0.0249938	0.0491114	7.3783	7.8 (7.55-8.02), n=90	7.63 (7.44-7.86), n=94	7.71 (7.5-7.93), n=106	0.17	3
ENSG00000014257	ACPP	1.01339e-09	1.32747e-08	41	3.49 (2.88-3.94), n=89	2.93 (2.61-3.31), n=94	3.53 (3.15-3.92), n=105	0.6	3
ENSG00000014641	MDH1	0.00296779	0.00784009	11	6.03 (5.83-6.29), n=90	6.06 (5.91-6.39), n=94	5.95 (5.76-6.16), n=106	0.11	5
ENSG00000014914	MTMR11	1.39015e-08	1.40304e-07	36	4.38 (3.98-4.63), n=90	3.75 (3.42-4.06), n=94	3.96 (3.67-4.27), n=106	0.63	1
ENSG00000015133	CCDC88C	0.0213415	0.0428892	7.6942	7.8 (7.64-7.9), n=90	7.82 (7.64-7.96), n=94	7.75 (7.56-7.85), n=106	0.07	2
ENSG00000015285	WAS	4.114e-05	0.0001825	20	7.79 (7.47-8.07), n=90	7.55 (7.33-7.84), n=94	7.84 (7.53-8.18), n=106	0.29	3
ENSG00000015475	BID	2.83782e-08	2.65573e-07	34	6.21 (5.88-6.46), n=90	5.96 (5.69-6.24), n=94	6.36 (6.04-6.68), n=106	0.4	3
ENSG00000015479	MATR3	0.0113776	0.024999	8.9522	7.88 (7.61-8.12), n=90	8.07 (7.74-8.32), n=94	8.01 (7.75-8.13), n=106	0.19	2
ENSG00000015676	NUDCD3	0.0069828	0.0164395	9.9286	6.67 (6.55-6.76), n=90	6.71 (6.59-6.8), n=94	6.6 (6.5-6.76), n=106	0.11	4
ENSG00000016391	CHDH	0.00674068	0.0159481	9.9992	-1.78 (-2.73--0.9), n=65	-1.28 (-2.38--0.85), n=77	-1.27 (-2.06--0.4), n=90	0.51	2
ENSG00000017427	IGF1	0.000176379	0.000664904	17	-3.4 (-5.05--2.23), n=50	-2.82 (-3.6--1.27), n=59	-1.74 (-2.97--0.9), n=64	1.66	6
ENSG00000017797	RALBP1	0.014068	0.0299912	8.5277	7.21 (6.99-7.46), n=90	7.06 (6.83-7.31), n=94	7.14 (6.95-7.4), n=106	0.15	1
ENSG00000018280	SLC11A1	7.70669e-09	8.22884e-08	37	7.86 (7.38-8.22), n=90	7.4 (6.94-7.82), n=94	8.05 (7.52-8.51), n=106	0.65	3
ENSG00000018510	AGPS	0.0169964	0.0352976	8.1495	5.55 (5.23-5.72), n=90	5.48 (5.28-5.64), n=94	5.45 (5.22-5.57), n=106	0.1	1
ENSG00000018699	TTC27	4.02002e-05	0.000178601	20	4.28 (4.12-4.45), n=89	4.32 (4.16-4.47), n=94	4.17 (3.96-4.34), n=106	0.15	4
ENSG00000018869	ZNF582	0.0102115	0.022792	9.1685	1.96 (1.66-2.23), n=87	2.09 (1.74-2.41), n=94	1.8 (1.46-2.19), n=102	0.29	4
ENSG00000019144	PHLDB1	0.000668657	0.00213902	14	-2 (-3.16--0.97), n=79	-1.73 (-2.74--0.92), n=82	-1.22 (-1.83--0.26), n=94	0.78	6
ENSG00000019169	MARCO	0.000638474	0.00205396	14	3.46 (2.93-4.21), n=89	2.96 (2.44-3.53), n=94	3.14 (2.43-3.65), n=106	0.5	1
ENSG00000019186	CYP24A1	1.15653e-09	1.49876e-08	41	-2.51 (-3.96--1.6), n=57	-1.66 (-2.96--0.7), n=75	-0.73 (-1.68--0.07), n=81	1.78	6
ENSG00000019485	PRDM11	0.00297679	0.00785779	11	2.28 (1.9-2.51), n=90	2.43 (2.24-2.68), n=93	2.45 (2.15-2.7), n=105	0.17	2
ENSG00000019582	CD74	0.000154393	0.000591999	17	11.86 (11.63-12.13), n=90	12.07 (11.91-12.25), n=94	12.07 (11.88-12.29), n=106	0.21	6
ENSG00000019991	HGF	8.37696e-05	0.000343474	18	2.33 (1.5-2.69), n=87	1.96 (1.37-2.36), n=93	2.4 (1.99-2.75), n=106	0.44	6
ENSG00000020129	NCDN	3.67681e-06	2.10473e-05	25	5.34 (5.16-5.53), n=90	5.31 (5.15-5.48), n=94	5.15 (5-5.27), n=106	0.19	4
ENSG00000020181	ADGRA2	7.84005e-17	5.0896e-15	74	3.33 (2.89-3.69), n=90	2.61 (2.15-3.01), n=93	2.54 (1.97-2.97), n=104	0.79	7
ENSG00000020577	SAMD4A	0.0029892	0.00788549	11	2.3 (1.88-2.69), n=88	2.39 (1.91-2.86), n=93	2.62 (2.3-3), n=106	0.32	6
ENSG00000021300	PLEKHB1	2.61125e-10	3.97247e-09	44	4.15 (3.96-4.54), n=89	4.51 (4.23-4.78), n=94	4.72 (4.46-4.98), n=106	0.57	8
ENSG00000021355	SERPINB1	8.43637e-08	7.08043e-07	32	7.25 (7.02-7.5), n=90	7.04 (6.87-7.22), n=94	7.29 (7.12-7.6), n=106	0.25	3
ENSG00000021574	SPAST	0.00134836	0.00393868	13	5.1 (4.82-5.27), n=90	5.16 (4.96-5.29), n=94	5.22 (5.06-5.37), n=106	0.12	2
ENSG00000022267	FHL1	0.0228645	0.0455408	7.5563	4.19 (3.78-4.58), n=90	4.15 (3.66-4.38), n=94	4.01 (3.64-4.21), n=106	0.18	1
ENSG00000022277	RTF2	0.000309317	0.00109165	16	6.69 (6.42-6.91), n=90	6.57 (6.43-6.74), n=94	6.74 (6.55-6.96), n=106	0.17	3
ENSG00000022567	SLC45A4	9.54961e-19	9.01474e-17	82	5.83 (5.5-6.18), n=90	5.74 (5.42-6.08), n=94	6.46 (6.12-6.88), n=106	0.72	6
ENSG00000022840	RNF10	8.63764e-07	5.71373e-06	27	8.78 (8.37-9.21), n=90	8.11 (7.81-8.71), n=94	8.5 (8.09-9), n=106	0.67	1
ENSG00000023041	ZDHHC6	9.14475e-07	6.0163e-06	27	5.28 (5.08-5.41), n=90	5.36 (5.18-5.48), n=94	5.42 (5.33-5.53), n=106	0.14	2
ENSG00000023171	GRAMD1B	0.011884	0.0259454	8.8651	4.15 (3.9-4.36), n=89	4.01 (3.68-4.18), n=94	4.05 (3.83-4.29), n=106	0.14	1
ENSG00000023191	RNH1	5.26522e-05	0.000227393	19	7.79 (7.55-8.07), n=90	7.54 (7.31-7.76), n=94	7.57 (7.37-7.8), n=106	0.25	5
ENSG00000023318	ERP44	5.72713e-09	6.28579e-08	37	6.08 (6.01-6.23), n=90	6.07 (5.98-6.22), n=94	6.27 (6.11-6.42), n=106	0.2	6
ENSG00000023330	ALAS1	1.36125e-05	6.79602e-05	22	5.52 (5.25-5.71), n=90	5.27 (5.12-5.44), n=94	5.41 (5.22-5.61), n=106	0.25	3
ENSG00000023445	BIRC3	5.79909e-07	4.00334e-06	28	7.43 (7.09-7.77), n=90	7.82 (7.5-8.01), n=94	7.55 (7.31-7.75), n=106	0.39	2
ENSG00000023734	STRAP	4.04216e-09	4.61106e-08	38	6.45 (6.34-6.56), n=90	6.42 (6.32-6.54), n=94	6.32 (6.21-6.4), n=106	0.13	1
ENSG00000023892	DEF6	0.00724829	0.0169426	9.854	8.22 (8.08-8.38), n=90	8.15 (7.98-8.3), n=94	8.11 (7.99-8.26), n=106	0.11	5
ENSG00000023902	PLEKHO1	0.00186103	0.0052078	12	7.82 (7.65-8.04), n=90	7.65 (7.5-7.85), n=94	7.69 (7.49-7.94), n=106	0.17	5
ENSG00000023909	GCLM	1.14779e-06	7.3837e-06	27	3.88 (3.7-4.06), n=88	3.9 (3.73-4.09), n=94	4.08 (3.92-4.35), n=106	0.2	6
ENSG00000024048	UBR2	5.90973e-10	8.20623e-09	42	6.78 (6.54-7.04), n=90	6.79 (6.52-6.93), n=94	7.06 (6.81-7.39), n=106	0.28	6
ENSG00000024422	EHD2	5.2781e-07	3.69072e-06	28	-0.56 (-1.64-0.16), n=82	-1.5 (-2.53--0.74), n=80	-1.92 (-2.73--1.11), n=76	1.36	7
ENSG00000024862	CCDC28A	0.000220755	0.000812394	16	5.12 (5-5.33), n=89	5.24 (5.05-5.35), n=94	5.26 (5.17-5.43), n=106	0.14	6
ENSG00000025039	RRAGD	2.10099e-09	2.54631e-08	39	3.49 (3.18-3.87), n=90	3.19 (2.99-3.43), n=94	3.69 (3.33-4.08), n=106	0.5	3
ENSG00000025423	HSD17B6	6.26933e-05	0.000265904	19	-1.52 (-2.5--0.69), n=74	-0.8 (-1.4--0.25), n=88	-0.83 (-1.79--0.21), n=94	0.72	2
ENSG00000025434	NR1H3	0.0218414	0.0437743	7.6479	2.74 (2.49-3), n=89	2.59 (2.4-2.86), n=94	2.77 (2.47-3.03), n=106	0.18	3
ENSG00000025708	TYMP	0.00274733	0.00732159	11	8.18 (7.77-8.96), n=90	7.8 (7.45-8.59), n=94	8.21 (7.84-8.76), n=106	0.41	3
ENSG00000025772	TOMM34	0.00224487	0.00611884	12	4.64 (4.4-4.81), n=89	4.66 (4.46-4.89), n=94	4.55 (4.32-4.69), n=106	0.11	4
ENSG00000025796	SEC63	0.00334222	0.00869196	11	6 (5.7-6.13), n=90	6.02 (5.81-6.21), n=94	5.88 (5.67-6.07), n=106	0.14	4
ENSG00000025800	KPNA6	0.00320063	0.00838201	11	6.57 (6.46-6.69), n=90	6.56 (6.44-6.67), n=94	6.51 (6.37-6.58), n=106	0.06	5
ENSG00000026025	VIM	4.26403e-10	6.13204e-09	43	10.56 (10.24-10.88), n=90	10.09 (9.92-10.39), n=94	10.24 (10.03-10.47), n=106	0.47	1
ENSG00000026103	FAS	1.3518e-15	6.43461e-14	68	4.22 (3.83-4.57), n=87	4.28 (3.95-4.58), n=94	4.89 (4.55-5.27), n=106	0.67	6
ENSG00000026297	RNASET2	0.00211482	0.00580434	12	7.89 (7.63-8.13), n=90	7.78 (7.56-8.07), n=94	8.03 (7.69-8.25), n=106	0.25	3
ENSG00000026508	CD44	2.12344e-09	2.57077e-08	39	9.26 (9.14-9.44), n=90	9.11 (8.98-9.24), n=94	9.09 (8.92-9.22), n=106	0.17	7
ENSG00000026559	KCNG1	4.80903e-36	1.9793e-32	162	-2.57 (-3.88--1.19), n=55	-0.06 (-0.94-1.05), n=78	2.84 (2.18-3.24), n=106	5.41	8
ENSG00000026652	AGPAT4	1.55388e-18	1.39639e-16	82	4.91 (4.63-5.1), n=90	4.66 (4.35-4.89), n=94	4.32 (4.14-4.6), n=106	0.59	7
ENSG00000026751	SLAMF7	6.10735e-08	5.29466e-07	33	5.52 (5.15-6.02), n=89	5.71 (5.44-6.24), n=94	6.05 (5.69-6.5), n=106	0.53	6
ENSG00000026950	BTN3A1	1.37178e-11	2.8145e-10	50	7.55 (7.37-7.75), n=90	7.7 (7.48-7.9), n=94	7.85 (7.68-8.08), n=106	0.3	6
ENSG00000027001	MIPEP	1.60861e-05	7.90252e-05	22	3.1 (2.82-3.27), n=88	3.12 (2.87-3.35), n=94	2.89 (2.72-3.11), n=106	0.23	4
ENSG00000027697	IFNGR1	1.15761e-13	3.68768e-12	59	6.88 (6.63-7.12), n=90	6.77 (6.51-6.93), n=94	7.21 (6.93-7.46), n=106	0.44	6
ENSG00000027869	SH2D2A	0.0180973	0.0372163	8.024	4.51 (4.18-4.86), n=89	4.43 (4.15-4.71), n=94	4.67 (4.38-5.05), n=106	0.24	6
ENSG00000028137	TNFRSF1B	2.35037e-09	2.82031e-08	39	9.2 (8.82-9.48), n=90	8.88 (8.57-9.24), n=94	9.39 (9.05-9.71), n=106	0.51	3
ENSG00000028203	VEZT	0.00136805	0.00398542	13	4.95 (4.55-5.16), n=90	4.97 (4.79-5.13), n=94	4.82 (4.46-5.03), n=106	0.15	2
ENSG00000028277	POU2F2	0.00839799	0.0192196	9.5595	8.11 (7.88-8.32), n=90	7.95 (7.8-8.32), n=94	7.95 (7.77-8.12), n=106	0.16	5
ENSG00000028310	BRD9	2.38803e-07	1.82215e-06	30	5.97 (5.89-6.13), n=90	5.97 (5.84-6.09), n=94	5.84 (5.74-5.98), n=106	0.13	5
ENSG00000028839	TBPL1	4.71143e-07	3.33643e-06	29	4.27 (4.11-4.42), n=89	4.41 (4.28-4.54), n=94	4.47 (4.34-4.64), n=106	0.2	6
ENSG00000029363	BCLAF1	0.00943875	0.0212726	9.3259	7.39 (7.15-7.56), n=90	7.47 (7.26-7.67), n=94	7.52 (7.31-7.65), n=106	0.13	2
ENSG00000029534	ANK1	1.23388e-07	1.00047e-06	31	5.27 (4.59-5.95), n=90	4.38 (3.9-5.03), n=94	4.6 (4.17-5.07), n=106	0.89	1
ENSG00000029725	RABEP1	0.000132019	0.000516114	17	6.41 (6.14-6.59), n=90	6.57 (6.34-6.72), n=94	6.36 (6.21-6.58), n=106	0.21	4
ENSG00000029993	HMGB3	4.02697e-10	5.8196e-09	43	1.91 (1.53-2.26), n=88	1.49 (1.2-1.92), n=94	1.08 (0.69-1.7), n=103	0.83	7
ENSG00000030066	NUP160	4.47232e-06	2.49691e-05	24	6.18 (5.86-6.37), n=90	6.28 (6.04-6.46), n=94	6 (5.81-6.24), n=106	0.28	4
ENSG00000030419	IKZF2	3.563e-05	0.000160304	20	5.77 (5.32-6.07), n=90	5.88 (5.56-6.2), n=93	5.48 (5.06-5.85), n=106	0.4	4
ENSG00000030582	GRN	2.81798e-06	1.65406e-05	25	9.21 (8.75-9.52), n=90	8.58 (8.18-9.13), n=94	9.08 (8.59-9.37), n=106	0.63	3
ENSG00000031003	FAM13B	6.59816e-05	0.00027796	19	5.85 (5.45-6.02), n=90	6.01 (5.75-6.17), n=94	5.98 (5.82-6.19), n=106	0.16	2
ENSG00000031081	ARHGAP31	0.000134566	0.000525054	17	4.36 (4-4.68), n=89	4.11 (3.69-4.46), n=94	4.08 (3.83-4.34), n=106	0.28	7
ENSG00000031698	SARS	0.0127513	0.0275554	8.7242	6.97 (6.84-7.14), n=90	6.93 (6.82-7.06), n=94	6.89 (6.78-7.01), n=106	0.08	1
ENSG00000032389	EIPR1	0.022463	0.0448584	7.5918	4.78 (4.62-5.05), n=89	4.76 (4.56-4.96), n=94	4.7 (4.5-4.87), n=106	0.08	5
ENSG00000032444	PNPLA6	0.000333635	0.00116647	16	7.41 (7.14-7.66), n=90	7.17 (6.97-7.46), n=94	7.29 (7.12-7.53), n=106	0.24	1
ENSG00000032742	IFT88	0.00333766	0.00868341	11	3 (2.74-3.26), n=89	3.19 (2.91-3.48), n=94	3.19 (2.83-3.36), n=106	0.19	2
ENSG00000033050	ABCF2	0.00117261	0.00348482	13	5.93 (5.8-6.04), n=89	5.93 (5.79-6.04), n=94	5.83 (5.68-5.95), n=106	0.1	4
ENSG00000033100	CHPF2	2.72716e-12	6.58711e-11	53	6.3 (6.14-6.43), n=90	6.27 (6.16-6.41), n=94	6.52 (6.35-6.64), n=106	0.25	6
ENSG00000033122	LRRC7	0.00491041	0.0121397	10	-2.35 (-3.8--1.35), n=62	-2.14 (-3.51--1.01), n=65	-1.26 (-2.85--0.32), n=82	1.09	6
ENSG00000033170	FUT8	0.000724608	0.00229552	14	4.75 (4.51-4.92), n=90	4.85 (4.59-5.02), n=94	4.58 (4.41-4.82), n=106	0.27	4
ENSG00000033327	GAB2	3.00628e-14	1.09498e-12	62	6.03 (5.61-6.47), n=90	5.74 (5.5-6.09), n=94	6.52 (6.13-6.98), n=106	0.78	6
ENSG00000033627	ATP6V0A1	1.79546e-06	1.10526e-05	26	5.81 (5.67-5.93), n=90	5.66 (5.49-5.81), n=94	5.89 (5.65-6.07), n=106	0.23	3
ENSG00000033800	PIAS1	5.6312e-11	1.00594e-09	47	5.48 (5.35-5.66), n=90	5.52 (5.32-5.69), n=94	5.74 (5.55-6.02), n=106	0.26	6
ENSG00000033867	SLC4A7	0.00151254	0.00435372	12	5.4 (4.99-5.7), n=90	5.68 (5.36-5.9), n=94	5.6 (5.23-5.83), n=106	0.28	2
ENSG00000034053	APBA2	2.42547e-08	2.30761e-07	35	6.34 (6.14-6.5), n=90	6.23 (6-6.43), n=94	6.04 (5.7-6.28), n=106	0.3	4
ENSG00000034063		4.9185e-06	2.72164e-05	24	2.05 (1.64-2.35), n=89	1.56 (1.17-2.06), n=94	1.52 (0.86-2.04), n=106	0.53	7
ENSG00000034152	MAP2K3	1.20747e-08	1.2344e-07	36	7.9 (7.52-8.43), n=90	7.35 (7.02-7.74), n=94	7.65 (7.32-8.01), n=106	0.55	1
ENSG00000034510	TMSB10	0.00458984	0.0114713	10	10.11 (9.92-10.61), n=90	10.15 (9.85-10.59), n=94	9.97 (9.75-10.29), n=106	0.18	5
ENSG00000034533	ASTE1	0.0237415	0.0470327	7.4811	4.41 (4.24-4.56), n=90	4.44 (4.31-4.55), n=94	4.33 (4.17-4.49), n=106	0.11	4
ENSG00000034677	RNF19A	2.64288e-05	0.000122676	21	6.01 (5.68-6.15), n=90	6.1 (5.85-6.25), n=94	6.18 (6.01-6.34), n=106	0.17	2
ENSG00000034693	PEX3	0.00013606	0.000530228	17	3.15 (2.94-3.35), n=88	3.37 (3.16-3.58), n=94	3.32 (3.01-3.52), n=106	0.22	2
ENSG00000034713	GABARAPL2	2.51195e-09	2.99324e-08	39	6.73 (6.48-7.12), n=90	6.4 (6.26-6.58), n=94	6.57 (6.42-6.81), n=106	0.33	1
ENSG00000035115	SH3YL1	0.00103627	0.00313103	13	5.12 (4.86-5.36), n=90	5.39 (5.02-5.62), n=94	5.23 (4.85-5.49), n=106	0.27	2
ENSG00000035141	FAM136A	4.49979e-05	0.000197739	20	5.03 (4.85-5.19), n=88	5.05 (4.85-5.21), n=94	4.88 (4.72-5.07), n=106	0.17	4
ENSG00000035403	VCL	0.000577349	0.00188233	14	7.36 (6.93-7.68), n=90	7 (6.65-7.37), n=94	7.1 (6.78-7.43), n=106	0.36	1
ENSG00000035664	DAPK2	6.52535e-16	3.35713e-14	69	4.53 (4.17-4.98), n=88	4.26 (3.68-4.68), n=94	5.11 (4.68-5.55), n=106	0.85	6
ENSG00000035720	STAP1	7.82121e-10	1.0506e-08	41	4.16 (3.74-4.56), n=89	4.65 (4.36-4.9), n=94	4.3 (3.93-4.63), n=106	0.49	2
ENSG00000035862	TIMP2	1.84913e-09	2.27184e-08	40	6.83 (6.44-7.19), n=90	6.48 (6.19-6.67), n=94	6.95 (6.54-7.33), n=106	0.47	3
ENSG00000035928	RFC1	0.000251456	0.000911361	16	6.13 (5.97-6.25), n=90	6.22 (6.05-6.36), n=94	6.07 (5.9-6.24), n=106	0.15	4
ENSG00000036054	TBC1D23	0.000130645	0.00051113	17	5.27 (4.97-5.46), n=90	5.39 (5.15-5.53), n=94	5.47 (5.26-5.59), n=106	0.2	2
ENSG00000036549	AC118549.1	0.0106889	0.0236956	9.0771	5.15 (4.94-5.41), n=90	5.37 (4.98-5.57), n=94	5.22 (4.97-5.37), n=106	0.22	2
ENSG00000036672	USP2	0.00545531	0.0133094	10	-2.1 (-2.91--1.46), n=62	-2.81 (-3.74--2.14), n=65	-2.71 (-3.8--1.78), n=56	0.71	1
ENSG00000037280	FLT4	2.11247e-17	1.55259e-15	76	-0.85 (-2.03--0.17), n=78	-0.92 (-1.39--0.02), n=87	0.69 (-0.13-1.41), n=101	1.61	6
ENSG00000037749	MFAP3	0.00138885	0.00404201	13	5.13 (4.87-5.33), n=90	5.22 (4.94-5.4), n=94	5.29 (5.06-5.43), n=106	0.16	2
ENSG00000037897	METTL1	5.36127e-11	9.61059e-10	47	2.41 (2.14-2.66), n=87	2.25 (1.97-2.58), n=94	1.95 (1.67-2.26), n=105	0.46	7
ENSG00000038002	AGA	0.0032247	0.00843967	11	4.55 (4.28-4.76), n=90	4.56 (4.35-4.73), n=93	4.39 (4.15-4.64), n=106	0.17	4
ENSG00000038210	PI4K2B	0.00217655	0.00595232	12	4.68 (4.37-4.94), n=90	4.9 (4.63-5.08), n=94	4.87 (4.64-5.08), n=106	0.22	2
ENSG00000038274	MAT2B	2.488e-07	1.88862e-06	30	7.55 (7.4-7.66), n=90	7.69 (7.55-7.77), n=94	7.71 (7.57-7.82), n=106	0.16	2
ENSG00000038427	VCAN	4.90659e-05	0.000213563	19	8.11 (7.54-8.5), n=90	7.52 (7.02-8.07), n=94	7.81 (7.32-8.19), n=106	0.59	1
ENSG00000038532	CLEC16A	0.000486418	0.00162	15	5.74 (5.56-5.9), n=90	5.68 (5.57-5.85), n=94	5.61 (5.45-5.74), n=106	0.13	1
ENSG00000038945	MSR1	0.00328543	0.00858007	11	0.92 (0.21-1.73), n=86	1.15 (0.5-1.64), n=91	1.55 (0.69-2.23), n=102	0.63	6
ENSG00000039068	CDH1	1.48032e-08	1.48313e-07	36	0.26 (-0.33-1), n=86	-0.19 (-1.03-0.66), n=92	-0.71 (-1.62-0), n=95	0.97	1
ENSG00000039319	ZFYVE16	1.54346e-11	3.12934e-10	49	5.05 (4.69-5.32), n=90	5.11 (4.7-5.26), n=94	5.39 (5.18-5.72), n=106	0.34	6
ENSG00000039523	RIPOR1	0.000474669	0.00158524	15	6.49 (6.27-6.64), n=90	6.34 (6.17-6.58), n=94	6.56 (6.36-6.74), n=106	0.22	6
ENSG00000040199	PHLPP2	0.00515483	0.012674	10	3.52 (3.02-3.88), n=89	3.81 (3.39-4.03), n=94	3.7 (3.39-3.96), n=106	0.29	2
ENSG00000040275	SPDL1	0.00186355	0.00521413	12	3.2 (2.85-3.4), n=88	3.39 (3.07-3.65), n=93	3.19 (2.87-3.48), n=105	0.2	2
ENSG00000040487	PQLC2	0.0246537	0.048564	7.4057	3.33 (3.14-3.57), n=87	3.27 (2.98-3.54), n=94	3.41 (3.2-3.6), n=106	0.14	3
ENSG00000040608	RTN4R	1.44922e-10	2.34462e-09	45	2.67 (2.38-2.99), n=89	2.54 (2.19-2.93), n=94	2.12 (1.76-2.44), n=106	0.55	7
ENSG00000042062	RIPOR3	7.38511e-19	7.27168e-17	83	2.1 (1.47-3.12), n=89	0.49 (-0.11-1.45), n=93	0.68 (-0.02-1.51), n=103	1.61	7
ENSG00000042088	TDP1	0.00351634	0.00908054	11	4.93 (4.8-5.03), n=90	4.98 (4.86-5.11), n=94	4.92 (4.74-5.03), n=106	0.06	2
ENSG00000042286	AIFM2	0.000264126	0.000951584	16	3.07 (2.78-3.35), n=89	3.3 (3.06-3.54), n=94	3.18 (2.93-3.45), n=106	0.23	2
ENSG00000042429	MED17	4.33391e-09	4.90581e-08	38	5.24 (5.1-5.36), n=90	5.33 (5.21-5.47), n=94	5.4 (5.31-5.49), n=106	0.16	6
ENSG00000042493	CAPG	0.00180448	0.00507023	12	7.39 (6.88-7.67), n=90	6.97 (6.76-7.36), n=94	7.04 (6.77-7.37), n=106	0.42	1
ENSG00000042753	AP2S1	3.42275e-08	3.1459e-07	34	6.14 (5.8-6.54), n=90	5.73 (5.52-6.14), n=94	5.72 (5.49-5.95), n=106	0.42	7
ENSG00000042980	ADAM28	2.21398e-27	1.16824e-24	122	3.86 (3.5-4.27), n=90	4.7 (4.33-4.99), n=94	5.09 (4.8-5.4), n=106	1.23	8
ENSG00000043143	JADE2	3.74225e-21	6.36461e-19	94	7.06 (6.83-7.16), n=90	7.33 (7.18-7.44), n=94	7.42 (7.27-7.55), n=106	0.36	2
ENSG00000043462	LCP2	2.48476e-06	1.48042e-05	25	7.98 (7.79-8.19), n=90	7.91 (7.76-8.05), n=94	8.08 (7.93-8.29), n=106	0.17	3
ENSG00000043514	TRIT1	5.74431e-05	0.000245661	19	4.02 (3.81-4.18), n=90	3.95 (3.76-4.07), n=94	3.83 (3.57-4.01), n=106	0.19	1
ENSG00000044090	CUL7	8.08927e-14	2.68607e-12	60	5.01 (4.85-5.14), n=89	4.89 (4.72-5.01), n=94	4.66 (4.48-4.82), n=106	0.35	7
ENSG00000044115	CTNNA1	1.27998e-07	1.03581e-06	31	6.3 (5.84-6.61), n=90	5.86 (5.47-6.16), n=94	6.21 (5.89-6.54), n=106	0.44	3
ENSG00000044446	PHKA2	0.000449435	0.00151126	15	6.03 (5.95-6.14), n=90	5.96 (5.82-6.06), n=94	6.08 (5.92-6.17), n=106	0.12	6
ENSG00000044459	CNTLN	0.000963052	0.0029361	13	2.05 (1.52-2.52), n=89	1.65 (1.2-1.99), n=93	1.72 (1.31-2.15), n=106	0.4	1
ENSG00000044574	HSPA5	0.000262691	0.000946745	16	7.83 (7.6-8), n=90	7.83 (7.63-8.09), n=94	7.98 (7.78-8.25), n=106	0.15	6
ENSG00000046604	DSG2	0.000212085	0.000783852	16	-0.53 (-1.1-0.29), n=84	-0.57 (-1.35--0.06), n=87	-1.23 (-1.87--0.33), n=89	0.7	4
ENSG00000046647	GEMIN8	0.000300279	0.00106377	16	3.97 (3.76-4.19), n=88	3.99 (3.69-4.21), n=94	3.8 (3.54-3.98), n=106	0.19	4
ENSG00000046651	OFD1	0.00732578	0.0171101	9.8327	5.83 (5.62-6.08), n=90	6.02 (5.83-6.17), n=94	5.93 (5.73-6.12), n=106	0.19	2
ENSG00000047230	CTPS2	0.00721171	0.0168705	9.8641	2.82 (2.54-3.02), n=88	2.94 (2.72-3.11), n=94	2.98 (2.73-3.21), n=105	0.16	2
ENSG00000047365	ARAP2	0.00047882	0.00159858	15	5.66 (5.21-5.91), n=90	5.87 (5.52-6.08), n=94	5.88 (5.51-6.05), n=106	0.22	2
ENSG00000047578	KIAA0556	2.00849e-05	9.60777e-05	21	5.14 (4.87-5.33), n=90	4.99 (4.68-5.16), n=94	5.19 (4.98-5.35), n=106	0.2	6
ENSG00000047597	XK	1.05341e-15	5.1986e-14	68	3.93 (2.95-4.85), n=89	2.49 (1.67-3.3), n=94	2.46 (1.59-3.3), n=105	1.47	7
ENSG00000047634	SCML1	0.000719347	0.00227991	14	4.91 (4.35-5.28), n=89	4.95 (4.4-5.27), n=94	4.57 (4.17-4.96), n=106	0.38	2
ENSG00000047644	WWC3	7.35435e-11	1.28042e-09	46	6.4 (6.19-6.58), n=90	6.59 (6.38-6.72), n=94	6.71 (6.49-6.92), n=106	0.31	6
ENSG00000047648	ARHGAP6	0.000177814	0.000669614	17	1.44 (0.69-2.31), n=84	0.7 (0.05-1.43), n=93	0.79 (0.29-1.66), n=101	0.74	7
ENSG00000047849	MAP4	4.2925e-05	0.000189683	20	6.58 (6.23-6.76), n=90	6.49 (6.25-6.69), n=94	6.32 (6.13-6.53), n=106	0.26	7
ENSG00000047932	GOPC	0.0251956	0.0494422	7.3622	5.79 (5.41-6.02), n=90	5.94 (5.66-6.12), n=94	5.88 (5.54-6.04), n=106	0.15	2
ENSG00000048028	USP28	1.92757e-05	9.25945e-05	21	5.32 (5.1-5.51), n=90	5.57 (5.25-5.77), n=94	5.51 (5.26-5.76), n=106	0.25	2
ENSG00000048052	HDAC9	0.00356276	0.00918312	11	4.83 (4.32-5.15), n=90	5.07 (4.69-5.36), n=93	4.98 (4.73-5.34), n=106	0.24	2
ENSG00000048140	TSPAN17	0.0197673	0.0401452	7.8475	5.53 (5.34-5.75), n=90	5.59 (5.4-5.88), n=94	5.65 (5.49-5.88), n=106	0.12	6
ENSG00000048162	NOP16	9.20284e-07	6.04871e-06	27	3.91 (3.75-4.15), n=90	3.96 (3.75-4.15), n=94	3.74 (3.54-3.94), n=106	0.22	4
ENSG00000048342	CC2D2A	4.08874e-07	2.93179e-06	29	-0.39 (-1.02-0.11), n=83	-0.87 (-2.05--0.3), n=85	-1.19 (-2.22--0.57), n=88	0.8	1
ENSG00000048392	RRM2B	2.31214e-20	3.35528e-18	90	5.11 (4.6-5.33), n=90	5.31 (4.97-5.44), n=94	5.65 (5.41-5.93), n=106	0.54	6
ENSG00000048405	ZNF800	7.04099e-05	0.000294206	19	5.45 (5.15-5.61), n=90	5.65 (5.39-5.77), n=94	5.58 (5.31-5.73), n=106	0.2	2
ENSG00000048462	TNFRSF17	2.02235e-09	2.46114e-08	40	1.69 (0.91-2.61), n=87	2.72 (1.89-3.26), n=94	2.89 (2.11-3.69), n=105	1.2	2
ENSG00000048471	SNX29	0.000445343	0.00149897	15	6.04 (5.82-6.28), n=90	6.18 (5.94-6.38), n=94	6 (5.69-6.23), n=106	0.18	2
ENSG00000048649	RSF1	0.00238207	0.00645262	12	6.7 (6.55-6.84), n=90	6.77 (6.58-7.04), n=94	6.66 (6.48-6.78), n=106	0.11	4
ENSG00000048740	CELF2	1.63764e-10	2.62061e-09	45	8.35 (8.17-8.5), n=90	8.41 (8.25-8.57), n=94	8.55 (8.44-8.72), n=106	0.2	6
ENSG00000048828	FAM120A	2.45074e-05	0.000114674	21	7.71 (7.48-7.85), n=90	7.65 (7.45-7.76), n=94	7.76 (7.64-7.9), n=106	0.11	2
ENSG00000048991	R3HDM1	8.85079e-07	5.8397e-06	27	5.25 (5-5.43), n=90	5.22 (5.03-5.42), n=94	5.01 (4.81-5.21), n=106	0.24	7
ENSG00000049089	COL9A2	1.97626e-05	9.46903e-05	21	4.29 (3.98-4.56), n=88	3.88 (3.6-4.31), n=94	4.04 (3.72-4.4), n=106	0.41	1
ENSG00000049167	ERCC8	0.00471134	0.0117223	10	2.53 (2.17-2.72), n=88	2.64 (2.24-2.88), n=94	2.37 (1.99-2.74), n=106	0.27	4
ENSG00000049192	ADAMTS6	3.40335e-14	1.2223e-12	62	2.25 (1.79-2.46), n=89	1.91 (1.56-2.25), n=94	1.4 (0.82-1.81), n=102	0.85	7
ENSG00000049239	H6PD	7.05782e-07	4.77458e-06	28	6.72 (6.53-6.86), n=90	6.65 (6.55-6.81), n=94	6.53 (6.41-6.65), n=106	0.19	4
ENSG00000049245	VAMP3	1.71378e-10	2.7276e-09	44	6.06 (5.84-6.34), n=90	5.89 (5.74-6.1), n=94	6.25 (6.02-6.5), n=106	0.36	3
ENSG00000049246	PER3	0.000998427	0.00303092	13	1.95 (1.51-2.4), n=88	2.22 (1.8-2.64), n=94	2.36 (1.94-2.78), n=104	0.41	2
ENSG00000049247	UTS2	0.00151945	0.00437015	12	-1.57 (-2.42--0.81), n=71	-1.66 (-2.65--0.77), n=82	-1.18 (-1.71--0.19), n=85	0.48	3
ENSG00000049249	TNFRSF9	1.95366e-12	4.86771e-11	53	0.39 (-0.4-0.97), n=86	0.14 (-0.69-0.6), n=91	1.02 (0.56-1.64), n=103	0.88	6
ENSG00000049323	LTBP1	3.39419e-06	1.9571e-05	25	2.5 (1.23-3.03), n=89	1.45 (0.59-2.22), n=93	1.31 (0.78-2.09), n=103	1.19	7
ENSG00000049449	RCN1	4.55251e-07	3.2339e-06	29	3.82 (3.63-4.01), n=89	3.72 (3.43-3.88), n=93	3.55 (3.35-3.79), n=106	0.27	1
ENSG00000049540	ELN	2.42651e-06	1.45034e-05	25	-1.28 (-2.62--0.37), n=75	-2.6 (-4.39--1.85), n=64	-2.93 (-4.65--1.81), n=40	1.65	7
ENSG00000049618	ARID1B	0.00553464	0.0134796	10	6.59 (6.23-6.81), n=90	6.67 (6.43-6.94), n=94	6.52 (6.35-6.75), n=106	0.15	2
ENSG00000049759	NEDD4L	0.0053445	0.0130763	10	2.34 (1.97-2.77), n=89	2.08 (1.78-2.56), n=94	2.4 (2.04-2.85), n=106	0.32	3
ENSG00000049768	FOXP3	5.37822e-09	5.93768e-08	38	3.67 (3.33-3.93), n=90	3.47 (3.04-3.75), n=93	3.18 (2.82-3.49), n=106	0.49	7
ENSG00000049860	HEXB	5.30032e-09	5.87373e-08	38	5.95 (5.83-6.19), n=90	5.86 (5.68-6.01), n=94	6.12 (5.94-6.32), n=106	0.26	3
ENSG00000050130	JKAMP	2.47903e-07	1.88251e-06	30	4.89 (4.7-5.05), n=89	4.93 (4.8-5.1), n=93	5.09 (4.94-5.23), n=106	0.2	6
ENSG00000050165	DKK3	6.43056e-13	1.75977e-11	56	-1.63 (-2.67--0.82), n=72	-1.37 (-2.34--0.52), n=73	-0.12 (-1.03-0.71), n=95	1.51	6
ENSG00000050327	ARHGEF5	8.34201e-17	5.38151e-15	74	2.65 (2.31-2.86), n=88	2.43 (2.14-2.7), n=94	1.89 (1.44-2.27), n=105	0.76	7
ENSG00000050393	MCUR1	1.26264e-05	6.35925e-05	22	4.18 (4.02-4.37), n=89	4.15 (4.04-4.32), n=94	4.03 (3.81-4.19), n=106	0.15	1
ENSG00000050438	SLC4A8	1.92257e-07	1.49753e-06	30	2.51 (2.26-2.76), n=88	2.46 (2.16-2.71), n=94	2.23 (1.83-2.47), n=105	0.28	4
ENSG00000050555	LAMC3	0.00152809	0.00439184	12	-2.47 (-3.29--1.14), n=79	-1.83 (-2.99--0.84), n=83	-1.09 (-2.4--0.38), n=88	1.38	6
ENSG00000050767	COL23A1	0.0139549	0.0297872	8.5438	-1.57 (-2.31--0.77), n=79	-2.02 (-3.41--1.15), n=76	-2.06 (-3.06--1.34), n=74	0.49	1
ENSG00000051009	FAM160A2	0.000255346	0.000923834	16	6.2 (6.02-6.32), n=90	6.05 (5.85-6.24), n=94	6.19 (6.05-6.38), n=106	0.15	1
ENSG00000051108	HERPUD1	1.30258e-17	1.00773e-15	77	6.61 (6.43-6.8), n=90	6.69 (6.55-6.86), n=94	6.93 (6.77-7.14), n=106	0.32	6
ENSG00000051128	HOMER3	2.74354e-07	2.06357e-06	30	2.32 (2.02-2.78), n=88	2.08 (1.62-2.37), n=94	2.55 (2.18-3.03), n=106	0.47	3
ENSG00000051382	PIK3CB	0.000317194	0.00111582	16	5.15 (4.82-5.37), n=90	5 (4.71-5.2), n=94	5.19 (4.94-5.43), n=106	0.19	6
ENSG00000051523	CYBA	0.00153053	0.00439777	12	9.47 (9.17-9.82), n=90	9.33 (9.05-9.7), n=94	9.61 (9.41-9.86), n=106	0.28	3
ENSG00000051596	THOC3	0.00154214	0.00442434	12	4.03 (3.76-4.36), n=90	4.29 (4.09-4.6), n=94	4.16 (3.8-4.42), n=106	0.26	2
ENSG00000051620	HEBP2	2.66073e-09	3.15592e-08	39	5.83 (5.71-5.96), n=90	5.79 (5.55-5.91), n=94	6.01 (5.84-6.22), n=106	0.22	6
ENSG00000052126	PLEKHA5	7.42735e-11	1.28985e-09	46	2.2 (1.78-2.46), n=87	2.21 (1.71-2.56), n=94	1.65 (1.25-1.98), n=105	0.56	7
ENSG00000052723	SIKE1	0.00436337	0.0109772	10	5.49 (5.2-5.69), n=90	5.64 (5.44-5.8), n=94	5.52 (5.32-5.66), n=106	0.15	2
ENSG00000052749	RRP12	8.57449e-06	4.47968e-05	23	6.23 (5.89-6.54), n=90	5.87 (5.61-6.19), n=94	5.89 (5.51-6.3), n=106	0.36	7
ENSG00000052802	MSMO1	5.52101e-07	3.841e-06	28	4.15 (3.92-4.37), n=89	4.4 (4.24-4.62), n=93	4.32 (4.06-4.47), n=106	0.25	2
ENSG00000053254	FOXN3	0.0161707	0.033812	8.2491	7.15 (6.96-7.33), n=90	7.12 (6.94-7.27), n=94	7.01 (6.84-7.21), n=106	0.14	4
ENSG00000053371	AKR7A2	0.00138476	0.00403126	13	5.1 (4.81-5.34), n=89	5.02 (4.84-5.28), n=94	4.89 (4.7-5.13), n=106	0.21	5
ENSG00000053372	MRTO4	5.2095e-06	2.86648e-05	24	4.99 (4.81-5.16), n=90	4.99 (4.8-5.22), n=94	4.82 (4.59-5.05), n=106	0.17	4
ENSG00000053501	USE1	0.000247151	0.000897814	16	4.45 (4.23-4.62), n=90	4.48 (4.24-4.7), n=94	4.27 (4.09-4.52), n=105	0.21	5
ENSG00000053524	MCF2L2	1.17915e-09	1.52519e-08	41	-1.09 (-1.94--0.37), n=82	-0.56 (-1.04-0.03), n=90	-0.02 (-0.69-0.47), n=102	1.07	6
ENSG00000053702	NRIP2	0.00411467	0.0104203	10	-2.14 (-3.27--1.42), n=61	-2.42 (-3.68--1.54), n=68	-1.65 (-2.58--1.11), n=74	0.77	6
ENSG00000053918	KCNQ1	7.97227e-05	0.000329044	18	5.66 (5.46-5.85), n=90	5.44 (5.32-5.63), n=94	5.61 (5.36-5.79), n=106	0.22	3
ENSG00000054148	PHPT1	0.000186624	0.000699041	17	4.5 (4.23-4.87), n=90	4.33 (4.13-4.55), n=94	4.25 (4.1-4.53), n=106	0.25	5
ENSG00000054179	ENTPD2	0.0110332	0.0243473	9.0137	-0.37 (-1.57-0.62), n=83	-1.12 (-2.08--0.39), n=79	-0.8 (-1.87-0.6), n=91	0.75	1
ENSG00000054267	ARID4B	0.00584549	0.014131	10	7.41 (7.21-7.61), n=90	7.54 (7.38-7.68), n=94	7.48 (7.35-7.67), n=106	0.13	6
ENSG00000054277	OPN3	9.39803e-12	2.00002e-10	50	5.2 (5-5.4), n=90	5.48 (5.32-5.58), n=94	5.19 (5.02-5.36), n=106	0.29	4
ENSG00000054282	SDCCAG8	3.33581e-05	0.000151273	20	4.26 (4.1-4.36), n=90	4.2 (4.09-4.32), n=94	4.11 (3.85-4.26), n=106	0.15	1
ENSG00000054356	PTPRN	1.01896e-08	1.05638e-07	36	0.74 (-0.52-1.42), n=84	-0.58 (-1.79-0.25), n=84	-0.57 (-1.8-0.2), n=89	1.32	7
ENSG00000054523	KIF1B	2.91452e-07	2.17469e-06	30	4.74 (4.21-5.12), n=90	4.38 (4.16-4.79), n=94	4.84 (4.53-5.25), n=106	0.46	3
ENSG00000054793	ATP9A	0.0125555	0.0272036	8.7552	2.52 (2.07-3.1), n=87	2.29 (1.71-2.74), n=94	2.47 (1.83-3.08), n=106	0.23	1
ENSG00000054967	RELT	6.82721e-07	4.63534e-06	28	6.64 (6.36-6.82), n=90	6.45 (6.22-6.66), n=94	6.72 (6.5-6.91), n=106	0.27	3
ENSG00000054983	GALC	1.64805e-06	1.0237e-05	26	4.97 (4.76-5.2), n=90	4.84 (4.53-5.09), n=94	5.12 (4.9-5.34), n=106	0.28	6
ENSG00000055044	NOP58	0.0028524	0.00756926	11	5.51 (5.26-5.84), n=90	5.62 (5.44-5.94), n=94	5.44 (5.17-5.75), n=106	0.18	5
ENSG00000055118	KCNH2	0.00147904	0.00427249	13	2.13 (1.5-2.58), n=89	2.09 (1.71-2.44), n=93	2.35 (1.89-2.78), n=105	0.26	6
ENSG00000055163	CYFIP2	3.18841e-06	1.85037e-05	25	8.9 (8.72-9.02), n=90	8.91 (8.75-9.03), n=94	8.73 (8.6-8.88), n=106	0.18	7
ENSG00000055208	TAB2	0.0024386	0.00658669	12	6.74 (6.55-6.93), n=90	6.71 (6.55-6.88), n=94	6.83 (6.68-7.01), n=106	0.12	2
ENSG00000055211	GINM1	8.93587e-07	5.88829e-06	27	4.69 (4.58-4.81), n=89	4.71 (4.59-4.88), n=94	4.84 (4.7-5.01), n=106	0.15	6
ENSG00000055332	EIF2AK2	0.00188548	0.00526903	12	6.08 (5.85-6.37), n=90	6.16 (5.88-6.69), n=94	6.35 (6.05-6.78), n=106	0.27	6
ENSG00000055483	USP36	1.54064e-09	1.94151e-08	40	6.43 (6.27-6.55), n=90	6.44 (6.34-6.57), n=94	6.27 (6.13-6.4), n=106	0.17	4
ENSG00000055732	MCOLN3	0.00521342	0.0127997	10	-1.48 (-2.37--0.58), n=76	-2.31 (-3.21--1.43), n=72	-1.77 (-2.93--0.99), n=63	0.83	1
ENSG00000056050	HPF1	4.41119e-05	0.000194302	20	3.51 (3.2-3.76), n=88	3.53 (3.23-3.79), n=94	3.32 (3.01-3.57), n=105	0.21	4
ENSG00000056277	ZNF280C	0.0158597	0.033263	8.2879	2.38 (1.96-2.66), n=86	2.55 (2.14-2.76), n=93	2.37 (2.03-2.59), n=105	0.18	2
ENSG00000056661		0.0170097	0.0353185	8.1479	-1.53 (-2.43--0.61), n=77	-1.85 (-3.41--1.26), n=80	-2.14 (-3.22--1.37), n=75	0.61	1
ENSG00000056736	IL17RB	0.0192808	0.0393085	7.8973	-1.89 (-2.77--1.25), n=73	-1.75 (-2.7--0.78), n=75	-1.23 (-2.22--0.51), n=87	0.66	6
ENSG00000057019	DCBLD2	1.31584e-05	6.59331e-05	22	0.91 (0.28-1.34), n=87	1.29 (0.85-1.61), n=92	0.78 (0.14-1.25), n=103	0.51	4
ENSG00000057252	SOAT1	0.0094706	0.021335	9.3191	6.06 (5.8-6.26), n=90	6.05 (5.83-6.18), n=94	6.16 (5.92-6.35), n=106	0.11	2
ENSG00000057294	PKP2	2.37885e-14	8.86855e-13	62	1.18 (0.74-1.72), n=86	0.47 (-0.25-1.01), n=90	0.02 (-0.83-0.56), n=100	1.16	7
ENSG00000057657	PRDM1	2.70814e-16	1.50624e-14	71	4.17 (3.72-4.46), n=89	4.33 (3.96-4.8), n=94	4.95 (4.52-5.29), n=106	0.78	6
ENSG00000057663	ATG5	0.00228777	0.0062234	12	4.45 (4.15-4.68), n=90	4.59 (4.36-4.88), n=94	4.59 (4.36-4.86), n=106	0.14	2
ENSG00000057704	TMCC3	8.3643e-19	8.08117e-17	83	4.67 (4.29-5.11), n=89	4.62 (4.29-4.9), n=94	5.46 (4.95-5.91), n=106	0.84	6
ENSG00000057757	PITHD1	0.0010603	0.00319286	13	5.92 (5.73-6.35), n=90	5.81 (5.67-6.05), n=94	5.82 (5.68-5.95), n=106	0.11	5
ENSG00000057935	MTA3	2.18937e-27	1.16824e-24	122	5.47 (5.32-5.61), n=90	5.37 (5.19-5.56), n=94	4.85 (4.62-5.11), n=106	0.62	7
ENSG00000058056	USP13	0.0125943	0.0272704	8.749	3 (2.69-3.28), n=88	3.16 (2.94-3.36), n=94	3.04 (2.73-3.24), n=106	0.16	2
ENSG00000058091	CDK14	7.14155e-12	1.5552e-10	51	3.48 (2.98-3.87), n=90	3.99 (3.66-4.25), n=94	4.1 (3.83-4.45), n=106	0.62	2
ENSG00000058335	RASGRF1	0.000252073	0.000913277	16	-2.37 (-3.89--1.67), n=63	-2.62 (-3.49--1.81), n=66	-1.56 (-2.48--0.92), n=85	1.06	6
ENSG00000058600	POLR3E	7.29364e-05	0.000303838	19	5.9 (5.7-6.01), n=90	5.97 (5.79-6.09), n=94	5.78 (5.61-5.96), n=106	0.19	4
ENSG00000058673	ZC3H11A	0.00390227	0.00995967	11	7.76 (7.53-7.9), n=90	7.85 (7.69-7.94), n=94	7.84 (7.68-7.98), n=106	0.09	2
ENSG00000058729	RIOK2	0.0126071	0.0272924	8.747	4.18 (3.97-4.39), n=89	4.19 (4.05-4.49), n=93	4.07 (3.82-4.35), n=106	0.12	4
ENSG00000058799	YIPF1	8.62909e-05	0.000352827	18	4.96 (4.66-5.15), n=89	4.81 (4.58-5.01), n=94	5.04 (4.79-5.29), n=106	0.23	3
ENSG00000058804	NDC1	0.000192946	0.000719906	17	4.48 (4.3-4.66), n=89	4.65 (4.47-4.8), n=94	4.53 (4.25-4.64), n=106	0.17	2
ENSG00000058866	DGKG	1.85185e-11	3.68204e-10	49	2.86 (2.51-3.33), n=89	2.3 (1.9-2.63), n=94	2.79 (2.41-3.19), n=105	0.56	3
ENSG00000059122	FLYWCH1	0.00410557	0.0104029	10	6.07 (5.61-6.29), n=90	6.08 (5.68-6.3), n=94	6.21 (5.86-6.53), n=106	0.14	6
ENSG00000059145	UNKL	6.01325e-10	8.3219e-09	42	5.7 (5.57-5.83), n=90	5.82 (5.67-5.96), n=94	5.97 (5.78-6.11), n=106	0.27	6
ENSG00000059377	TBXAS1	7.55825e-15	3.10461e-13	65	6.84 (6.48-7.08), n=90	6.43 (6.06-6.64), n=94	6.94 (6.69-7.34), n=106	0.51	3
ENSG00000059573	ALDH18A1	2.63364e-06	1.55965e-05	25	5.28 (5.05-5.38), n=90	5.24 (5.05-5.38), n=94	5.06 (4.83-5.24), n=106	0.22	1
ENSG00000059588	TARBP1	6.11891e-06	3.31371e-05	24	5.99 (5.78-6.18), n=90	6 (5.74-6.2), n=94	5.76 (5.52-5.97), n=106	0.24	4
ENSG00000059691	GATB	1.36464e-06	8.61966e-06	27	3.9 (3.74-4.06), n=90	3.85 (3.66-4.02), n=94	3.69 (3.46-3.88), n=106	0.21	4
ENSG00000059728	MXD1	3.18896e-16	1.74073e-14	71	7.8 (7.39-8.26), n=90	7.76 (7.34-8.14), n=94	8.6 (8.13-9.18), n=106	0.84	6
ENSG00000059758	CDK17	1.77977e-05	8.63615e-05	21	5.59 (5.28-5.77), n=89	5.83 (5.54-5.99), n=94	5.79 (5.56-5.99), n=106	0.24	2
ENSG00000059804	SLC2A3	9.29301e-10	1.22905e-08	41	7.2 (7-7.7), n=90	7.08 (6.9-7.46), n=94	7.71 (7.24-8.18), n=106	0.63	6
ENSG00000059915	PSD	4.5379e-12	1.04927e-10	52	3.46 (3.22-3.82), n=89	3.39 (3.05-3.66), n=94	2.9 (2.57-3.3), n=106	0.56	7
ENSG00000060138	YBX3	0.00343465	0.00890647	11	8.47 (8.03-9.24), n=90	7.99 (7.56-8.86), n=94	8.42 (7.67-9.01), n=106	0.48	3
ENSG00000060140	STYK1	4.07469e-05	0.000180874	20	-0.64 (-1.23--0.07), n=85	-0.13 (-0.86-0.3), n=91	-0.13 (-0.59-0.57), n=95	0.51	2
ENSG00000060237	WNK1	0.000141811	0.000549075	17	7.83 (7.41-8.08), n=90	7.5 (7.15-7.84), n=94	7.43 (7.21-7.76), n=106	0.4	7
ENSG00000060339	CCAR1	4.77867e-07	3.37776e-06	29	6.64 (6.47-6.83), n=90	6.69 (6.55-6.84), n=94	6.51 (6.38-6.65), n=106	0.18	4
ENSG00000060491	OGFR	0.000640983	0.00206138	14	7.51 (7.25-7.75), n=90	7.38 (7.19-7.68), n=94	7.58 (7.41-7.84), n=106	0.2	3
ENSG00000060558	GNA15	4.82827e-08	4.28835e-07	33	4.59 (4.13-4.94), n=88	3.93 (3.54-4.47), n=94	4.3 (3.92-4.68), n=106	0.66	1
ENSG00000060688	SNRNP40	0.00377995	0.00968334	11	5.59 (5.48-5.76), n=90	5.59 (5.46-5.72), n=94	5.52 (5.41-5.64), n=106	0.07	5
ENSG00000060762	MPC1	0.00166238	0.0047154	12	4.24 (4.05-4.41), n=90	4.23 (4.02-4.43), n=93	4.36 (4.21-4.49), n=106	0.13	6
ENSG00000060971	ACAA1	0.000876601	0.00269973	14	6.95 (6.74-7.13), n=90	6.76 (6.59-6.96), n=94	6.85 (6.63-7.05), n=106	0.19	3
ENSG00000060982	BCAT1	0.000161147	0.000614915	17	2.35 (2.01-2.8), n=89	2.23 (1.86-2.62), n=93	2.58 (2.25-3.05), n=105	0.35	3
ENSG00000061273	HDAC7	2.02037e-17	1.50256e-15	76	8.16 (8.03-8.26), n=90	7.98 (7.87-8.12), n=94	7.8 (7.69-7.96), n=106	0.36	7
ENSG00000061337	LZTS1	3.1903e-15	1.42106e-13	66	0.63 (0.14-1.24), n=86	0.06 (-0.42-0.62), n=92	-0.63 (-1.67--0.05), n=90	1.26	7
ENSG00000061656	SPAG4	0.00114916	0.00342335	13	-2.32 (-3.23--1.48), n=71	-2 (-2.64--1.28), n=75	-1.6 (-2.28--0.78), n=86	0.72	6
ENSG00000061676	NCKAP1	0.00544001	0.0132752	10	1.17 (0.65-1.61), n=89	1.15 (0.62-1.52), n=93	1.52 (0.91-1.82), n=104	0.37	6
ENSG00000061794	MRPS35	7.9685e-09	8.46033e-08	37	5.16 (4.99-5.29), n=89	5.22 (5.01-5.35), n=94	4.98 (4.84-5.17), n=106	0.24	4
ENSG00000061936	SFSWAP	1.59345e-06	9.92482e-06	26	6.4 (6.33-6.51), n=90	6.42 (6.32-6.5), n=94	6.3 (6.18-6.4), n=106	0.12	4
ENSG00000061938	TNK2	0.00353512	0.00912331	11	7.59 (7.47-7.73), n=90	7.6 (7.41-7.76), n=94	7.7 (7.5-7.88), n=106	0.11	6
ENSG00000062194	GPBP1	0.00119397	0.0035389	13	6.83 (6.58-7), n=90	6.96 (6.7-7.13), n=94	6.97 (6.82-7.11), n=106	0.14	2
ENSG00000062282	DGAT2	5.04384e-12	1.15202e-10	52	5.81 (5.37-6.43), n=89	5.56 (5.02-5.98), n=94	6.41 (5.88-7.07), n=106	0.85	6
ENSG00000062485	CS	1.03517e-15	5.14558e-14	69	7.27 (7.1-7.37), n=90	7.13 (7.02-7.24), n=94	6.99 (6.88-7.13), n=106	0.28	7
ENSG00000062524	LTK	8.66322e-14	2.84339e-12	60	2.24 (1.64-2.74), n=87	2.71 (2.32-3.11), n=94	3.09 (2.69-3.53), n=106	0.85	8
ENSG00000062716	VMP1	3.709e-18	3.09018e-16	80	7.66 (7.33-7.94), n=90	7.54 (7.23-7.89), n=94	8.18 (7.88-8.52), n=106	0.64	6
ENSG00000062822	POLD1	0.0151429	0.0319846	8.3804	5.26 (5.06-5.46), n=90	5.25 (5.09-5.37), n=94	5.14 (5-5.34), n=106	0.12	4
ENSG00000063127	SLC6A16	0.0114636	0.0251663	8.9372	3.25 (3.04-3.47), n=88	3.35 (3.11-3.49), n=94	3.19 (2.95-3.38), n=105	0.16	4
ENSG00000063180	CA11	0.00051004	0.00168694	15	3.13 (2.94-3.41), n=89	3.33 (3.04-3.54), n=94	3.06 (2.78-3.34), n=105	0.27	4
ENSG00000063245	EPN1	0.00542611	0.0132492	10	6.61 (6.29-6.98), n=90	6.36 (6.11-6.69), n=94	6.55 (6.29-6.81), n=106	0.25	3
ENSG00000063322	MED29	0.0115683	0.0253502	8.919	5.97 (5.86-6.09), n=90	6.01 (5.9-6.13), n=94	6.04 (5.95-6.14), n=106	0.07	2
ENSG00000063438	AHRR	5.67985e-12	1.27744e-10	51	1.23 (0.71-1.76), n=83	0.86 (0.25-1.29), n=91	0.01 (-0.92-0.65), n=102	1.22	7
ENSG00000063587	ZNF275	2.66258e-05	0.000123381	21	5.28 (5.01-5.42), n=89	5.41 (5.22-5.54), n=94	5.18 (4.97-5.38), n=106	0.23	4
ENSG00000063761	ADCK1	9.04911e-06	4.70851e-05	23	3.74 (3.57-3.89), n=90	3.68 (3.45-3.88), n=94	3.43 (3.27-3.78), n=105	0.31	5
ENSG00000063854	HAGH	1.42334e-05	7.0683e-05	22	6.62 (6.06-7.3), n=90	6.13 (5.68-6.64), n=94	6.35 (5.89-6.79), n=106	0.49	1
ENSG00000064012	CASP8	3.16553e-18	2.66981e-16	80	7.12 (6.97-7.26), n=90	7.19 (6.99-7.37), n=94	7.54 (7.32-7.7), n=106	0.42	6
ENSG00000064102	INTS13	0.0214527	0.0430744	7.6838	4.48 (4.29-4.68), n=90	4.56 (4.34-4.73), n=94	4.43 (4.26-4.61), n=106	0.13	2
ENSG00000064199	SPA17	0.00216439	0.00592441	12	-0.14 (-0.6-0.55), n=85	-0.22 (-0.92-0.24), n=90	-0.51 (-1.46-0.11), n=94	0.37	4
ENSG00000064225	ST3GAL6	9.04645e-10	1.20263e-08	41	3.53 (3.09-3.94), n=89	3.21 (2.88-3.51), n=94	3.7 (3.37-4.06), n=105	0.49	3
ENSG00000064270	ATP2C2	8.83993e-06	4.60783e-05	23	-0.07 (-1.11-1.3), n=83	-1.24 (-2.3--0.26), n=85	-0.28 (-1.95-0.57), n=89	1.17	3
ENSG00000064300	NGFR	0.0239028	0.0473	7.4675	-0.6 (-1.44-0.16), n=80	-1.09 (-2.25--0.28), n=83	-0.89 (-1.69--0.31), n=93	0.49	1
ENSG00000064393	HIPK2	0.000143443	0.000555079	17	5.95 (5.58-6.21), n=90	5.79 (5.42-6.02), n=94	5.58 (5.36-5.86), n=106	0.37	7
ENSG00000064490	RFXANK	0.00300836	0.00793197	11	5.78 (5.57-6.08), n=90	5.66 (5.45-5.88), n=94	5.63 (5.44-5.88), n=106	0.15	5
ENSG00000064545	TMEM161A	0.00346782	0.00897778	11	4.56 (4.36-4.85), n=90	4.58 (4.33-4.82), n=94	4.44 (4.28-4.63), n=106	0.14	5
ENSG00000064547	LPAR2	1.11797e-10	1.86441e-09	45	6.31 (5.97-6.63), n=90	6.1 (5.84-6.47), n=94	6.64 (6.31-7.05), n=106	0.54	3
ENSG00000064601	CTSA	2.82018e-05	0.000129981	20	7.15 (6.8-7.51), n=90	6.86 (6.46-7.1), n=94	7.05 (6.77-7.33), n=106	0.29	3
ENSG00000064607	SUGP2	0.00694326	0.0163615	9.94	6.94 (6.79-7.1), n=90	6.96 (6.77-7.09), n=94	6.83 (6.72-7.01), n=106	0.13	4
ENSG00000064651	SLC12A2	4.38009e-06	2.45273e-05	24	3.62 (3.14-4.02), n=89	4 (3.7-4.22), n=94	3.75 (3.31-4), n=106	0.38	2
ENSG00000064652	SNX24	0.00401528	0.0102089	11	0.75 (0.3-1.1), n=87	0.49 (0.1-0.86), n=93	0.85 (0.37-1.2), n=103	0.36	6
ENSG00000064687	ABCA7	1.78893e-05	8.67856e-05	21	8.05 (7.74-8.22), n=90	8.06 (7.79-8.34), n=94	8.3 (7.95-8.55), n=106	0.25	6
ENSG00000064763	FAR2	6.06201e-10	8.37249e-09	42	4.63 (4.32-5), n=88	4.1 (3.79-4.41), n=94	4.23 (3.86-4.69), n=106	0.53	1
ENSG00000064787	BCAS1	0.0173872	0.0359883	8.104	-1.18 (-2.1--0.27), n=77	-1.71 (-2.32--1.06), n=80	-1.32 (-1.97--0.64), n=96	0.53	1
ENSG00000064886	CHI3L2	3.58582e-19	3.65535e-17	84	6.47 (6.14-6.72), n=90	6.42 (6.18-6.75), n=94	5.83 (5.48-6.16), n=106	0.64	7
ENSG00000064932	SBNO2	1.27228e-09	1.63435e-08	40	7.48 (7.14-7.89), n=90	7.34 (7.11-7.62), n=94	7.9 (7.45-8.2), n=106	0.56	6
ENSG00000064933	PMS1	0.00780109	0.0180421	9.707	3.89 (3.51-4.11), n=90	4.08 (3.82-4.23), n=94	3.94 (3.66-4.22), n=106	0.19	2
ENSG00000064989	CALCRL	1.61656e-09	2.02965e-08	40	2.17 (1.64-2.61), n=86	2.06 (1.36-2.38), n=93	1.43 (0.84-1.9), n=104	0.74	7
ENSG00000064995	TAF11	0.00410145	0.010395	10	4.89 (4.66-5.17), n=90	5.05 (4.78-5.2), n=94	4.89 (4.65-5.08), n=106	0.16	4
ENSG00000064999	ANKS1A	0.00598004	0.0144035	10	5.05 (4.78-5.27), n=90	4.96 (4.76-5.13), n=94	5.07 (4.93-5.24), n=106	0.11	6
ENSG00000065029	ZNF76	0.012171	0.0264709	8.8174	5.66 (5.49-5.8), n=90	5.75 (5.64-5.83), n=94	5.71 (5.58-5.86), n=106	0.09	2
ENSG00000065054	SLC9A3R2	0.00329498	0.00859889	11	1.93 (1.62-2.26), n=88	1.68 (1.18-1.98), n=94	1.71 (1.4-1.96), n=104	0.25	1
ENSG00000065057	NTHL1	0.00945464	0.0213061	9.3225	3.91 (3.72-4.22), n=89	3.96 (3.72-4.24), n=94	3.82 (3.51-4.1), n=106	0.14	5
ENSG00000065135	GNAI3	0.0149651	0.0316611	8.4041	6.62 (6.43-6.77), n=90	6.58 (6.42-6.71), n=94	6.67 (6.5-6.81), n=106	0.09	6
ENSG00000065150	IPO5	7.60309e-09	8.13645e-08	37	6.72 (6.55-6.85), n=90	6.74 (6.58-6.86), n=94	6.51 (6.38-6.69), n=106	0.23	7
ENSG00000065154	OAT	1.67828e-08	1.66452e-07	35	5.05 (4.83-5.22), n=89	5.02 (4.83-5.22), n=94	5.29 (5.08-5.4), n=106	0.27	6
ENSG00000065183	WDR3	4.04434e-07	2.90401e-06	29	5.2 (5-5.32), n=90	5.19 (4.97-5.33), n=94	5 (4.76-5.16), n=106	0.2	4
ENSG00000065243	PKN2	5.43572e-13	1.50961e-11	56	5.93 (5.46-6.12), n=90	5.99 (5.69-6.19), n=94	6.25 (6.06-6.41), n=106	0.32	2
ENSG00000065268	WDR18	3.04835e-05	0.000139435	20	5.12 (4.86-5.37), n=90	5.04 (4.79-5.29), n=94	4.85 (4.63-5.14), n=106	0.27	5
ENSG00000065357	DGKA	6.98549e-08	5.98229e-07	32	8.37 (8.19-8.47), n=90	8.38 (8.21-8.55), n=94	8.16 (7.92-8.36), n=106	0.22	4
ENSG00000065361	ERBB3	0.00670778	0.0158836	10	-0.13 (-1.12-0.53), n=82	-0.58 (-1.15-0.24), n=88	-0.71 (-1.61--0.2), n=90	0.58	1
ENSG00000065427	KARS	5.15036e-06	2.83849e-05	24	7.18 (7.07-7.38), n=90	7.13 (7.02-7.29), n=94	7.04 (6.92-7.18), n=106	0.14	5
ENSG00000065485	PDIA5	9.5664e-05	0.000388068	18	3.11 (2.91-3.41), n=88	2.95 (2.76-3.2), n=94	2.95 (2.66-3.16), n=106	0.16	1
ENSG00000065491	TBC1D22B	1.85315e-05	8.93743e-05	21	4.36 (4.18-4.55), n=88	4.2 (4.04-4.35), n=94	4.19 (4.01-4.41), n=106	0.17	1
ENSG00000065534	MYLK	0.00019648	0.000731696	17	2.88 (2.22-3.52), n=88	2.34 (1.51-2.92), n=93	2.3 (1.69-3.15), n=106	0.58	7
ENSG00000065559	MAP2K4	1.75604e-09	2.17565e-08	40	5.31 (5.12-5.51), n=90	5.34 (5.17-5.49), n=94	5.59 (5.39-5.79), n=106	0.28	6
ENSG00000065600	TMEM206	0.00682282	0.0161128	9.975	3.89 (3.69-4.03), n=90	3.96 (3.84-4.11), n=94	3.86 (3.66-4.02), n=105	0.1	4
ENSG00000065615	CYB5R4	2.27437e-14	8.54093e-13	62	5.9 (5.72-6.11), n=89	5.95 (5.76-6.06), n=94	6.26 (6.02-6.54), n=106	0.36	6
ENSG00000065618	COL17A1	1.28441e-13	4.08529e-12	59	0.54 (-0.45-1.7), n=84	-1.49 (-2.22--0.64), n=70	-1.4 (-2.71--0.18), n=75	2.03	7
ENSG00000065665	SEC61A2	0.0254042	0.0498023	7.3457	3.09 (2.79-3.28), n=88	3.11 (2.82-3.27), n=94	3.23 (2.9-3.46), n=106	0.14	2
ENSG00000065675	PRKCQ	0.000394365	0.00134669	15	5.86 (5.65-6.01), n=90	5.94 (5.79-6.09), n=94	5.79 (5.58-5.94), n=106	0.15	4
ENSG00000065717	TLE2	0.000829418	0.002576	14	4.11 (3.79-4.31), n=89	4.19 (3.93-4.4), n=94	3.9 (3.55-4.28), n=106	0.29	4
ENSG00000065802	ASB1	6.50531e-05	0.000274611	19	5.74 (5.6-5.84), n=90	5.84 (5.72-5.97), n=94	5.85 (5.68-5.98), n=106	0.11	2
ENSG00000065809	FAM107B	0.00027357	0.000979267	16	8.11 (7.9-8.29), n=90	8.19 (7.98-8.33), n=94	8.02 (7.89-8.16), n=106	0.17	4
ENSG00000065833	ME1	0.00177661	0.00500217	12	-1 (-1.68--0.1), n=81	-1.29 (-2.03--0.65), n=85	-0.68 (-1.62-0.03), n=91	0.61	6
ENSG00000065882	TBC1D1	0.0139376	0.0297626	8.5463	6.87 (6.69-7.02), n=90	6.89 (6.73-7.05), n=94	6.99 (6.74-7.13), n=106	0.12	6
ENSG00000065883	CDK13	0.0072298	0.0169071	9.8591	6.41 (6.17-6.56), n=90	6.53 (6.32-6.7), n=94	6.48 (6.32-6.62), n=106	0.12	2
ENSG00000065923	SLC9A7	0.00013792	0.000536615	17	2.45 (1.83-3), n=86	3.11 (2.36-3.44), n=94	2.84 (2.07-3.11), n=105	0.66	2
ENSG00000065978	YBX1	8.52398e-05	0.000348876	18	8.35 (8.13-8.62), n=90	8.14 (7.97-8.44), n=94	8.09 (7.9-8.38), n=106	0.26	5
ENSG00000065989	PDE4A	0.00357204	0.00920358	11	3.97 (3.57-4.37), n=90	3.67 (3.3-3.95), n=94	3.76 (3.52-4.14), n=106	0.3	1
ENSG00000066027	PPP2R5A	4.53149e-08	4.04044e-07	33	6.79 (6.6-7.04), n=90	6.73 (6.62-6.89), n=94	6.98 (6.78-7.22), n=106	0.25	6
ENSG00000066044	ELAVL1	2.91123e-07	2.17302e-06	30	6.45 (6.3-6.55), n=90	6.46 (6.32-6.55), n=94	6.31 (6.21-6.44), n=106	0.15	7
ENSG00000066056	TIE1	7.28807e-14	2.46275e-12	60	1.42 (0.79-2.17), n=89	0.32 (-0.23-0.97), n=92	0.01 (-0.6-0.94), n=102	1.41	7
ENSG00000066084	DIP2B	0.0033799	0.00877553	11	6.42 (6.09-6.62), n=90	6.47 (6.2-6.68), n=94	6.56 (6.35-6.78), n=106	0.14	2
ENSG00000066117	SMARCD1	1.50703e-06	9.42647e-06	26	6.46 (6.3-6.6), n=90	6.45 (6.35-6.58), n=94	6.35 (6.24-6.45), n=106	0.11	4
ENSG00000066135	KDM4A	0.0155557	0.0327087	8.3267	6.02 (5.85-6.18), n=90	6.02 (5.82-6.16), n=94	5.93 (5.71-6.07), n=106	0.09	2
ENSG00000066136	NFYC	0.000714348	0.00226616	14	6.23 (6.12-6.42), n=90	6.19 (6.06-6.33), n=94	6.32 (6.13-6.49), n=106	0.13	3
ENSG00000066185	ZMYND12	0.000812347	0.00253051	14	-1.17 (-1.93--0.49), n=74	-2.13 (-2.84--1.18), n=83	-1.57 (-2.6--0.77), n=82	0.96	1
ENSG00000066294	CD84	2.42986e-24	8.06518e-22	108	5.36 (5.19-5.56), n=90	5.58 (5.34-5.79), n=94	5.93 (5.73-6.2), n=106	0.57	8
ENSG00000066322	ELOVL1	5.71127e-05	0.000244553	19	6.29 (6.16-6.48), n=90	6.21 (6.05-6.41), n=94	6.39 (6.23-6.58), n=106	0.18	3
ENSG00000066336	SPI1	6.59165e-08	5.67809e-07	33	8.4 (7.85-8.79), n=90	7.9 (7.49-8.29), n=94	8.52 (7.98-9.01), n=106	0.62	3
ENSG00000066455	GOLGA5	0.00036147	0.00125062	15	4.85 (4.61-4.94), n=89	4.88 (4.73-4.98), n=94	4.94 (4.82-5.06), n=106	0.09	2
ENSG00000066557	LRRC40	0.00900542	0.0204257	9.4199	4 (3.63-4.31), n=90	4.14 (3.85-4.34), n=94	3.93 (3.59-4.14), n=106	0.21	2
ENSG00000066583	ISOC1	0.00224718	0.00612433	12	4.17 (3.95-4.34), n=89	4.32 (4.12-4.43), n=94	4.16 (3.99-4.33), n=106	0.16	2
ENSG00000066651	TRMT11	0.00901583	0.0204426	9.4175	2.62 (2.37-3.02), n=88	2.89 (2.6-3.26), n=93	2.92 (2.48-3.19), n=105	0.3	2
ENSG00000066654	THUMPD1	0.00110363	0.00330736	13	5.9 (5.62-6.09), n=90	6.07 (5.9-6.22), n=94	6.02 (5.84-6.18), n=106	0.17	2
ENSG00000066923	STAG3	5.65421e-17	3.77786e-15	74	2.15 (1.71-2.46), n=89	1.92 (1.65-2.19), n=94	1.3 (0.74-1.68), n=105	0.85	7
ENSG00000066926	FECH	4.19171e-16	2.24639e-14	70	6.06 (5.3-7.04), n=90	5 (4.58-5.51), n=94	4.93 (4.5-5.35), n=106	1.13	7
ENSG00000066933	MYO9A	5.74609e-05	0.000245686	19	4.98 (4.74-5.2), n=90	5.1 (4.87-5.35), n=94	4.91 (4.7-5.13), n=106	0.19	4
ENSG00000067066	SP100	0.00026881	0.000965584	16	7.17 (7.01-7.31), n=90	7.3 (7.12-7.49), n=94	7.31 (7.13-7.44), n=106	0.14	6
ENSG00000067082	KLF6	0.00349385	0.00902702	11	8.63 (8.41-8.86), n=90	8.4 (8.26-8.69), n=94	8.53 (8.16-8.8), n=106	0.23	3
ENSG00000067113	PLPP1	2.87779e-05	0.000132399	20	2.45 (2.2-2.62), n=87	2.54 (2.31-2.73), n=94	2.3 (1.93-2.58), n=105	0.24	4
ENSG00000067141	NEO1	1.54645e-08	1.54487e-07	35	0.05 (-0.7-0.83), n=86	0.22 (-0.39-0.81), n=88	0.74 (0.31-1.45), n=105	0.69	6
ENSG00000067167	TRAM1	6.41756e-07	4.37743e-06	28	7.45 (7.22-7.63), n=90	7.59 (7.36-7.75), n=94	7.69 (7.5-7.83), n=106	0.24	6
ENSG00000067182	TNFRSF1A	7.19883e-13	1.95184e-11	55	7.69 (7.33-7.93), n=90	7.39 (7.19-7.7), n=94	7.99 (7.66-8.41), n=106	0.6	3
ENSG00000067208	EVI5	0.000840572	0.00260671	14	3.56 (3.14-3.8), n=88	3.31 (2.99-3.52), n=94	3.4 (3.08-3.71), n=106	0.25	1
ENSG00000067221	STOML1	0.000123119	0.000484821	18	3.76 (3.6-3.99), n=89	3.79 (3.59-3.96), n=94	3.61 (3.28-3.84), n=105	0.18	4
ENSG00000067225	PKM	2.50413e-05	0.000116827	21	9.37 (9.15-9.71), n=90	9.17 (8.96-9.35), n=94	9.2 (8.95-9.37), n=106	0.2	1
ENSG00000067248	DHX29	0.000645988	0.00207651	14	5.03 (4.88-5.16), n=90	5.04 (4.91-5.19), n=94	4.92 (4.72-5.07), n=106	0.12	4
ENSG00000067369	TP53BP1	0.0110716	0.024417	9.0067	5.08 (4.84-5.22), n=90	5.06 (4.86-5.28), n=94	4.97 (4.75-5.1), n=106	0.11	1
ENSG00000067445	TRO	7.41768e-10	1.00295e-08	42	1.82 (1.33-2.03), n=88	1.56 (1.21-1.95), n=91	1.06 (0.52-1.58), n=102	0.76	7
ENSG00000067533	RRP15	7.04406e-09	7.58555e-08	37	4.21 (3.96-4.45), n=90	4.44 (4.19-4.63), n=94	4.11 (3.8-4.32), n=106	0.33	4
ENSG00000067560	RHOA	0.00590897	0.0142557	10	9.6 (9.35-9.79), n=90	9.44 (9.29-9.59), n=94	9.56 (9.33-9.77), n=106	0.16	3
ENSG00000067606	PRKCZ	0.00688962	0.0162568	9.9555	4.36 (4.15-4.56), n=88	4.37 (4.17-4.54), n=94	4.47 (4.29-4.66), n=106	0.11	6
ENSG00000067704	IARS2	1.42428e-06	8.95243e-06	26	6.32 (6.1-6.41), n=90	6.2 (6-6.36), n=94	6.09 (5.9-6.25), n=106	0.23	1
ENSG00000067836	ROGDI	3.78115e-10	5.52114e-09	43	5.81 (5.51-6.04), n=90	5.33 (5.05-5.65), n=94	5.37 (5.11-5.71), n=106	0.48	7
ENSG00000067840	PDZD4	1.3897e-06	8.74845e-06	26	4.03 (3.13-4.41), n=90	4.17 (3.66-4.69), n=94	4.55 (4.07-4.93), n=106	0.52	2
ENSG00000067842	ATP2B3	0.00174785	0.00493131	12	-1.42 (-2.4--0.55), n=79	-1.8 (-2.91--0.84), n=81	-2.66 (-3.43--1.39), n=47	1.24	7
ENSG00000067955	CBFB	0.000809763	0.00252372	14	6.18 (5.9-6.33), n=90	6.29 (6.09-6.44), n=94	6.29 (6.14-6.43), n=106	0.11	2
ENSG00000067992	PDK3	0.000133317	0.000520791	17	3.92 (3.63-4.17), n=89	3.79 (3.55-4.16), n=94	4.07 (3.75-4.48), n=106	0.28	3
ENSG00000068001	HYAL2	1.3787e-05	6.87145e-05	22	3.28 (2.9-3.53), n=90	2.81 (2.61-3.16), n=94	3.09 (2.75-3.43), n=105	0.47	1
ENSG00000068024	HDAC4	0.000360669	0.00124848	15	6.13 (5.89-6.34), n=90	5.93 (5.75-6.09), n=94	6.04 (5.81-6.18), n=106	0.2	1
ENSG00000068028	RASSF1	0.000208411	0.000771801	16	7.05 (6.92-7.24), n=90	7.06 (6.88-7.31), n=94	7.24 (7-7.42), n=106	0.19	6
ENSG00000068120	COASY	0.0102858	0.0229306	9.154	6.34 (6.23-6.58), n=90	6.27 (6.12-6.44), n=94	6.25 (6.14-6.41), n=106	0.09	5
ENSG00000068323	TFE3	1.39098e-10	2.26642e-09	45	6.57 (6.31-6.85), n=90	6.32 (6.11-6.5), n=94	6.75 (6.47-7.07), n=106	0.43	3
ENSG00000068366	ACSL4	1.13823e-10	1.89359e-09	45	6.21 (5.89-6.5), n=90	6.17 (5.83-6.36), n=94	6.52 (6.21-6.87), n=106	0.35	6
ENSG00000068383	INPP5A	8.68039e-07	5.735e-06	27	4.47 (4.26-4.63), n=89	4.31 (4.14-4.52), n=94	4.58 (4.32-4.84), n=106	0.27	3
ENSG00000068394	GPKOW	0.0164924	0.0343658	8.2097	5.16 (5.01-5.38), n=90	5.13 (4.94-5.36), n=94	5.05 (4.94-5.2), n=106	0.11	5
ENSG00000068438	FTSJ1	0.00454698	0.0113835	10	5.19 (5.08-5.34), n=89	5.26 (5.19-5.36), n=94	5.17 (5.06-5.37), n=106	0.09	5
ENSG00000068615	REEP1	0.000438766	0.00147925	15	-1.01 (-2.12--0.27), n=76	-1.31 (-2.04--0.64), n=81	-1.96 (-3.08--0.9), n=68	0.95	4
ENSG00000068650	ATP11A	0.00705382	0.0165671	9.9084	6.39 (5.83-6.69), n=90	6.16 (5.75-6.49), n=94	6.32 (6.03-6.62), n=106	0.23	1
ENSG00000068654	POLR1A	6.74258e-10	9.23806e-09	42	5.44 (5.1-5.62), n=89	5.28 (5.04-5.55), n=94	5.05 (4.82-5.28), n=106	0.39	7
ENSG00000068697	LAPTM4A	6.51478e-12	1.44159e-10	51	6.52 (6.37-6.68), n=90	6.55 (6.44-6.69), n=94	6.79 (6.6-6.93), n=106	0.27	6
ENSG00000068724	TTC7A	1.52749e-18	1.37869e-16	82	7.47 (7.29-7.61), n=90	7.26 (7.16-7.43), n=94	7.1 (6.93-7.27), n=106	0.37	7
ENSG00000068745	IP6K2	0.00912478	0.0206591	9.3935	6.34 (6.22-6.44), n=90	6.35 (6.25-6.45), n=94	6.27 (6.18-6.39), n=106	0.08	4
ENSG00000068784	SRBD1	0.00076689	0.00241091	14	4.39 (4.2-4.58), n=89	4.46 (4.33-4.63), n=94	4.55 (4.37-4.72), n=105	0.16	6
ENSG00000068793		2.6076e-08	2.46268e-07	34	5.29 (4.79-5.65), n=90	4.7 (4.35-5.12), n=94	4.99 (4.65-5.3), n=106	0.59	1
ENSG00000068831	RASGRP2	0.000154958	0.00059372	17	9.23 (9.12-9.4), n=90	9.38 (9.25-9.56), n=94	9.31 (9.19-9.46), n=106	0.15	2
ENSG00000068878	PSME4	1.82139e-09	2.24446e-08	40	6.65 (6.42-6.79), n=90	6.63 (6.45-6.77), n=94	6.39 (6.24-6.55), n=106	0.26	7
ENSG00000068885	IFT80	7.39976e-08	6.29776e-07	32	3.91 (3.55-4.3), n=89	4 (3.74-4.2), n=93	3.58 (3.16-3.88), n=106	0.42	4
ENSG00000068912	ERLEC1	3.96892e-08	3.59649e-07	34	4.86 (4.67-5.1), n=89	5.1 (4.89-5.3), n=94	5.2 (4.95-5.39), n=106	0.34	2
ENSG00000068971	PPP2R5B	0.000621561	0.00200897	14	5.17 (4.95-5.44), n=89	4.98 (4.75-5.22), n=94	5.14 (4.88-5.34), n=106	0.19	3
ENSG00000068976	PYGM	4.06503e-13	1.14595e-11	57	2.89 (2.62-3.12), n=89	3.12 (2.87-3.42), n=94	3.42 (3.09-3.76), n=106	0.53	6
ENSG00000069020	MAST4	1.68564e-06	1.04579e-05	26	4.51 (4.13-4.75), n=89	4.48 (4.17-4.8), n=94	4.21 (3.93-4.45), n=106	0.3	7
ENSG00000069188	SDK2	5.43399e-06	2.97964e-05	24	2.59 (2.04-3.16), n=88	3.07 (2.49-3.56), n=94	3.28 (2.47-3.83), n=105	0.69	2
ENSG00000069248	NUP133	0.00480672	0.0119278	10	5.72 (5.56-5.85), n=90	5.75 (5.58-5.87), n=94	5.64 (5.47-5.78), n=106	0.11	2
ENSG00000069275	NUCKS1	7.42057e-06	3.93983e-05	23	7.17 (7.04-7.33), n=90	7.25 (7.07-7.49), n=94	7.08 (6.89-7.19), n=106	0.17	5
ENSG00000069345	DNAJA2	0.000466478	0.0015627	15	6.2 (6.06-6.28), n=90	6.23 (6.06-6.33), n=94	6.28 (6.17-6.38), n=106	0.08	2
ENSG00000069399	BCL3	3.24035e-08	2.99969e-07	34	5.37 (5.11-5.9), n=90	5.25 (4.88-5.63), n=94	5.81 (5.33-6.32), n=105	0.56	6
ENSG00000069424	KCNAB2	0.0155616	0.0327178	8.3259	8.03 (7.9-8.34), n=90	7.96 (7.78-8.17), n=94	8.05 (7.88-8.21), n=106	0.09	3
ENSG00000069493	CLEC2D	0.00123196	0.00363684	13	6.44 (6.16-6.85), n=90	6.77 (6.52-7.1), n=94	6.65 (6.25-6.83), n=106	0.33	2
ENSG00000069667	RORA	1.71645e-06	1.06298e-05	26	5.54 (5.23-5.91), n=90	5.82 (5.53-6.15), n=94	5.9 (5.64-6.27), n=106	0.36	2
ENSG00000069702	TGFBR3	0.000581136	0.00189288	14	3.87 (3.56-4.19), n=88	4.1 (3.5-4.65), n=94	4.29 (3.78-4.79), n=106	0.42	6
ENSG00000069869	NEDD4	1.17654e-10	1.94786e-09	45	3.02 (2.67-3.32), n=88	2.81 (2.5-3.23), n=93	2.43 (2.05-2.75), n=103	0.59	1
ENSG00000069943	PIGB	0.00127431	0.00374469	13	4.2 (3.92-4.46), n=90	4.24 (4.02-4.51), n=94	4.39 (4.16-4.63), n=106	0.19	6
ENSG00000069966	GNB5	1.75633e-06	1.08344e-05	26	5.09 (4.83-5.3), n=89	5.31 (5.13-5.42), n=94	5.25 (5.11-5.42), n=106	0.22	2
ENSG00000069974	RAB27A	4.75987e-12	1.0969e-10	52	6.62 (6.28-6.95), n=90	6.48 (6.24-6.63), n=94	6.85 (6.58-7.18), n=106	0.37	3
ENSG00000069998	HDHD5	1.93505e-08	1.89175e-07	35	5.86 (5.77-5.99), n=90	5.77 (5.57-5.89), n=94	5.64 (5.49-5.8), n=106	0.22	7
ENSG00000070018	LRP6	1.66683e-09	2.07763e-08	40	2.84 (2.15-3.18), n=89	2.59 (2.17-3.04), n=93	1.97 (1.34-2.54), n=105	0.87	7
ENSG00000070087	PFN2	2.30639e-13	6.88871e-12	58	0.09 (-0.53-0.57), n=84	0.98 (0.29-1.31), n=93	1.15 (0.5-1.73), n=101	1.06	2
ENSG00000070159	PTPN3	1.66141e-06	1.03138e-05	26	-2.58 (-4.65--1.85), n=52	-1.85 (-3.43--1.01), n=77	-1.23 (-1.99--0.47), n=85	1.35	6
ENSG00000070182	SPTB	2.37692e-10	3.66952e-09	44	4.42 (3.42-5.42), n=90	2.95 (2.27-4.02), n=94	3.27 (2.02-4.22), n=106	1.47	1
ENSG00000070190	DAPP1	4.53305e-10	6.47367e-09	43	6.04 (5.82-6.36), n=90	6.17 (5.89-6.37), n=94	6.46 (6.27-6.67), n=106	0.42	6
ENSG00000070269	TMEM260	0.00354962	0.00915385	11	4.76 (4.5-4.89), n=90	4.82 (4.5-4.99), n=94	4.87 (4.69-5.02), n=106	0.11	2
ENSG00000070366	SMG6	0.00131812	0.00386018	13	5.77 (5.59-5.89), n=90	5.75 (5.62-5.88), n=94	5.63 (5.46-5.8), n=106	0.14	4
ENSG00000070367	EXOC5	0.0102685	0.0228994	9.1573	5.66 (5.28-5.84), n=90	5.85 (5.54-5.97), n=94	5.72 (5.47-5.88), n=106	0.19	2
ENSG00000070371	CLTCL1	3.01378e-13	8.79724e-12	57	2.71 (2.27-3.23), n=88	1.97 (1.44-2.32), n=93	2.49 (2.1-2.93), n=106	0.74	3
ENSG00000070388	FGF22	0.0178723	0.036833	8.049	-2.94 (-3.83--2.06), n=56	-2.61 (-3.33--1.88), n=68	-2.18 (-3.35--1.39), n=68	0.76	6
ENSG00000070404	FSTL3	1.3629e-09	1.74313e-08	40	2.9 (2.6-3.26), n=89	2.41 (2.2-2.83), n=94	2.49 (2.2-2.76), n=105	0.49	1
ENSG00000070413	DGCR2	1.02799e-09	1.34318e-08	41	7.39 (7.24-7.53), n=90	7.39 (7.26-7.53), n=94	7.6 (7.43-7.81), n=106	0.21	6
ENSG00000070444	MNT	0.000439169	0.00148037	15	5.78 (5.46-5.98), n=90	5.58 (5.43-5.76), n=94	5.75 (5.56-5.91), n=106	0.2	3
ENSG00000070495	JMJD6	0.00835851	0.0191441	9.569	5.23 (5.08-5.38), n=90	5.15 (4.99-5.3), n=94	5.23 (5.11-5.38), n=106	0.08	6
ENSG00000070501	POLB	0.0077685	0.0179809	9.7154	4.33 (4.03-4.62), n=90	4.32 (4.11-4.58), n=94	4.46 (4.23-4.75), n=106	0.14	6
ENSG00000070526	ST6GALNAC1	1.86546e-17	1.41137e-15	77	3.14 (2.64-3.52), n=90	2.81 (2.31-3.21), n=94	2.05 (1.51-2.7), n=106	1.09	7
ENSG00000070540	WIPI1	1.42288e-10	2.30745e-09	45	4.64 (4.23-4.92), n=89	4.02 (3.74-4.44), n=94	4.41 (4.15-4.81), n=106	0.62	1
ENSG00000070610	GBA2	5.96676e-05	0.000254013	19	6.44 (6.3-6.57), n=90	6.36 (6.25-6.48), n=94	6.52 (6.36-6.63), n=106	0.16	3
ENSG00000070614	NDST1	6.6147e-12	1.45976e-10	51	5.71 (5.39-6.1), n=90	5.35 (5.01-5.62), n=94	5.92 (5.55-6.38), n=106	0.57	3
ENSG00000070669	ASNS	2.01784e-06	1.22896e-05	26	4.51 (4.25-4.69), n=90	4.69 (4.53-4.85), n=94	4.71 (4.54-4.91), n=105	0.2	2
ENSG00000070718	AP3M2	0.000683734	0.00217844	14	4.65 (4.42-4.78), n=90	4.67 (4.5-4.82), n=94	4.54 (4.31-4.69), n=106	0.13	4
ENSG00000070731	ST6GALNAC2	3.99723e-15	1.73061e-13	66	4.22 (3.95-4.69), n=89	3.9 (3.44-4.37), n=94	4.94 (4.37-5.37), n=106	1.04	6
ENSG00000070756	PABPC1	8.08851e-08	6.83868e-07	32	11.36 (11.23-11.48), n=90	11.29 (11.18-11.43), n=94	11.19 (11.06-11.3), n=106	0.17	7
ENSG00000070759	TESK2	6.91448e-07	4.68686e-06	28	3.78 (3.56-4.01), n=86	3.84 (3.64-4.01), n=93	4.03 (3.81-4.3), n=106	0.25	6
ENSG00000070761	CFAP20	2.08189e-05	9.93122e-05	21	4.73 (4.51-4.9), n=89	4.66 (4.53-4.81), n=94	4.54 (4.41-4.68), n=106	0.19	4
ENSG00000070770	CSNK2A2	2.02568e-05	9.68552e-05	21	6.05 (5.94-6.17), n=90	6.09 (6-6.15), n=94	5.97 (5.88-6.07), n=106	0.12	4
ENSG00000070785	EIF2B3	0.000165509	0.000629537	17	3.77 (3.5-3.98), n=90	3.69 (3.48-3.91), n=94	3.58 (3.31-3.78), n=106	0.19	1
ENSG00000070814	TCOF1	2.47888e-08	2.35408e-07	35	6.52 (6.32-6.7), n=90	6.45 (6.35-6.7), n=94	6.29 (6.11-6.43), n=106	0.23	5
ENSG00000070831	CDC42	2.16347e-06	1.3087e-05	26	8.23 (8.05-8.41), n=90	8.15 (8.01-8.24), n=94	8.02 (7.89-8.2), n=106	0.21	7
ENSG00000070950	RAD18	0.000115356	0.000457579	18	3.79 (3.51-3.96), n=89	3.83 (3.62-3.98), n=93	3.65 (3.42-3.85), n=106	0.18	4
ENSG00000070961	ATP2B1	0.00244882	0.00661081	12	7 (6.79-7.26), n=90	7.05 (6.87-7.2), n=94	6.87 (6.71-7.07), n=106	0.18	4
ENSG00000071051	NCK2	0.00511165	0.0125859	10	6.3 (6.09-6.51), n=90	6.43 (6.28-6.58), n=94	6.42 (6.27-6.56), n=106	0.13	2
ENSG00000071054	MAP4K4	0.0186687	0.0382272	7.9618	7.57 (7.39-7.73), n=90	7.49 (7.3-7.59), n=94	7.44 (7.18-7.66), n=106	0.13	1
ENSG00000071073	MGAT4A	0.0155495	0.0326991	8.3275	7.08 (6.75-7.34), n=90	7.17 (6.84-7.42), n=94	7.02 (6.72-7.22), n=106	0.15	2
ENSG00000071189	SNX13	4.03727e-07	2.90139e-06	29	5.08 (4.69-5.25), n=90	5.13 (4.87-5.32), n=94	5.32 (5.09-5.5), n=106	0.24	2
ENSG00000071205	ARHGAP10	0.00467027	0.0116398	10	2.78 (2.53-3.07), n=90	2.72 (2.33-2.97), n=94	2.57 (2.28-2.89), n=106	0.21	1
ENSG00000071242	RPS6KA2	0.000153946	0.000590504	17	3.69 (3.44-3.91), n=90	3.4 (3.2-3.74), n=93	3.45 (3.18-3.72), n=106	0.29	1
ENSG00000071246	VASH1	0.000248087	0.000900899	16	4.97 (4.34-5.62), n=90	4.31 (3.9-4.99), n=94	4.51 (3.91-5.1), n=106	0.66	1
ENSG00000071462	BUD23	1.12268e-05	5.71777e-05	22	6.06 (5.93-6.24), n=90	6.11 (5.95-6.26), n=94	5.96 (5.8-6.09), n=106	0.15	4
ENSG00000071537	SEL1L	5.30677e-06	2.91532e-05	24	6.21 (5.93-6.39), n=90	6.19 (5.94-6.4), n=94	6.41 (6.16-6.63), n=106	0.22	6
ENSG00000071553	ATP6AP1	0.000220509	0.000811636	16	6.97 (6.74-7.13), n=90	6.79 (6.63-6.98), n=94	6.93 (6.8-7.15), n=106	0.18	3
ENSG00000071564	TCF3	6.91619e-06	3.6978e-05	23	7.18 (6.98-7.39), n=90	7.38 (7.26-7.47), n=94	7.28 (7.11-7.38), n=106	0.2	2
ENSG00000071575	TRIB2	1.25076e-08	1.27739e-07	36	7.49 (7.3-7.68), n=90	7.62 (7.41-7.74), n=94	7.31 (7.1-7.51), n=106	0.31	4
ENSG00000071626	DAZAP1	0.00345953	0.00896081	11	7.49 (7.36-7.58), n=90	7.46 (7.39-7.56), n=94	7.41 (7.28-7.5), n=106	0.08	1
ENSG00000071859	FAM50A	0.0181639	0.0373346	8.0166	5.42 (5.21-5.73), n=90	5.28 (5.09-5.49), n=94	5.3 (5.14-5.54), n=106	0.14	5
ENSG00000071909	MYO3B	0.00176523	0.00497354	12	-2.53 (-4.21--1.39), n=64	-1.73 (-3.27--0.43), n=71	-1.26 (-2.5--0.54), n=71	1.27	2
ENSG00000071967	CYBRD1	7.28384e-10	9.86146e-09	42	4.66 (4.28-5.12), n=90	4.31 (3.86-4.63), n=94	4.85 (4.4-5.26), n=106	0.54	3
ENSG00000071994	PDCD2	0.00408195	0.0103515	11	5.89 (5.71-5.98), n=90	5.93 (5.8-6.02), n=94	5.82 (5.68-5.96), n=106	0.11	2
ENSG00000072062	PRKACA	5.58182e-07	3.87545e-06	28	6.95 (6.71-7.15), n=90	6.64 (6.38-6.87), n=94	6.77 (6.5-7.02), n=106	0.31	1
ENSG00000072071	ADGRL1	1.0235e-14	4.14618e-13	64	4.85 (4.65-5.1), n=89	4.74 (4.59-4.92), n=94	4.38 (4.07-4.67), n=106	0.47	7
ENSG00000072110	ACTN1	0.000239593	0.000873544	16	8.33 (8.07-8.69), n=90	8.12 (7.9-8.39), n=94	8.44 (8.01-8.69), n=106	0.32	3
ENSG00000072134	EPN2	8.72021e-05	0.000356482	18	3.55 (3.25-3.85), n=88	3.44 (3.14-3.71), n=94	3.71 (3.42-4.04), n=106	0.27	6
ENSG00000072135	PTPN18	0.00312288	0.0082003	11	7.57 (7.39-7.82), n=90	7.4 (7.21-7.69), n=94	7.52 (7.34-7.69), n=106	0.17	3
ENSG00000072163	LIMS2	8.41519e-33	1.33212e-29	147	6.06 (5.79-6.36), n=90	5.75 (5.45-6.02), n=94	4.85 (4.47-5.25), n=106	1.21	7
ENSG00000072210	ALDH3A2	0.000149708	0.00057683	17	5.21 (4.99-5.33), n=90	5.17 (4.97-5.28), n=94	5.3 (5.12-5.45), n=106	0.13	6
ENSG00000072310	SREBF1	0.000466286	0.00156231	15	6.76 (6.6-6.91), n=90	6.67 (6.46-6.8), n=94	6.56 (6.35-6.84), n=106	0.2	1
ENSG00000072401	UBE2D1	1.22342e-06	7.81404e-06	27	5.82 (5.48-6.24), n=90	5.76 (5.5-5.99), n=94	6.2 (5.78-6.55), n=106	0.44	6
ENSG00000072422	RHOBTB1	7.51595e-05	0.000312025	18	1.79 (1.34-2.44), n=88	1.53 (1.14-1.97), n=94	1.31 (0.88-1.75), n=104	0.48	1
ENSG00000072501	SMC1A	0.000563147	0.00184099	14	7.15 (6.84-7.38), n=90	7.14 (6.9-7.41), n=94	6.97 (6.76-7.16), n=106	0.18	4
ENSG00000072506	HSD17B10	6.10037e-05	0.000259112	19	6.05 (5.81-6.34), n=89	5.85 (5.72-6.23), n=94	5.77 (5.65-6.01), n=106	0.28	5
ENSG00000072518	MARK2	0.010935	0.0241632	9.0316	7.18 (7.03-7.38), n=90	7.07 (6.91-7.26), n=94	7.23 (7.02-7.43), n=106	0.16	3
ENSG00000072682	P4HA2	0.0153303	0.0323141	8.3558	-1.16 (-1.99--0.37), n=83	-1.44 (-2.25--0.6), n=83	-0.93 (-1.77--0.34), n=97	0.51	6
ENSG00000072694	FCGR2B	8.72191e-15	3.55422e-13	64	4.51 (4.01-4.82), n=90	4.76 (4.33-5.02), n=94	5.11 (4.82-5.4), n=106	0.6	6
ENSG00000072736	NFATC3	3.80412e-05	0.000170037	20	7 (6.79-7.16), n=90	7.05 (6.87-7.25), n=94	6.89 (6.7-7.05), n=106	0.16	4
ENSG00000072786	STK10	0.0135511	0.0290729	8.6026	8.91 (8.69-9.06), n=90	8.8 (8.66-8.99), n=94	8.94 (8.7-9.1), n=106	0.14	6
ENSG00000072840	EVC	1.32349e-11	2.73454e-10	50	-2.04 (-3.06--0.99), n=82	-0.79 (-1.66--0.17), n=80	-0.42 (-1.01-0.58), n=96	1.62	2
ENSG00000072849	DERL2	0.0232889	0.0462609	7.5196	5.17 (5-5.37), n=90	5.25 (5.13-5.42), n=94	5.25 (5.1-5.38), n=106	0.08	6
ENSG00000072858	SIDT1	1.43436e-06	9.00754e-06	26	5.55 (5.28-5.75), n=90	5.78 (5.63-5.96), n=94	5.68 (5.42-5.86), n=106	0.23	2
ENSG00000072864	NDE1	2.95668e-07	2.20295e-06	30	6.08 (5.88-6.32), n=90	5.9 (5.74-6.14), n=94	6.23 (5.95-6.49), n=106	0.33	3
ENSG00000072952	MRVI1	4.58816e-07	3.25698e-06	29	4.97 (4.44-5.51), n=89	4.58 (3.97-4.92), n=94	5.16 (4.58-5.76), n=106	0.58	3
ENSG00000072954	TMEM38A	0.000953136	0.00290974	13	2.6 (2.21-2.87), n=87	2.36 (2.11-2.68), n=94	2.59 (2.31-2.99), n=106	0.24	3
ENSG00000072958	AP1M1	8.19319e-12	1.76553e-10	51	7.24 (7.06-7.44), n=90	7.09 (6.94-7.24), n=94	6.9 (6.73-7.09), n=106	0.34	7
ENSG00000073008	PVR	9.09949e-13	2.4232e-11	55	3.71 (3.36-3.99), n=86	3.13 (2.78-3.45), n=94	3.28 (3.01-3.48), n=105	0.58	1
ENSG00000073009		0.000812433	0.00253051	14	3.88 (3.53-4.07), n=88	3.63 (3.39-3.9), n=94	3.79 (3.52-4.04), n=106	0.25	1
ENSG00000073060	SCARB1	3.66774e-06	2.10049e-05	25	4.76 (4.61-5.07), n=90	4.58 (4.3-4.8), n=94	4.56 (4.25-4.81), n=106	0.2	1
ENSG00000073111	MCM2	1.75364e-11	3.5003e-10	49	5.01 (4.73-5.22), n=89	4.86 (4.58-5.08), n=94	4.59 (4.23-4.83), n=106	0.42	7
ENSG00000073146	MOV10L1	0.00413226	0.0104597	10	-0.89 (-2.04--0.05), n=77	-1.47 (-3--0.56), n=76	-2.05 (-2.88--0.99), n=81	1.16	1
ENSG00000073150	PANX2	1.79626e-17	1.36403e-15	77	2.91 (2.2-3.5), n=88	2.67 (2.02-3.28), n=94	3.83 (3.29-4.51), n=106	1.16	6
ENSG00000073282	TP63	0.000268371	0.000964345	16	-1.1 (-2.14--0.41), n=84	-0.66 (-1.16--0.02), n=84	-0.46 (-1.35-0.22), n=94	0.64	2
ENSG00000073331	ALPK1	9.55545e-10	1.26133e-08	41	5.57 (5.18-5.95), n=90	5.35 (4.97-5.73), n=94	5.96 (5.52-6.32), n=106	0.61	6
ENSG00000073417	PDE8A	9.58304e-05	0.00038859	18	4.15 (3.86-4.34), n=89	4.25 (3.93-4.48), n=93	4.33 (4.16-4.56), n=106	0.18	2
ENSG00000073464	CLCN4	5.22717e-11	9.40297e-10	47	3.18 (2.75-3.61), n=88	3.77 (3.44-4.05), n=94	3.82 (3.4-4.13), n=105	0.64	2
ENSG00000073536	NLE1	0.000408114	0.00138788	15	4.73 (4.53-4.93), n=90	4.71 (4.55-4.89), n=94	4.6 (4.42-4.77), n=106	0.13	1
ENSG00000073584	SMARCE1	7.90464e-08	6.69698e-07	32	5.74 (5.58-5.91), n=90	5.82 (5.69-5.97), n=94	5.65 (5.44-5.78), n=106	0.17	4
ENSG00000073605	GSDMB	0.000100847	0.00040637	18	6.36 (6.11-6.57), n=90	6.39 (6.15-6.65), n=94	6.18 (5.88-6.4), n=106	0.21	4
ENSG00000073614	KDM5A	0.000412747	0.00140117	15	7.26 (7.08-7.43), n=90	7.28 (7.01-7.48), n=94	7.1 (6.92-7.27), n=106	0.18	4
ENSG00000073737	DHRS9	4.55758e-19	4.53094e-17	84	3.8 (3.33-4.13), n=87	3.68 (3.26-4.1), n=94	4.47 (4.11-4.91), n=106	0.79	6
ENSG00000073756	PTGS2	5.72853e-23	1.33738e-20	102	2.73 (2.22-3.37), n=86	2.86 (2.46-3.24), n=93	3.96 (3.57-4.44), n=105	1.23	6
ENSG00000073792	IGF2BP2	0.000223945	0.000822226	16	4.68 (3.97-5.35), n=90	3.99 (3.25-4.75), n=94	4.23 (3.59-5.11), n=106	0.69	1
ENSG00000073849	ST6GAL1	4.36384e-08	3.913e-07	33	8.43 (8.24-8.6), n=90	8.64 (8.52-8.78), n=94	8.5 (8.37-8.63), n=106	0.21	2
ENSG00000073861	TBX21	0.00463255	0.0115584	10	5.79 (5.17-6.21), n=90	5.82 (5.3-6.39), n=94	6.08 (5.66-6.48), n=106	0.29	6
ENSG00000073905	VDAC1P1	2.71398e-06	1.60276e-05	25	3.13 (2.91-3.27), n=88	2.93 (2.71-3.1), n=94	2.88 (2.62-3.08), n=105	0.25	1
ENSG00000073910	FRY	9.29537e-08	7.72887e-07	32	5.32 (4.94-5.52), n=90	5.06 (4.61-5.33), n=94	5.41 (5.09-5.83), n=106	0.35	6
ENSG00000073921	PICALM	1.2802e-12	3.31387e-11	54	7.76 (7.45-8.06), n=90	7.64 (7.42-7.83), n=94	8.05 (7.75-8.49), n=106	0.41	6
ENSG00000073969	NSF	0.00142386	0.0041334	13	5.1 (4.92-5.22), n=90	5.15 (5.01-5.27), n=94	5.19 (5.06-5.34), n=106	0.09	2
ENSG00000074201	CLNS1A	0.00212604	0.0058328	12	5.84 (5.65-6.08), n=90	5.86 (5.68-6.18), n=94	5.73 (5.54-5.92), n=106	0.13	4
ENSG00000074266	EED	2.03121e-05	9.70744e-05	21	4.48 (4.25-4.69), n=90	4.69 (4.5-4.82), n=94	4.62 (4.41-4.85), n=106	0.21	2
ENSG00000074317	SNCB	0.0113301	0.0249184	8.9606	-3.42 (-5.33--2.11), n=40	-2.62 (-3.45--1.6), n=69	-2.5 (-3.52--1.54), n=73	0.92	6
ENSG00000074370	ATP2A3	0.00302131	0.00796304	11	9.5 (9.34-9.66), n=90	9.5 (9.38-9.63), n=94	9.4 (9.29-9.55), n=106	0.1	4
ENSG00000074416	MGLL	0.000105231	0.000421725	18	4.17 (3.72-4.56), n=89	3.68 (3.21-4.15), n=94	3.83 (3.39-4.31), n=106	0.49	1
ENSG00000074582	BCS1L	1.86957e-05	9.00817e-05	21	4.56 (4.43-4.74), n=90	4.55 (4.36-4.72), n=94	4.39 (4.16-4.57), n=106	0.17	4
ENSG00000074657	ZNF532	2.47529e-13	7.31881e-12	58	2.54 (2.18-2.85), n=89	2.85 (2.35-3.13), n=93	3.14 (2.85-3.41), n=105	0.6	6
ENSG00000074660	SCARF1	2.76863e-10	4.16794e-09	44	4.12 (3.56-4.76), n=88	4.15 (3.49-4.53), n=94	4.98 (4.22-5.66), n=106	0.86	6
ENSG00000074695	LMAN1	3.53122e-11	6.5645e-10	48	5.59 (5.23-5.73), n=90	5.79 (5.55-6.04), n=94	5.91 (5.66-6.15), n=106	0.32	6
ENSG00000074696	HACD3	7.53835e-05	0.000312828	18	4.81 (4.67-5.02), n=90	5.03 (4.86-5.17), n=94	4.94 (4.74-5.1), n=106	0.22	2
ENSG00000074800	ENO1	3.90846e-09	4.4784e-08	38	9.67 (9.5-10.04), n=90	9.46 (9.24-9.72), n=94	9.36 (9.18-9.66), n=106	0.31	5
ENSG00000074855	ANO8	2.78463e-05	0.000128665	20	4.41 (4.01-4.69), n=90	4.38 (4.11-4.58), n=94	4.05 (3.83-4.31), n=106	0.36	4
ENSG00000074935	TUBE1	0.000217309	0.000801146	16	3.53 (3.16-3.8), n=89	3.74 (3.43-3.98), n=94	3.75 (3.46-4.03), n=105	0.22	2
ENSG00000074964	ARHGEF10L	2.63808e-09	3.13086e-08	39	5.16 (4.73-5.51), n=90	4.58 (4.25-4.88), n=94	4.88 (4.57-5.13), n=105	0.58	1
ENSG00000074966	TXK	0.000951927	0.00290691	13	5.99 (5.83-6.21), n=90	6.02 (5.73-6.24), n=94	5.81 (5.6-6.05), n=106	0.21	4
ENSG00000075035	WSCD2	0.0051717	0.0127078	10	-2.17 (-3.01--1.07), n=62	-1.99 (-3.38--1.12), n=59	-1.39 (-2.25--0.75), n=86	0.78	6
ENSG00000075188	NUP37	9.41022e-06	4.87545e-05	23	3.59 (3.31-3.78), n=88	3.6 (3.37-3.92), n=94	3.33 (3.09-3.62), n=105	0.27	4
ENSG00000075213	SEMA3A	1.27749e-05	6.41988e-05	22	-0.21 (-1.29-0.49), n=85	-0.57 (-1.28-0.19), n=84	-1.28 (-2.17--0.5), n=76	1.07	4
ENSG00000075223	SEMA3C	9.42188e-05	0.000382734	18	1.7 (1.18-2.14), n=87	1.61 (1.13-1.9), n=90	1.98 (1.46-2.36), n=105	0.37	6
ENSG00000075240	GRAMD4	4.18205e-08	3.76641e-07	33	6.01 (5.72-6.18), n=90	5.86 (5.74-6.08), n=94	5.71 (5.5-5.89), n=106	0.3	7
ENSG00000075275	CELSR1	1.6171e-07	1.27945e-06	31	3.55 (2.94-4), n=89	4.07 (3.81-4.33), n=94	3.88 (3.61-4.2), n=106	0.52	2
ENSG00000075292	ZNF638	0.0102745	0.0229102	9.1562	6.59 (6.31-6.76), n=90	6.63 (6.46-6.86), n=94	6.71 (6.53-6.85), n=106	0.12	2
ENSG00000075303	SLC25A40	0.00291017	0.00770468	11	5.12 (4.84-5.27), n=90	5 (4.78-5.23), n=94	5.18 (4.97-5.36), n=106	0.18	6
ENSG00000075336	TIMM21	0.00775679	0.0179593	9.7184	3.7 (3.46-3.85), n=89	3.77 (3.59-3.9), n=94	3.62 (3.36-3.83), n=106	0.15	2
ENSG00000075340	ADD2	1.34092e-09	1.7193e-08	40	3.15 (2.66-3.59), n=89	3.65 (3.35-3.97), n=93	3.76 (3.46-4.11), n=106	0.61	2
ENSG00000075391	RASAL2	0.000315809	0.00111133	16	-0.69 (-1.33--0.17), n=80	-1.36 (-2.17--0.69), n=84	-0.93 (-1.57--0.43), n=91	0.67	1
ENSG00000075399	VPS9D1	0.0226577	0.0452164	7.5745	5.34 (4.98-5.55), n=90	5.11 (4.83-5.54), n=94	5.27 (5.02-5.65), n=106	0.23	3
ENSG00000075407	ZNF37A	2.64094e-05	0.000122626	21	4.89 (4.66-5.06), n=90	4.91 (4.78-5.05), n=94	4.73 (4.47-4.94), n=106	0.18	4
ENSG00000075413	MARK3	0.000343464	0.00119698	15	6.85 (6.74-7.02), n=90	6.74 (6.61-6.89), n=94	6.83 (6.7-6.95), n=106	0.11	3
ENSG00000075415	SLC25A3	5.49331e-05	0.000235957	19	8.3 (8.06-8.49), n=90	8.17 (8.06-8.3), n=94	8.11 (8.02-8.24), n=106	0.19	7
ENSG00000075420	FNDC3B	2.08786e-11	4.09202e-10	49	5.11 (4.62-5.38), n=90	4.9 (4.55-5.16), n=94	5.41 (5.05-5.81), n=106	0.51	6
ENSG00000075426	FOSL2	4.16521e-14	1.47532e-12	61	6.64 (6.18-7.13), n=90	6.42 (6.07-6.76), n=94	7.22 (6.76-7.63), n=106	0.8	6
ENSG00000075618	FSCN1	5.48395e-09	6.04468e-08	38	2.52 (2.15-2.95), n=88	2.07 (1.65-2.44), n=94	2.57 (2.15-3.04), n=105	0.5	3
ENSG00000075624	ACTB	0.00178455	0.00502041	12	12.56 (12.26-12.8), n=90	12.36 (12.1-12.56), n=94	12.42 (12.15-12.65), n=106	0.2	1
ENSG00000075651	PLD1	3.47736e-08	3.19039e-07	34	2.57 (2.18-3.13), n=89	2.08 (1.61-2.43), n=93	2.45 (1.95-2.79), n=106	0.49	1
ENSG00000075711	DLG1	0.00673864	0.0159469	9.9998	5.47 (5.32-5.63), n=90	5.59 (5.39-5.7), n=94	5.46 (5.2-5.62), n=106	0.13	2
ENSG00000075785	RAB7A	2.45308e-06	1.46452e-05	25	8.02 (7.83-8.2), n=90	7.9 (7.77-8.05), n=94	8.09 (7.9-8.37), n=106	0.19	3
ENSG00000075826	SEC31B	0.000632954	0.00203843	14	5.38 (5.09-5.54), n=90	5.33 (5.16-5.5), n=94	5.15 (4.92-5.39), n=106	0.23	4
ENSG00000075856	SART3	0.00110037	0.00329855	13	6.41 (6.25-6.49), n=90	6.5 (6.34-6.59), n=94	6.4 (6.26-6.52), n=106	0.1	4
ENSG00000075884	ARHGAP15	0.00683334	0.0161339	9.9719	6.53 (6.39-6.67), n=90	6.59 (6.46-6.75), n=94	6.64 (6.53-6.77), n=106	0.11	6
ENSG00000075914	EXOSC7	2.44961e-12	5.97281e-11	53	4.43 (4.19-4.65), n=89	4.34 (4.19-4.57), n=94	4.11 (3.91-4.3), n=106	0.32	5
ENSG00000075945	KIFAP3	0.0226368	0.0451836	7.5764	4.61 (4.43-4.76), n=90	4.59 (4.41-4.7), n=93	4.5 (4.33-4.67), n=106	0.11	1
ENSG00000075975	MKRN2	0.0228375	0.0455035	7.5587	5.29 (5.16-5.39), n=90	5.34 (5.24-5.47), n=94	5.26 (5.15-5.37), n=106	0.08	2
ENSG00000076003	MCM6	0.000485735	0.00161799	15	5.17 (4.95-5.46), n=90	5.08 (4.89-5.32), n=94	5 (4.8-5.17), n=106	0.17	1
ENSG00000076043	REXO2	1.29489e-05	6.50098e-05	22	3.89 (3.67-4.09), n=89	3.84 (3.72-4.04), n=94	3.7 (3.5-3.85), n=106	0.19	4
ENSG00000076053	RBM7	3.3583e-05	0.000152192	20	4.48 (4.25-4.64), n=89	4.61 (4.46-4.81), n=94	4.68 (4.46-4.83), n=106	0.2	2
ENSG00000076067	RBMS2	6.46089e-05	0.000273072	19	1.88 (1.3-2.19), n=89	1.38 (0.92-1.88), n=93	1.48 (0.88-1.96), n=105	0.5	1
ENSG00000076108	BAZ2A	0.00794632	0.0183347	9.6701	7.55 (7.34-7.77), n=90	7.61 (7.41-7.82), n=94	7.7 (7.51-7.89), n=106	0.15	6
ENSG00000076242	MLH1	0.00146509	0.00423814	13	5.12 (5.01-5.2), n=90	5.15 (5.04-5.27), n=94	5.06 (4.93-5.17), n=106	0.09	4
ENSG00000076321	KLHL20	0.0158059	0.0331603	8.2947	4.19 (3.96-4.38), n=90	4.35 (4.09-4.49), n=94	4.22 (4.03-4.48), n=106	0.16	2
ENSG00000076351	SLC46A1	6.15229e-06	3.33004e-05	23	1.95 (1.49-2.32), n=88	1.65 (1.15-2.04), n=93	2.08 (1.65-2.49), n=104	0.43	6
ENSG00000076356	PLXNA2	5.37899e-05	0.000231772	19	2.14 (1.82-2.54), n=86	1.81 (1.24-2.2), n=94	2.09 (1.62-2.54), n=105	0.33	1
ENSG00000076513	ANKRD13A	1.6021e-08	1.59708e-07	35	7.22 (7.03-7.38), n=90	7.18 (6.97-7.33), n=94	7.48 (7.19-7.69), n=106	0.3	6
ENSG00000076554	TPD52	2.02714e-11	3.98819e-10	49	5.08 (4.54-5.51), n=90	5.71 (5.44-5.94), n=94	5.71 (5.38-5.89), n=106	0.63	2
ENSG00000076555	ACACB	3.32527e-12	7.9294e-11	52	3.45 (3.17-3.71), n=89	3.6 (3.25-3.8), n=94	4.01 (3.62-4.23), n=106	0.56	6
ENSG00000076604	TRAF4	3.73582e-05	0.000167165	20	5.01 (4.73-5.42), n=90	5.17 (4.97-5.39), n=94	4.92 (4.74-5.11), n=106	0.25	4
ENSG00000076641	PAG1	1.11669e-06	7.20388e-06	27	7.44 (7.23-7.7), n=90	7.53 (7.33-7.69), n=94	7.27 (7.09-7.46), n=106	0.26	4
ENSG00000076662	ICAM3	1.92312e-06	1.17506e-05	26	9.21 (8.89-9.6), n=90	9.04 (8.79-9.34), n=94	9.41 (9.1-9.77), n=106	0.37	3
ENSG00000076685	NT5C2	1.76579e-09	2.18642e-08	40	6.87 (6.69-7.03), n=90	6.78 (6.55-6.91), n=94	7 (6.84-7.28), n=106	0.22	3
ENSG00000076706	MCAM	0.00278009	0.00739643	11	-1.28 (-2.35--0.52), n=82	-2.04 (-2.93--1.25), n=74	-1.99 (-3.12--1.19), n=73	0.76	1
ENSG00000076826	CAMSAP3	1.2247e-11	2.55351e-10	50	0.82 (0.42-1.16), n=88	-0.04 (-0.51-0.72), n=90	-0.2 (-0.86-0.31), n=98	1.02	7
ENSG00000076928	ARHGEF1	2.63863e-07	1.99487e-06	30	10 (9.85-10.11), n=90	9.91 (9.8-10.11), n=94	9.78 (9.65-9.93), n=106	0.22	7
ENSG00000076944	STXBP2	1.72301e-05	8.39977e-05	21	7.33 (7.01-7.7), n=90	6.85 (6.63-7.29), n=94	7.09 (6.8-7.52), n=106	0.48	1
ENSG00000076984	MAP2K7	0.00141843	0.00412054	13	6.37 (6.15-6.49), n=90	6.21 (6.06-6.36), n=94	6.24 (6.09-6.38), n=106	0.16	1
ENSG00000077044	DGKD	8.96206e-05	0.00036557	18	7.96 (7.78-8.11), n=90	8.12 (7.94-8.23), n=94	8.04 (7.91-8.16), n=106	0.16	2
ENSG00000077063	CTTNBP2	0.000489827	0.00163004	15	-1.48 (-2.45--0.84), n=74	-2.37 (-3.6--1.72), n=63	-2.19 (-4.38--1.31), n=53	0.89	1
ENSG00000077097	TOP2B	6.9303e-05	0.000290229	19	7.75 (7.48-7.91), n=90	7.77 (7.53-7.96), n=94	7.58 (7.39-7.76), n=106	0.19	4
ENSG00000077150	NFKB2	0.00153299	0.00440298	12	7.2 (7-7.34), n=90	6.99 (6.77-7.19), n=94	7.15 (6.87-7.35), n=106	0.21	3
ENSG00000077157	PPP1R12B	6.65113e-17	4.37296e-15	74	5.34 (5.07-5.6), n=90	5.4 (5.03-5.77), n=94	5.91 (5.62-6.44), n=106	0.57	6
ENSG00000077232	DNAJC10	0.00166716	0.00472633	12	6.62 (6.3-6.82), n=90	6.81 (6.48-6.95), n=94	6.57 (6.38-6.78), n=106	0.24	2
ENSG00000077235	GTF3C1	0.00595572	0.0143516	10	6.49 (6.32-6.62), n=90	6.47 (6.27-6.64), n=94	6.39 (6.22-6.51), n=106	0.1	1
ENSG00000077238	IL4R	2.31523e-20	3.35528e-18	90	8.13 (7.99-8.31), n=90	8.54 (8.31-8.75), n=94	8.62 (8.4-8.83), n=106	0.49	8
ENSG00000077312	SNRPA	0.0015839	0.00452709	12	5.75 (5.55-6.03), n=90	5.69 (5.54-5.91), n=94	5.59 (5.43-5.8), n=106	0.16	5
ENSG00000077348	EXOSC5	0.00332434	0.00865444	11	4.97 (4.81-5.15), n=90	4.9 (4.73-5.22), n=94	4.81 (4.59-5.08), n=106	0.16	5
ENSG00000077380	DYNC1I2	6.93471e-11	1.21558e-09	46	4.98 (4.81-5.13), n=90	4.89 (4.77-5.15), n=94	4.76 (4.59-4.87), n=106	0.22	5
ENSG00000077420	APBB1IP	0.000881743	0.00271313	14	7.67 (7.45-7.98), n=90	7.54 (7.35-7.78), n=94	7.78 (7.51-8.13), n=106	0.24	3
ENSG00000077458	FAM76B	0.00158357	0.00452679	12	4.98 (4.55-5.22), n=89	5.18 (4.84-5.35), n=94	5.17 (4.94-5.35), n=106	0.2	2
ENSG00000077514	POLD3	0.00022897	0.00083828	16	4.67 (4.44-4.87), n=89	4.48 (4.31-4.61), n=94	4.55 (4.37-4.73), n=106	0.19	1
ENSG00000077585	GPR137B	0.00231945	0.00629793	12	3.25 (2.89-3.6), n=89	3.18 (2.91-3.52), n=94	3.39 (3.11-3.74), n=106	0.21	6
ENSG00000077684	JADE1	2.00686e-06	1.22295e-05	26	5.99 (5.83-6.09), n=90	6.11 (5.99-6.23), n=94	6.12 (5.95-6.25), n=106	0.13	2
ENSG00000077713	SLC25A43	0.0156752	0.032924	8.3114	2.96 (2.73-3.12), n=89	2.87 (2.71-3.19), n=94	3.1 (2.76-3.38), n=106	0.23	6
ENSG00000077782	FGFR1	5.36871e-09	5.93037e-08	38	2.4 (1.95-2.76), n=88	2.57 (2.1-3.06), n=94	2.97 (2.55-3.34), n=105	0.57	6
ENSG00000077809		1.46914e-07	1.17184e-06	31	6.32 (6.06-6.55), n=90	6.3 (5.96-6.49), n=94	6.02 (5.78-6.23), n=106	0.3	7
ENSG00000077984	CST7	3.34381e-08	3.08437e-07	34	6.04 (5.43-6.57), n=89	6.01 (5.44-6.59), n=94	6.71 (6.22-7.19), n=106	0.7	6
ENSG00000078018	MAP2	1.2346e-05	6.22715e-05	22	-0.47 (-1.12-0.46), n=83	0.48 (-0.13-1.04), n=94	0.44 (-0.45-0.99), n=96	0.95	2
ENSG00000078043	PIAS2	0.000462531	0.00155124	15	4.28 (4.09-4.47), n=89	4.43 (4.3-4.6), n=94	4.27 (4.05-4.44), n=106	0.16	2
ENSG00000078053	AMPH	0.00293308	0.00776034	11	-1.26 (-2.23--0.53), n=79	-1.24 (-2.1--0.55), n=83	-1.81 (-3.04--1.2), n=72	0.57	4
ENSG00000078070	MCCC1	0.0246404	0.0485454	7.4067	4.57 (4.39-4.65), n=90	4.47 (4.35-4.62), n=94	4.46 (4.34-4.58), n=106	0.11	1
ENSG00000078081	LAMP3	0.000267742	0.000962458	16	1.07 (0.35-1.58), n=85	1.48 (0.74-2.02), n=93	1.64 (1.06-2.09), n=104	0.57	6
ENSG00000078124	ACER3	1.38872e-07	1.11672e-06	31	5.28 (5.02-5.5), n=90	5 (4.76-5.18), n=94	4.98 (4.8-5.17), n=106	0.3	7
ENSG00000078142	PIK3C3	0.00417825	0.0105541	10	5.66 (5.5-5.79), n=90	5.7 (5.6-5.81), n=94	5.75 (5.61-5.86), n=106	0.09	2
ENSG00000078177	N4BP2	3.85401e-06	2.19396e-05	24	4.87 (4.27-5.15), n=90	4.83 (4.4-5.13), n=94	4.43 (4.03-4.73), n=106	0.44	4
ENSG00000078246	TULP3	0.00351952	0.00908761	11	2.83 (2.63-3), n=89	2.98 (2.79-3.17), n=94	2.91 (2.71-3.15), n=105	0.15	6
ENSG00000078269	SYNJ2	2.1808e-12	5.35545e-11	53	5.06 (4.65-5.29), n=90	4.91 (4.67-5.12), n=94	4.58 (4.27-4.85), n=106	0.48	7
ENSG00000078304	PPP2R5C	5.22458e-18	4.24967e-16	79	7.45 (7.35-7.55), n=90	7.54 (7.46-7.67), n=94	7.68 (7.57-7.77), n=106	0.23	8
ENSG00000078319	PMS2P1	1.75474e-05	8.5348e-05	21	3.12 (2.95-3.39), n=88	3.12 (2.93-3.33), n=94	2.97 (2.71-3.09), n=106	0.15	4
ENSG00000078369	GNB1	0.00318228	0.008335	11	8.54 (8.35-8.74), n=90	8.49 (8.32-8.58), n=94	8.61 (8.41-8.75), n=106	0.12	6
ENSG00000078403	MLLT10	0.0128415	0.0277152	8.7102	5.19 (4.97-5.39), n=90	5.24 (4.95-5.37), n=94	5.09 (4.92-5.25), n=106	0.15	2
ENSG00000078487	ZCWPW1	0.00267166	0.00715236	11	3.03 (2.69-3.27), n=89	3.2 (2.97-3.52), n=94	3.06 (2.8-3.32), n=106	0.17	5
ENSG00000078589	P2RY10	4.01559e-15	1.73243e-13	66	4.72 (4.33-5.02), n=89	5.28 (4.96-5.56), n=94	5.38 (5.1-5.54), n=106	0.66	2
ENSG00000078596	ITM2A	1.49254e-08	1.49392e-07	36	6.83 (6.54-7.14), n=90	6.96 (6.54-7.26), n=94	6.5 (6.12-6.87), n=106	0.46	7
ENSG00000078618	NRDC	0.000319686	0.00112247	16	7.45 (7.31-7.59), n=90	7.38 (7.25-7.51), n=94	7.48 (7.35-7.72), n=106	0.1	6
ENSG00000078668	VDAC3	0.000844169	0.00261574	14	6.28 (6.09-6.49), n=90	6.16 (5.99-6.31), n=94	6.16 (5.98-6.29), n=106	0.12	5
ENSG00000078687	TNRC6C	0.000148711	0.000573524	17	5.62 (5.31-5.81), n=90	5.74 (5.48-5.91), n=94	5.48 (5.19-5.7), n=106	0.26	4
ENSG00000078747	ITCH	1.76141e-05	8.55914e-05	21	6.62 (6.36-6.77), n=90	6.67 (6.47-6.79), n=94	6.74 (6.57-6.92), n=106	0.12	2
ENSG00000078804	TP53INP2	5.16294e-08	4.55024e-07	33	3.27 (2.94-3.74), n=89	3.29 (2.75-3.55), n=94	3.69 (3.28-4.19), n=105	0.42	6
ENSG00000078808	SDF4	0.00222105	0.00606273	12	7.35 (7.17-7.47), n=90	7.37 (7.12-7.53), n=94	7.47 (7.27-7.57), n=106	0.12	2
ENSG00000078900	TP73	0.00124026	0.00365715	13	-1.38 (-2.49--0.88), n=76	-1.19 (-2.23--0.56), n=85	-0.78 (-1.63-0.04), n=89	0.6	2
ENSG00000078902	TOLLIP	1.09279e-05	5.58445e-05	22	6.47 (6.24-6.69), n=90	6.32 (6.13-6.52), n=94	6.51 (6.36-6.72), n=106	0.19	3
ENSG00000078967	UBE2D4	0.000283216	0.00101011	16	3.74 (3.54-3.87), n=88	3.72 (3.56-3.85), n=94	3.57 (3.37-3.78), n=106	0.17	4
ENSG00000079134	THOC1	0.00140457	0.00408144	13	4.9 (4.65-4.99), n=90	4.95 (4.76-5.09), n=94	4.81 (4.61-4.96), n=106	0.14	2
ENSG00000079263	SP140	0.000114717	0.000455394	18	5.7 (5.38-5.92), n=90	5.89 (5.71-6.04), n=94	5.87 (5.63-6.03), n=106	0.19	2
ENSG00000079277	MKNK1	2.72813e-10	4.12507e-09	44	6.18 (5.95-6.37), n=90	6.06 (5.82-6.27), n=94	6.39 (6.15-6.66), n=106	0.33	3
ENSG00000079308	TNS1	4.41059e-07	3.14503e-06	29	5.48 (4.73-6.42), n=90	4.39 (3.59-5.23), n=94	4.88 (3.88-5.68), n=106	1.09	1
ENSG00000079332	SAR1A	0.00180966	0.00508272	12	6.75 (6.58-6.84), n=90	6.75 (6.63-6.83), n=94	6.81 (6.72-6.88), n=106	0.06	2
ENSG00000079337	RAPGEF3	0.0117586	0.0257098	8.8863	0.2 (-0.44-0.77), n=87	-0.15 (-0.8-0.38), n=90	0.03 (-0.73-0.47), n=102	0.35	1
ENSG00000079385	CEACAM1	8.95474e-08	7.46979e-07	32	4.44 (4.07-4.91), n=88	4.04 (3.72-4.4), n=94	4.61 (4.12-5.09), n=106	0.57	3
ENSG00000079393	DUSP13	0.000106724	0.000427291	18	-0.45 (-1.92-0.24), n=78	-2.24 (-3.04--1.07), n=68	-1.19 (-2.44--0.23), n=80	1.79	1
ENSG00000079462	PAFAH1B3	1.00824e-06	6.57847e-06	27	4.59 (4.28-4.8), n=90	4.43 (4.2-4.69), n=94	4.24 (4.02-4.49), n=106	0.35	5
ENSG00000079482	OPHN1	0.0103887	0.0231272	9.1341	0.09 (-0.46-0.79), n=85	-0.34 (-0.98-0.31), n=90	-0.04 (-0.67-0.49), n=99	0.43	1
ENSG00000079616	KIF22	2.9089e-05	0.000133621	20	6.1 (5.94-6.28), n=90	6.09 (5.96-6.3), n=94	5.96 (5.81-6.14), n=106	0.14	4
ENSG00000079691	CARMIL1	4.69467e-08	4.1769e-07	33	3.68 (3.5-4.01), n=89	3.75 (3.42-4.12), n=94	3.24 (2.97-3.66), n=106	0.51	7
ENSG00000079739	PGM1	0.000338832	0.00118244	15	5.29 (5.08-5.52), n=90	5.14 (4.91-5.3), n=94	5.22 (4.98-5.44), n=106	0.15	3
ENSG00000079785	DDX1	1.06595e-05	5.46082e-05	22	5.87 (5.72-6.03), n=89	5.92 (5.8-6.04), n=94	5.74 (5.59-5.93), n=106	0.18	4
ENSG00000079805	DNM2	0.0149745	0.0316777	8.4028	8.58 (8.38-8.72), n=90	8.51 (8.36-8.67), n=94	8.6 (8.46-8.73), n=106	0.09	3
ENSG00000079819	EPB41L2	0.00322981	0.00845088	11	4.31 (3.93-4.46), n=90	4.45 (4.21-4.67), n=94	4.29 (4-4.6), n=106	0.16	2
ENSG00000079931	MOXD1	3.61437e-10	5.29773e-09	43	0.12 (-0.47-0.87), n=82	1.24 (0.63-1.67), n=92	1.05 (0.41-1.59), n=104	1.12	2
ENSG00000079950	STX7	6.79435e-11	1.19199e-09	46	6.95 (6.68-7.13), n=90	7.15 (7.02-7.36), n=94	7.29 (7.11-7.43), n=106	0.34	6
ENSG00000079974	RABL2B	0.00021611	0.00079744	16	4.95 (4.82-5.15), n=90	4.97 (4.82-5.19), n=94	4.86 (4.67-5.02), n=106	0.11	4
ENSG00000079999	KEAP1	0.000631907	0.00203601	14	5.63 (5.5-5.8), n=90	5.53 (5.35-5.7), n=94	5.65 (5.52-5.84), n=106	0.12	3
ENSG00000080007	DDX43	0.00222172	0.00606377	12	-0.66 (-1.46-0.34), n=83	-0.22 (-1.38-0.5), n=85	0.12 (-0.73-0.86), n=100	0.78	2
ENSG00000080345	RIF1	0.0151029	0.0319132	8.3857	5.78 (5.46-5.99), n=90	5.92 (5.76-6.11), n=94	5.87 (5.57-6.05), n=106	0.14	2
ENSG00000080546	SESN1	2.73651e-05	0.000126635	21	5.2 (4.92-5.41), n=90	5.46 (5.17-5.7), n=94	5.39 (5.13-5.59), n=106	0.26	2
ENSG00000080573	COL5A3	5.11964e-06	2.82307e-05	24	0.69 (-0.29-1.65), n=85	1.04 (0.19-1.6), n=90	1.55 (0.88-2.44), n=102	0.86	2
ENSG00000080608	PUM3	2.09053e-05	9.9678e-05	21	4.23 (3.97-4.52), n=90	4.38 (4.13-4.67), n=94	4.11 (3.85-4.34), n=106	0.27	4
ENSG00000080815	PSEN1	0.00015456	0.000592308	17	6.92 (6.71-7.1), n=90	6.77 (6.65-6.91), n=94	6.91 (6.77-7.16), n=106	0.15	3
ENSG00000080822	CLDND1	2.9906e-09	3.51477e-08	39	5.34 (5.07-5.6), n=90	5.45 (5.23-5.62), n=94	5.66 (5.49-5.8), n=106	0.32	6
ENSG00000080839	RBL1	0.00931704	0.0210259	9.3518	3.96 (3.67-4.14), n=87	4.07 (3.84-4.33), n=94	4.04 (3.81-4.22), n=106	0.11	2
ENSG00000080845	DLGAP4	0.00402424	0.0102253	11	5.59 (5.41-5.71), n=90	5.56 (5.42-5.68), n=94	5.65 (5.53-5.77), n=106	0.09	6
ENSG00000080854	IGSF9B	7.65669e-19	7.50319e-17	83	2.82 (2.52-3.24), n=89	2.48 (2.14-2.85), n=94	1.99 (1.44-2.4), n=105	0.83	7
ENSG00000081019	RSBN1	4.06137e-08	3.66896e-07	34	5.78 (5.53-5.91), n=90	5.96 (5.79-6.12), n=94	5.91 (5.79-6.07), n=106	0.18	2
ENSG00000081026	MAGI3	1.62676e-24	5.57952e-22	109	2.58 (2.23-2.91), n=89	2.26 (1.83-2.6), n=94	1.35 (0.81-1.79), n=102	1.23	7
ENSG00000081052	COL4A4	9.1319e-18	7.25581e-16	78	-1.09 (-2.22--0.09), n=84	-0.16 (-0.92-0.4), n=86	0.91 (0.06-1.33), n=101	2	8
ENSG00000081059	TCF7	1.65331e-14	6.45605e-13	63	9.74 (9.57-9.93), n=90	9.69 (9.53-9.87), n=94	9.39 (9.22-9.61), n=106	0.35	7
ENSG00000081087	OSTM1	1.28557e-15	6.15247e-14	68	5.92 (5.5-6.05), n=90	5.94 (5.72-6.08), n=94	6.21 (6.04-6.36), n=106	0.29	6
ENSG00000081148	IMPG2	0.00428166	0.0107934	10	0.7 (0.22-1.09), n=85	0.52 (-0.28-0.84), n=92	0.33 (-0.29-0.75), n=94	0.37	1
ENSG00000081154	PCNP	0.00431151	0.0108587	10	6.44 (6.17-6.6), n=90	6.56 (6.32-6.72), n=94	6.52 (6.38-6.71), n=106	0.12	2
ENSG00000081189	MEF2C	1.51608e-13	4.72003e-12	59	6 (5.6-6.3), n=90	6.47 (6.33-6.68), n=94	6.48 (6.19-6.67), n=106	0.48	2
ENSG00000081237	PTPRC	0.0105187	0.0233734	9.1092	10.55 (10.3-10.74), n=90	10.6 (10.37-10.75), n=94	10.65 (10.49-10.83), n=106	0.1	2
ENSG00000081307	UBA5	0.0188663	0.0385781	7.9408	4.8 (4.61-4.98), n=90	4.95 (4.72-5.07), n=94	4.82 (4.62-5.05), n=106	0.15	2
ENSG00000081377	CDC14B	0.000309039	0.00109086	16	2.05 (1.64-2.8), n=87	1.8 (1.4-2.3), n=94	2.27 (1.81-2.72), n=105	0.47	3
ENSG00000081386	ZNF510	0.00192483	0.00535864	12	3.9 (3.47-4.11), n=89	4.12 (3.8-4.31), n=94	3.94 (3.59-4.16), n=106	0.22	2
ENSG00000081665	ZNF506	4.77336e-05	0.000208603	19	5.2 (4.93-5.38), n=89	5.44 (5.18-5.64), n=94	5.3 (5.03-5.46), n=106	0.24	2
ENSG00000081913	PHLPP1	0.000178014	0.000670084	17	3.23 (2.95-3.57), n=89	3.24 (2.97-3.6), n=94	3.48 (3.15-3.87), n=106	0.25	6
ENSG00000081985	IL12RB2	4.99973e-05	0.000217387	19	2.58 (2.15-3.01), n=89	2.15 (1.8-2.54), n=94	2.19 (1.74-2.64), n=105	0.43	7
ENSG00000082014	SMARCD3	1.19351e-08	1.22134e-07	36	4.48 (4.16-4.86), n=90	4.09 (3.82-4.5), n=94	4.64 (4.28-4.99), n=106	0.55	3
ENSG00000082068	WDR70	5.25574e-10	7.37776e-09	42	4.8 (4.61-4.96), n=90	4.78 (4.65-4.92), n=94	4.55 (4.4-4.74), n=106	0.25	4
ENSG00000082146	STRADB	2.4721e-07	1.87863e-06	30	7.01 (6.16-7.55), n=90	6.01 (5.43-6.74), n=94	6.22 (5.41-7), n=106	1	1
ENSG00000082153	BZW1	0.00447021	0.0112145	10	6.41 (6.19-6.56), n=90	6.48 (6.3-6.63), n=94	6.54 (6.4-6.64), n=106	0.13	2
ENSG00000082258	CCNT2	0.00381498	0.00975988	11	6.1 (5.65-6.35), n=90	6.28 (5.86-6.47), n=94	6.3 (5.99-6.47), n=106	0.2	2
ENSG00000082269	FAM135A	0.00986881	0.0221255	9.2368	3.18 (2.73-3.47), n=89	3.27 (2.84-3.55), n=93	3.38 (3.07-3.6), n=106	0.2	2
ENSG00000082293	COL19A1	8.65999e-06	4.52156e-05	23	1.75 (1.24-2.62), n=89	2.59 (1.84-3.07), n=93	2.25 (1.71-2.67), n=106	0.84	2
ENSG00000082397	EPB41L3	9.64288e-05	0.000390758	18	4.61 (4.21-5.02), n=89	4.12 (3.68-4.56), n=94	4.38 (3.93-4.68), n=106	0.49	1
ENSG00000082438	COBLL1	1.24997e-17	9.78064e-16	77	2.74 (2.03-3.39), n=86	3.69 (3.34-3.98), n=94	3.9 (3.53-4.14), n=106	1.16	8
ENSG00000082458	DLG3	1.9376e-21	3.52515e-19	95	2.42 (2.13-2.61), n=89	2.82 (2.53-3.15), n=93	3.14 (2.78-3.34), n=106	0.72	8
ENSG00000082512	TRAF5	3.49603e-05	0.000157601	20	6.87 (6.6-7.16), n=90	7.13 (6.78-7.34), n=94	6.87 (6.64-7.06), n=106	0.26	2
ENSG00000082516	GEMIN5	1.36662e-05	6.81951e-05	22	4.7 (4.52-4.89), n=89	4.66 (4.46-4.9), n=94	4.51 (4.23-4.7), n=106	0.19	4
ENSG00000082805	ERC1	5.82004e-05	0.00024859	19	4.78 (4.46-5.02), n=90	4.67 (4.42-4.95), n=94	4.53 (4.21-4.77), n=106	0.25	1
ENSG00000082898	XPO1	0.0065531	0.0155687	10	7.25 (6.99-7.38), n=90	7.36 (7.17-7.5), n=94	7.29 (7.11-7.42), n=106	0.11	2
ENSG00000082996	RNF13	3.64282e-12	8.57729e-11	52	6.27 (5.96-6.47), n=90	6.24 (6.03-6.41), n=94	6.64 (6.35-6.87), n=106	0.4	6
ENSG00000083093	PALB2	0.00365019	0.00938848	11	3.68 (3.43-3.83), n=88	3.64 (3.43-3.87), n=94	3.56 (3.27-3.71), n=106	0.12	1
ENSG00000083099	LYRM2	0.00243681	0.00658357	12	4.43 (4.1-4.67), n=90	4.51 (4.24-4.72), n=94	4.33 (4.04-4.54), n=106	0.18	4
ENSG00000083123	BCKDHB	0.00314487	0.00824961	11	3.6 (3.35-3.84), n=88	3.7 (3.47-3.9), n=94	3.53 (3.21-3.77), n=106	0.17	4
ENSG00000083223	ZCCHC6	1.86379e-07	1.45449e-06	30	6.19 (5.89-6.55), n=90	6.15 (5.91-6.42), n=94	6.47 (6.18-6.84), n=106	0.32	6
ENSG00000083290	ULK2	3.38516e-33	7.74035e-30	149	5.49 (5.26-5.67), n=90	5.19 (5.02-5.38), n=94	4.75 (4.53-4.97), n=106	0.74	7
ENSG00000083312	TNPO1	0.000395292	0.00134904	15	6.56 (6.23-6.72), n=90	6.67 (6.46-6.8), n=94	6.71 (6.52-6.87), n=106	0.15	2
ENSG00000083444	PLOD1	1.67424e-07	1.31907e-06	31	5.39 (5.03-5.66), n=90	5.03 (4.71-5.38), n=94	5.44 (5.11-5.72), n=106	0.41	3
ENSG00000083454	P2RX5	3.7261e-08	3.3944e-07	34	5.81 (5.21-6.27), n=90	6.2 (6.02-6.52), n=94	6.03 (5.76-6.32), n=106	0.39	2
ENSG00000083520	DIS3	0.0054276	0.0132512	10	5.46 (5.25-5.66), n=90	5.63 (5.38-5.75), n=94	5.59 (5.38-5.74), n=106	0.17	2
ENSG00000083544	TDRD3	6.35062e-07	4.33768e-06	28	4.09 (3.96-4.22), n=90	4.13 (3.99-4.31), n=94	3.98 (3.75-4.12), n=106	0.15	4
ENSG00000083635	NUFIP1	4.29648e-07	3.07111e-06	29	2.71 (2.52-2.93), n=88	2.74 (2.6-3.02), n=93	2.51 (2.32-2.76), n=105	0.23	4
ENSG00000083720	OXCT1	0.00428216	0.0107934	10	5.01 (4.7-5.14), n=90	5.12 (4.86-5.29), n=94	5.01 (4.8-5.18), n=106	0.11	2
ENSG00000083750	RRAGB	0.0251329	0.0493427	7.3672	3.62 (3.37-3.91), n=89	3.67 (3.41-3.83), n=93	3.53 (3.32-3.72), n=105	0.14	2
ENSG00000083814	ZNF671	3.34123e-07	2.45393e-06	29	5.23 (5.11-5.35), n=90	5.39 (5.22-5.45), n=94	5.19 (5.04-5.32), n=106	0.2	4
ENSG00000083817	ZNF416	8.05825e-08	6.81869e-07	32	3.27 (3.06-3.43), n=88	3.41 (3.16-3.53), n=94	3.15 (2.83-3.29), n=105	0.26	4
ENSG00000083828	ZNF586	9.44101e-08	7.83414e-07	32	4.32 (4.08-4.47), n=90	4.42 (4.18-4.55), n=94	4.54 (4.33-4.65), n=106	0.22	6
ENSG00000083845	RPS5	0.00246285	0.00664346	12	9.64 (9.38-10.03), n=90	9.69 (9.43-10.06), n=94	9.45 (9.18-9.83), n=106	0.24	5
ENSG00000083896	YTHDC1	0.00461927	0.0115308	10	6.91 (6.77-7.03), n=90	7 (6.88-7.12), n=94	6.98 (6.86-7.11), n=106	0.09	2
ENSG00000083937	CHMP2B	5.10905e-09	5.67399e-08	38	5.22 (4.99-5.34), n=90	5.25 (5.08-5.33), n=94	5.38 (5.26-5.5), n=106	0.16	2
ENSG00000084070	SMAP2	1.76196e-06	1.08594e-05	26	9.05 (8.75-9.34), n=90	8.96 (8.73-9.23), n=94	9.29 (8.94-9.7), n=106	0.33	6
ENSG00000084073	ZMPSTE24	5.69891e-06	3.10588e-05	24	5.4 (5.17-5.56), n=90	5.43 (5.25-5.57), n=94	5.56 (5.42-5.71), n=106	0.16	6
ENSG00000084090	STARD7	0.0064816	0.0154327	10	7.17 (7.02-7.29), n=90	7.22 (7.07-7.34), n=94	7.13 (6.99-7.26), n=106	0.09	4
ENSG00000084093	REST	8.26958e-06	4.33468e-05	23	6.42 (6.11-6.6), n=90	6.46 (6.15-6.65), n=94	6.17 (5.98-6.39), n=106	0.29	4
ENSG00000084110	HAL	2.42421e-16	1.37054e-14	71	4.9 (4.52-5.44), n=89	4.69 (4.2-5.07), n=94	5.51 (5.09-5.97), n=106	0.82	6
ENSG00000084112	SSH1	0.000975882	0.00297084	13	5.79 (5.49-6.06), n=90	5.71 (5.39-5.89), n=94	5.91 (5.61-6.07), n=106	0.2	6
ENSG00000084207	GSTP1	0.00029997	0.00106304	16	7.3 (6.89-7.7), n=90	6.99 (6.76-7.35), n=94	7.17 (7-7.47), n=106	0.31	1
ENSG00000084234	APLP2	7.96328e-05	0.000328739	18	8.65 (8.3-8.81), n=90	8.35 (8.06-8.64), n=94	8.62 (8.32-8.85), n=106	0.3	3
ENSG00000084444	FAM234B	0.00187343	0.00523822	12	2.97 (2.72-3.17), n=90	3.13 (2.88-3.31), n=93	2.94 (2.59-3.18), n=106	0.19	4
ENSG00000084463	WBP11	0.0152421	0.0321577	8.3674	6.39 (6.27-6.52), n=90	6.45 (6.33-6.57), n=94	6.48 (6.34-6.57), n=106	0.09	2
ENSG00000084623	EIF3I	1.77561e-06	1.09369e-05	26	6.8 (6.64-7.03), n=90	6.76 (6.61-6.93), n=94	6.64 (6.5-6.77), n=106	0.16	5
ENSG00000084652	TXLNA	5.95048e-08	5.18218e-07	33	6.69 (6.57-6.81), n=90	6.67 (6.58-6.82), n=94	6.56 (6.41-6.68), n=106	0.13	4
ENSG00000084676	NCOA1	6.92248e-05	0.000290079	19	6.48 (6.09-6.69), n=90	6.38 (6.06-6.58), n=94	6.6 (6.31-6.94), n=106	0.22	6
ENSG00000084693	AGBL5	0.0178848	0.0368493	8.0476	3.55 (3.37-3.83), n=90	3.46 (3.28-3.6), n=94	3.48 (3.26-3.65), n=106	0.09	1
ENSG00000084731	KIF3C	0.000159442	0.000609542	17	3.39 (3.06-3.85), n=88	3.11 (2.72-3.35), n=94	3.25 (2.87-3.72), n=106	0.28	3
ENSG00000084733	RAB10	8.48753e-07	5.62528e-06	27	7.17 (6.94-7.32), n=90	7.09 (6.93-7.22), n=94	7.29 (7.12-7.42), n=106	0.2	6
ENSG00000084754	HADHA	9.36759e-06	4.85459e-05	23	7.88 (7.75-8.03), n=90	7.77 (7.62-7.9), n=94	7.75 (7.61-7.85), n=106	0.13	5
ENSG00000084764	MAPRE3	9.85266e-15	3.99917e-13	64	1.86 (1.42-2.21), n=86	1.74 (1.31-2.17), n=94	2.5 (2.08-2.92), n=105	0.76	6
ENSG00000084774	CAD	4.7377e-15	2.02697e-13	65	6.19 (6.03-6.37), n=90	6.05 (5.87-6.26), n=94	5.83 (5.64-6.02), n=106	0.36	7
ENSG00000085063	CD59	6.7359e-14	2.295e-12	60	5.26 (5-5.49), n=90	5.23 (4.99-5.51), n=94	5.7 (5.42-5.94), n=106	0.47	6
ENSG00000085117	CD82	6.67473e-07	4.5378e-06	28	6.63 (6.41-6.89), n=90	6.64 (6.4-6.9), n=94	6.92 (6.67-7.14), n=106	0.29	6
ENSG00000085185	BCORL1	4.83303e-05	0.000210807	19	4.12 (3.58-4.39), n=90	3.77 (3.44-4.12), n=94	4.2 (3.75-4.48), n=106	0.43	3
ENSG00000085224	ATRX	0.000775168	0.00243062	14	7.32 (7.15-7.57), n=90	7.51 (7.29-7.78), n=94	7.42 (7.18-7.59), n=106	0.19	2
ENSG00000085265	FCN1	3.35328e-07	2.4619e-06	29	9.8 (9.31-10.09), n=90	9.13 (8.88-9.61), n=94	9.57 (9.19-9.86), n=106	0.67	1
ENSG00000085276	MECOM	0.00098352	0.00299141	13	-1.54 (-2.65--0.6), n=68	-2.32 (-3.56--1.2), n=69	-2.54 (-3.8--1.6), n=55	1	1
ENSG00000085365	SCAMP1	0.00208812	0.0057456	12	4.58 (4.28-4.79), n=89	4.62 (4.28-4.78), n=94	4.75 (4.51-4.9), n=106	0.17	2
ENSG00000085377	PREP	4.2389e-12	9.87909e-11	52	5.86 (5.7-5.97), n=90	5.77 (5.62-5.88), n=94	5.61 (5.47-5.7), n=106	0.25	7
ENSG00000085415	SEH1L	0.00090757	0.00278718	14	5.03 (4.85-5.17), n=90	5.09 (4.95-5.18), n=94	4.97 (4.8-5.11), n=106	0.12	4
ENSG00000085433	WDR47	0.000276026	0.000987369	16	3.98 (3.68-4.19), n=88	4.02 (3.76-4.23), n=93	4.17 (3.88-4.33), n=106	0.19	2
ENSG00000085449	WDFY1	4.52185e-07	3.21545e-06	29	5.81 (5.46-5.99), n=90	5.89 (5.68-6.06), n=94	6.03 (5.88-6.2), n=106	0.22	2
ENSG00000085511	MAP3K4	0.00153341	0.00440359	12	5.34 (5.18-5.45), n=90	5.44 (5.3-5.59), n=94	5.41 (5.18-5.57), n=105	0.1	2
ENSG00000085514	PILRA	1.0561e-09	1.37805e-08	41	6.61 (6.18-7.01), n=90	6.29 (5.95-6.64), n=94	6.95 (6.5-7.33), n=106	0.66	3
ENSG00000085552	IGSF9	0.0052562	0.0128863	10	-2.1 (-4.34--1.31), n=65	-1.79 (-3.33--1.19), n=78	-1.53 (-2.28--0.95), n=74	0.57	2
ENSG00000085644	ZNF213	0.00157104	0.00449647	12	4.46 (4.24-4.73), n=90	4.38 (4.16-4.64), n=94	4.55 (4.39-4.84), n=106	0.17	3
ENSG00000085662	AKR1B1	0.00017536	0.000661749	17	5.96 (5.82-6.21), n=90	6.16 (6.05-6.31), n=94	6.17 (6-6.3), n=106	0.21	6
ENSG00000085721	RRN3	0.00173797	0.00490747	12	5.46 (5.26-5.65), n=90	5.62 (5.39-5.74), n=94	5.49 (5.32-5.68), n=106	0.16	2
ENSG00000085733	CTTN	5.12059e-05	0.000222118	19	3.92 (3.17-4.73), n=89	3.21 (2.29-3.99), n=94	3.37 (2.58-3.89), n=106	0.71	1
ENSG00000085741	WNT11	0.00172229	0.00486722	12	-1.13 (-1.89-0.02), n=81	-1.85 (-2.76--0.72), n=81	-1.51 (-2.38--0.66), n=76	0.72	3
ENSG00000085788	DDHD2	5.49909e-06	3.01133e-05	24	5.71 (5.34-5.87), n=90	5.94 (5.59-6.08), n=94	5.79 (5.53-5.95), n=106	0.23	2
ENSG00000085832	EPS15	1.19245e-06	7.65181e-06	27	6.23 (6-6.42), n=90	6.32 (6.1-6.46), n=94	6.43 (6.28-6.55), n=106	0.2	2
ENSG00000085871	MGST2	2.50918e-05	0.00011701	21	3.36 (3.02-3.78), n=88	3.03 (2.69-3.36), n=94	3.33 (3.03-3.6), n=105	0.33	3
ENSG00000085978	ATG16L1	0.000104509	0.000419239	18	5.61 (5.51-5.76), n=90	5.73 (5.59-5.83), n=94	5.76 (5.58-5.87), n=106	0.15	2
ENSG00000085982	USP40	1.20325e-05	6.08545e-05	22	4.5 (4.26-4.59), n=90	4.47 (4.3-4.63), n=94	4.29 (4.06-4.48), n=106	0.21	7
ENSG00000085998	POMGNT1	0.000502773	0.00166719	15	5.27 (5.09-5.41), n=90	5.28 (5.17-5.44), n=94	5.18 (4.98-5.35), n=106	0.1	4
ENSG00000085999	RAD54L	0.000492552	0.00163725	15	0.72 (-0.07-1.17), n=89	0.39 (-0.19-1.01), n=92	0.11 (-0.72-0.71), n=105	0.61	1
ENSG00000086015	MAST2	0.000824184	0.00256245	14	4.02 (3.79-4.21), n=90	3.89 (3.7-4.01), n=94	3.86 (3.63-4.08), n=106	0.16	1
ENSG00000086065	CHMP5	0.00844535	0.0193129	9.5483	4.45 (3.76-4.97), n=88	4.49 (4.1-5.15), n=94	4.7 (4.26-5.26), n=106	0.25	6
ENSG00000086102	NFX1	9.65075e-06	4.98251e-05	23	6.13 (6-6.24), n=90	6.24 (6.13-6.31), n=94	6.14 (5.98-6.25), n=106	0.11	2
ENSG00000086189	DIMT1	0.0132266	0.0284569	8.6511	4.42 (4.27-4.59), n=87	4.49 (4.34-4.64), n=94	4.42 (4.22-4.55), n=106	0.07	2
ENSG00000086200	IPO11	0.000293702	0.00104388	16	3.61 (3.41-3.78), n=90	3.62 (3.43-3.8), n=94	3.48 (3.15-3.66), n=106	0.14	2
ENSG00000086232	EIF2AK1	2.05056e-05	9.78855e-05	21	7.31 (7.03-7.65), n=90	7.06 (6.84-7.33), n=94	7.08 (6.88-7.35), n=106	0.25	5
ENSG00000086288	NME8	2.19839e-08	2.11692e-07	35	1.65 (1.26-2.23), n=89	1.2 (0.59-1.68), n=94	1.85 (1.48-2.37), n=106	0.65	3
ENSG00000086289	EPDR1	5.45517e-09	6.01619e-08	38	1.53 (1.08-1.89), n=86	1.29 (0.98-1.75), n=93	0.84 (0.22-1.39), n=103	0.69	7
ENSG00000086300	SNX10	2.14187e-10	3.33668e-09	44	5.94 (5.59-6.28), n=90	5.9 (5.6-6.08), n=94	6.29 (5.94-6.67), n=106	0.39	6
ENSG00000086475	SEPHS1	2.26437e-17	1.64659e-15	76	5.45 (5.33-5.55), n=90	5.46 (5.31-5.6), n=94	5.22 (5-5.32), n=106	0.24	7
ENSG00000086506	HBQ1	8.47507e-05	0.000346943	18	4.53 (3.48-5.5), n=90	3.63 (2.82-4.59), n=94	4.09 (3.23-4.6), n=105	0.9	3
ENSG00000086548	CEACAM6	3.51739e-19	3.61922e-17	84	2.15 (0.77-3.11), n=84	-0.44 (-1.69-0.6), n=86	-0.18 (-1.33-0.76), n=87	2.59	7
ENSG00000086589	RBM22	1.30567e-05	6.5519e-05	22	6.23 (6.11-6.34), n=90	6.27 (6.2-6.35), n=94	6.33 (6.22-6.45), n=106	0.1	6
ENSG00000086598	TMED2	8.69338e-11	1.48408e-09	46	6.68 (6.5-6.83), n=90	6.78 (6.63-6.87), n=94	6.92 (6.77-7.06), n=106	0.24	6
ENSG00000086619	ERO1B	2.05624e-10	3.2179e-09	44	3.88 (3.44-4.11), n=88	4.13 (3.81-4.36), n=94	4.27 (4.08-4.46), n=106	0.39	6
ENSG00000086666	ZFAND6	6.95389e-06	3.71602e-05	23	5.68 (5.47-5.87), n=90	5.77 (5.59-5.93), n=94	5.91 (5.71-6.1), n=106	0.23	6
ENSG00000086712	TXLNG	0.000372353	0.00128224	15	4.64 (4.39-4.91), n=90	4.85 (4.63-5.04), n=94	4.82 (4.55-5.04), n=106	0.21	2
ENSG00000086717	PPEF1	0.000505557	0.0016748	15	-0.93 (-1.65--0.33), n=77	-1.29 (-2.26--0.86), n=84	-0.83 (-1.58--0.29), n=90	0.46	6
ENSG00000086730	LAT2	9.14569e-14	2.98757e-12	60	7.43 (7.23-7.61), n=90	7.4 (7.17-7.65), n=94	7.77 (7.57-8.02), n=106	0.37	6
ENSG00000086758	HUWE1	0.000154511	0.000592272	17	7.47 (7.16-7.67), n=90	7.39 (7.1-7.65), n=94	7.21 (7.01-7.44), n=106	0.26	4
ENSG00000086848	ALG9	0.00932984	0.0210525	9.3491	2.12 (1.77-2.33), n=86	2.19 (1.95-2.45), n=94	2.06 (1.69-2.28), n=103	0.13	2
ENSG00000086967	MYBPC2	8.10363e-07	5.40041e-06	28	1.16 (0.53-1.74), n=87	1.33 (0.93-1.77), n=94	0.55 (0-1.36), n=103	0.78	4
ENSG00000087053	MTMR2	0.00332138	0.00865087	11	4.02 (3.85-4.22), n=89	4.15 (3.94-4.38), n=94	4.07 (3.84-4.28), n=106	0.13	2
ENSG00000087074	PPP1R15A	0.000851498	0.00263464	14	6.57 (6.2-6.82), n=90	6.28 (6-6.51), n=94	6.41 (6.1-6.89), n=106	0.29	1
ENSG00000087076	HSD17B14	0.000595911	0.00193457	14	-2.65 (-3.86--1.43), n=57	-2.27 (-3.71--1.55), n=59	-1.42 (-2.64--0.81), n=68	1.23	6
ENSG00000087077	TRIP6	0.000212977	0.000786303	16	3.11 (2.87-3.45), n=89	2.92 (2.65-3.2), n=94	2.86 (2.64-3.13), n=106	0.25	5
ENSG00000087086	FTL	3.40792e-05	0.000154101	20	11.2 (10.84-11.8), n=90	10.83 (10.31-11.33), n=94	11.18 (10.79-11.59), n=106	0.37	3
ENSG00000087111	PIGS	3.08391e-10	4.58223e-09	43	6.39 (6.29-6.51), n=90	6.27 (6.15-6.37), n=94	6.18 (6.08-6.35), n=106	0.21	1
ENSG00000087152	ATXN7L3	0.00643936	0.0153463	10	7.26 (7.15-7.34), n=90	7.21 (7.13-7.32), n=94	7.28 (7.19-7.4), n=106	0.07	6
ENSG00000087157	PGS1	5.85954e-09	6.4106e-08	37	6.49 (6.34-6.69), n=90	6.45 (6.16-6.68), n=94	6.71 (6.51-6.9), n=106	0.26	6
ENSG00000087191	PSMC5	1.33236e-05	6.66333e-05	22	6.65 (6.51-6.89), n=90	6.61 (6.5-6.76), n=94	6.53 (6.4-6.62), n=106	0.12	5
ENSG00000087206	UIMC1	0.00100776	0.00305475	13	5.71 (5.58-5.82), n=90	5.66 (5.55-5.77), n=94	5.75 (5.64-5.92), n=106	0.09	6
ENSG00000087253	LPCAT2	1.02156e-09	1.33648e-08	41	5.91 (5.39-6.27), n=90	5.45 (5.09-5.82), n=94	6.04 (5.68-6.67), n=106	0.59	3
ENSG00000087258	GNAO1	0.00011513	0.000456767	18	-0.39 (-1.16-0.52), n=84	-0.33 (-1.1-0.16), n=90	0.25 (-0.48-1), n=103	0.64	6
ENSG00000087266	SH3BP2	1.0399e-06	6.75081e-06	27	8.08 (7.95-8.24), n=90	8.03 (7.85-8.21), n=94	8.25 (8.06-8.39), n=106	0.22	6
ENSG00000087269	NOP14	6.22534e-11	1.10061e-09	46	5.95 (5.84-6.09), n=90	5.96 (5.83-6.08), n=94	5.76 (5.66-5.91), n=106	0.2	7
ENSG00000087301	TXNDC16	0.000504459	0.0016717	15	3.46 (3.04-3.66), n=89	3.36 (3.08-3.48), n=93	3.25 (2.87-3.38), n=106	0.21	1
ENSG00000087302	RTRAF	0.00237768	0.00644243	12	5.62 (5.43-5.93), n=90	5.6 (5.42-5.98), n=94	5.48 (5.33-5.77), n=106	0.14	5
ENSG00000087303	NID2	0.00288994	0.00766097	11	-1.55 (-2.38--0.95), n=74	-2.26 (-2.91--1.19), n=69	-2.35 (-3.47--1.54), n=68	0.8	7
ENSG00000087338	GMCL1	0.000114981	0.000456267	18	5.47 (5.21-5.63), n=90	5.55 (5.35-5.67), n=94	5.63 (5.45-5.77), n=106	0.16	2
ENSG00000087448	KLHL42	0.000823497	0.0025607	14	4.97 (4.69-5.17), n=90	4.99 (4.78-5.2), n=94	4.82 (4.5-5.04), n=106	0.17	4
ENSG00000087460	GNAS	0.00116222	0.00345861	13	10.11 (9.89-10.41), n=90	9.93 (9.73-10.2), n=94	9.97 (9.79-10.2), n=106	0.18	5
ENSG00000087470	DNM1L	0.00011373	0.00045191	18	5.66 (5.46-5.81), n=90	5.66 (5.38-5.75), n=94	5.46 (5.3-5.64), n=106	0.2	1
ENSG00000087589	CASS4	8.05509e-15	3.29554e-13	64	3.99 (3.56-4.37), n=90	3.89 (3.51-4.21), n=94	4.58 (4.22-4.98), n=106	0.69	6
ENSG00000087884	AAMDC	7.40871e-05	0.000308247	19	1.3 (1.02-1.81), n=88	1.23 (0.79-1.52), n=94	0.95 (0.55-1.32), n=101	0.35	5
ENSG00000087903	RFX2	6.16918e-07	4.23044e-06	28	4.76 (4.33-5.19), n=89	4.19 (3.89-4.6), n=94	4.48 (3.84-4.98), n=106	0.57	1
ENSG00000087995	METTL2A	1.63123e-08	1.62248e-07	35	3.78 (3.62-3.95), n=88	3.84 (3.69-4), n=94	3.66 (3.4-3.79), n=106	0.18	4
ENSG00000088053	GP6	0.0102141	0.0227929	9.168	1.53 (0.8-2.18), n=88	0.97 (0.15-1.74), n=93	1.22 (0.47-1.92), n=104	0.56	1
ENSG00000088205	DDX18	1.0755e-05	5.507e-05	22	6.7 (6.55-6.81), n=90	6.78 (6.69-6.95), n=94	6.7 (6.55-6.79), n=106	0.08	2
ENSG00000088247	KHSRP	0.00112841	0.00337033	13	7 (6.81-7.14), n=90	6.98 (6.83-7.15), n=94	6.87 (6.76-6.98), n=106	0.13	1
ENSG00000088298	EDEM2	3.98234e-10	5.77946e-09	43	5.65 (5.5-5.84), n=90	5.64 (5.48-5.78), n=94	5.9 (5.7-6.06), n=106	0.26	6
ENSG00000088305	DNMT3B	1.31466e-07	1.06138e-06	31	0.56 (0.14-1.06), n=88	0.11 (-0.33-0.47), n=91	0 (-0.55-0.47), n=103	0.56	1
ENSG00000088325	TPX2	0.00994617	0.0222796	9.2211	3.03 (2.52-3.49), n=88	2.69 (2.28-3.14), n=94	2.68 (2.14-3.23), n=106	0.35	1
ENSG00000088340	FER1L4	6.73203e-05	0.000283194	19	-1.49 (-2.47--0.51), n=77	-1.29 (-2.02--0.16), n=90	-0.42 (-1.79-0.53), n=97	1.07	6
ENSG00000088356	PDRG1	0.0184892	0.0379189	7.9811	4.48 (4.31-4.72), n=89	4.6 (4.42-4.8), n=94	4.53 (4.32-4.69), n=106	0.12	6
ENSG00000088367	EPB41L1	0.00142141	0.00412743	13	-2.8 (-3.72--1.55), n=76	-2.59 (-3.47--1.41), n=73	-1.55 (-2.66--0.96), n=76	1.25	6
ENSG00000088448	ANKRD10	0.00633164	0.0151211	10	7.06 (6.86-7.28), n=90	7.25 (6.97-7.39), n=94	7.21 (7.02-7.36), n=106	0.19	2
ENSG00000088451	TGDS	0.0166407	0.0346327	8.1918	3.64 (3.31-3.9), n=89	3.82 (3.63-4.04), n=93	3.71 (3.48-3.95), n=105	0.18	2
ENSG00000088538	DOCK3	3.36113e-10	4.95477e-09	43	-1.37 (-2--0.76), n=79	-0.99 (-1.85--0.15), n=86	-0.08 (-0.83-0.51), n=98	1.29	6
ENSG00000088543	C3orf18	0.000195239	0.000728	17	3.14 (2.92-3.32), n=88	3.26 (3.01-3.51), n=94	3.33 (3.02-3.67), n=105	0.19	2
ENSG00000088682	COQ9	0.000121735	0.000480011	18	4.8 (4.66-4.97), n=90	4.81 (4.64-4.94), n=93	4.66 (4.54-4.84), n=106	0.15	4
ENSG00000088726	TMEM40	9.87463e-05	0.000398855	18	2.35 (1.76-3.02), n=87	1.62 (0.95-2.46), n=94	1.97 (1.02-2.56), n=104	0.73	1
ENSG00000088727	KIF9	0.000551119	0.00180654	15	0.61 (0.17-0.94), n=88	0.27 (-0.22-0.69), n=93	0.14 (-0.43-0.66), n=105	0.47	1
ENSG00000088812	ATRN	0.00111885	0.00334516	13	4.99 (4.74-5.17), n=90	4.93 (4.64-5.15), n=94	4.75 (4.51-5.03), n=106	0.24	1
ENSG00000088826	SMOX	8.96392e-12	1.91357e-10	50	5.55 (4.74-6.75), n=90	4.44 (3.67-5.4), n=94	4.46 (3.6-5.24), n=106	1.11	7
ENSG00000088832	FKBP1A	1.28507e-07	1.03917e-06	31	7.71 (7.36-7.9), n=90	7.37 (7.2-7.55), n=94	7.43 (7.2-7.66), n=106	0.34	1
ENSG00000088833	NSFL1C	0.000629045	0.0020287	14	6.53 (6.38-6.77), n=90	6.44 (6.24-6.63), n=94	6.61 (6.43-6.8), n=106	0.17	3
ENSG00000088854	C20orf194	0.004019	0.0102147	11	3.83 (3.48-4.03), n=90	3.57 (3.33-3.88), n=94	3.78 (3.43-4), n=106	0.26	1
ENSG00000088876	ZNF343	0.0148679	0.0314942	8.4171	3.29 (3.1-3.43), n=88	3.27 (3.1-3.47), n=94	3.18 (2.98-3.39), n=106	0.11	4
ENSG00000088881	EBF4	5.15769e-16	2.70077e-14	70	-0.84 (-1.88-0.09), n=83	-0.17 (-1.08-0.48), n=93	0.89 (-0.03-1.51), n=104	1.73	8
ENSG00000088882	CPXM1	1.08e-17	8.51547e-16	78	1.98 (1.66-2.36), n=89	1.54 (1.08-2.13), n=94	0.8 (-0.02-1.42), n=104	1.18	7
ENSG00000088899	LZTS3	5.34072e-09	5.90896e-08	38	1.39 (0.93-1.76), n=85	1.63 (1.28-1.91), n=93	1.91 (1.47-2.35), n=104	0.52	6
ENSG00000088970	KIZ	2.1252e-08	2.05616e-07	35	4.32 (4.04-4.48), n=89	4.41 (4.23-4.58), n=94	4.56 (4.37-4.7), n=106	0.24	6
ENSG00000088986	DYNLL1	3.82102e-08	3.47318e-07	34	6.6 (6.37-6.87), n=90	6.38 (6.17-6.6), n=94	6.27 (6.11-6.49), n=106	0.33	5
ENSG00000088992	TESC	0.000916129	0.00280927	13	6.02 (5.5-6.81), n=90	5.43 (4.89-6.33), n=94	5.99 (5.29-6.61), n=106	0.59	3
ENSG00000089006	SNX5	0.00344847	0.0089378	11	6.4 (6.29-6.52), n=90	6.51 (6.36-6.62), n=94	6.44 (6.33-6.61), n=106	0.11	2
ENSG00000089009	RPL6	0.00121293	0.00358529	13	6.74 (6.43-7.36), n=90	6.71 (6.48-7.5), n=94	6.6 (6.22-6.99), n=106	0.14	5
ENSG00000089012	SIRPG	1.87707e-14	7.22022e-13	63	6.07 (5.82-6.24), n=90	6 (5.78-6.17), n=94	5.62 (5.4-5.87), n=106	0.45	7
ENSG00000089041	P2RX7	0.000202213	0.000751009	17	4.19 (3.9-4.49), n=89	3.94 (3.54-4.28), n=94	4.04 (3.77-4.24), n=106	0.25	1
ENSG00000089048	ESF1	6.50349e-08	5.61625e-07	33	4.77 (4.44-5.04), n=89	4.86 (4.63-5.29), n=94	4.49 (4.26-4.81), n=106	0.37	4
ENSG00000089050	RBBP9	0.00945688	0.0213088	9.322	3.57 (3.44-3.81), n=87	3.75 (3.52-3.94), n=93	3.62 (3.41-3.89), n=106	0.18	2
ENSG00000089053	ANAPC5	0.000421792	0.00142858	15	7.33 (7.25-7.42), n=90	7.33 (7.24-7.4), n=94	7.26 (7.2-7.35), n=106	0.07	4
ENSG00000089057	SLC23A2	0.00216231	0.00591967	12	5.98 (5.67-6.13), n=90	6.04 (5.7-6.22), n=94	6.11 (5.84-6.28), n=106	0.13	2
ENSG00000089091	DZANK1	0.0194504	0.0395993	7.8798	0.93 (0.44-1.47), n=87	1.2 (0.88-1.44), n=92	1.28 (0.88-1.62), n=103	0.35	2
ENSG00000089094	KDM2B	0.00313818	0.00823311	11	6.23 (6.07-6.35), n=90	6.28 (6.13-6.39), n=94	6.17 (6.04-6.29), n=106	0.11	4
ENSG00000089123	TASP1	0.000160438	0.000612553	17	3.15 (2.77-3.3), n=88	3.34 (3.11-3.51), n=93	3.28 (2.86-3.46), n=106	0.19	2
ENSG00000089127	OAS1	0.005217	0.0128039	10	6.47 (6.14-6.89), n=90	6.53 (6.16-7.08), n=94	6.75 (6.41-7.13), n=106	0.28	6
ENSG00000089154	GCN1	1.57924e-06	9.84826e-06	26	7.32 (7.2-7.46), n=90	7.37 (7.21-7.51), n=94	7.21 (7.05-7.34), n=106	0.16	4
ENSG00000089157	RPLP0	1.195e-09	1.54279e-08	41	9.19 (8.92-9.51), n=90	9.15 (8.85-9.44), n=94	8.82 (8.61-9.17), n=106	0.37	5
ENSG00000089159	PXN	6.0552e-09	6.61763e-08	37	8.83 (8.57-9.09), n=90	8.64 (8.49-8.93), n=94	9.05 (8.73-9.37), n=106	0.41	3
ENSG00000089169	RPH3A	0.000127629	0.000500185	17	1.82 (0.83-2.38), n=86	1.24 (0.09-1.93), n=92	2.18 (0.85-3.05), n=106	0.94	6
ENSG00000089195	TRMT6	4.65183e-07	3.29649e-06	29	4.5 (4.31-4.62), n=90	4.51 (4.39-4.71), n=94	4.31 (4.13-4.52), n=106	0.2	4
ENSG00000089280	FUS	0.00173604	0.00490338	12	8.33 (8.15-8.52), n=90	8.37 (8.25-8.48), n=94	8.25 (8.09-8.39), n=106	0.12	4
ENSG00000089351	GRAMD1A	0.00977323	0.0219304	9.2562	7.35 (7.2-7.56), n=90	7.26 (7.04-7.47), n=94	7.41 (7.2-7.58), n=106	0.15	6
ENSG00000089486	CDIP1	4.90897e-09	5.47247e-08	38	6.22 (6.06-6.43), n=90	6.1 (5.94-6.33), n=94	5.95 (5.77-6.14), n=106	0.27	5
ENSG00000089505	CMTM1	1.14091e-07	9.33921e-07	31	1.37 (0.94-1.64), n=85	1.22 (0.7-1.65), n=92	1.76 (1.25-2.17), n=105	0.54	6
ENSG00000089597	GANAB	0.0126556	0.027383	8.7393	8.07 (7.98-8.17), n=90	8.08 (7.97-8.24), n=94	8 (7.88-8.14), n=106	0.08	4
ENSG00000089639	GMIP	5.46604e-07	3.81049e-06	28	7.91 (7.73-8.11), n=90	7.74 (7.58-7.99), n=94	8.06 (7.84-8.31), n=106	0.32	3
ENSG00000089682	RBM41	7.99046e-05	0.000329729	18	3.84 (3.62-4.15), n=88	3.98 (3.68-4.22), n=94	3.73 (3.36-3.99), n=106	0.25	4
ENSG00000089692	LAG3	7.16928e-13	1.94639e-11	55	1.51 (0.68-1.9), n=86	1.78 (1.25-2.93), n=94	2.61 (1.96-3.24), n=106	1.1	6
ENSG00000089693	MLF2	8.1529e-05	0.00033549	18	6.94 (6.66-7.13), n=90	6.8 (6.61-7.07), n=94	7.02 (6.81-7.31), n=106	0.22	3
ENSG00000089723	OTUB2	0.0201696	0.0408413	7.8072	-0.33 (-1.08-0.19), n=83	-0.75 (-1.32--0.27), n=87	-0.52 (-1.34-0.18), n=92	0.42	1
ENSG00000089737	DDX24	9.14992e-06	4.75255e-05	23	7.33 (7.2-7.49), n=90	7.47 (7.31-7.59), n=94	7.5 (7.33-7.6), n=106	0.17	2
ENSG00000089818	NECAP1	0.0011078	0.00331792	13	5.46 (5.22-5.62), n=90	5.52 (5.37-5.62), n=94	5.57 (5.45-5.7), n=106	0.11	2
ENSG00000089820	ARHGAP4	0.00281029	0.00747002	11	9.09 (8.92-9.25), n=90	8.97 (8.81-9.19), n=94	8.98 (8.77-9.13), n=106	0.12	5
ENSG00000089902	RCOR1	0.000292822	0.00104094	16	6.08 (5.64-6.31), n=90	5.85 (5.62-6.05), n=94	6.04 (5.82-6.33), n=106	0.23	1
ENSG00000090013	BLVRB	1.23025e-07	9.98321e-07	31	7.37 (6.59-8.17), n=90	6.43 (5.9-7.22), n=94	6.89 (6.32-7.49), n=106	0.94	1
ENSG00000090020	SLC9A1	0.011196	0.0246709	8.9844	5.29 (5.02-5.46), n=90	5.16 (4.96-5.41), n=94	5.31 (5.11-5.59), n=106	0.15	3
ENSG00000090060	PAPOLA	0.000251083	0.000910172	16	7.77 (7.6-7.88), n=90	7.84 (7.67-7.94), n=94	7.87 (7.74-8.01), n=106	0.1	2
ENSG00000090097	PCBP4	1.84368e-11	3.66936e-10	49	2.63 (2.36-2.89), n=89	2.9 (2.64-3.16), n=94	3.13 (2.88-3.37), n=106	0.5	6
ENSG00000090104	RGS1	0.000958654	0.00292485	13	0.79 (0.06-1.56), n=85	0.55 (-0.2-1.38), n=92	0.06 (-0.6-0.89), n=97	0.73	1
ENSG00000090238	YPEL3	1.12277e-05	5.71777e-05	22	8.08 (7.68-8.46), n=90	7.92 (7.51-8.19), n=94	8.24 (7.94-8.63), n=106	0.32	3
ENSG00000090273	NUDC	0.00107677	0.00323676	13	6.28 (6.14-6.57), n=90	6.25 (6.13-6.46), n=94	6.17 (6.02-6.35), n=106	0.11	5
ENSG00000090316	MAEA	4.68203e-06	2.6048e-05	24	7.01 (6.85-7.11), n=90	6.97 (6.85-7.09), n=94	7.14 (6.96-7.28), n=106	0.17	6
ENSG00000090339	ICAM1	4.4375e-13	1.24244e-11	56	4.95 (4.54-5.28), n=90	4.55 (4.34-4.84), n=94	5.24 (4.75-5.53), n=106	0.69	3
ENSG00000090372	STRN4	0.000377144	0.00129592	15	6.94 (6.76-7.14), n=90	6.76 (6.59-6.99), n=94	6.9 (6.71-7.12), n=106	0.18	3
ENSG00000090376	IRAK3	1.1357e-06	7.31734e-06	27	6.58 (5.97-6.87), n=90	5.95 (5.61-6.39), n=94	6.44 (6.08-6.84), n=106	0.63	3
ENSG00000090382	LYZ	5.04987e-07	3.54801e-06	28	11.39 (10.78-11.78), n=90	10.92 (10.32-11.38), n=94	11.49 (10.92-11.83), n=106	0.57	3
ENSG00000090447	TFAP4	1.66737e-13	5.14435e-12	58	4.72 (4.54-4.86), n=90	4.68 (4.56-4.83), n=94	4.42 (4.27-4.59), n=106	0.3	7
ENSG00000090470	PDCD7	7.72385e-08	6.5492e-07	32	5.58 (5.41-5.74), n=90	5.71 (5.52-5.88), n=94	5.48 (5.36-5.66), n=106	0.23	5
ENSG00000090487	SPG21	2.04693e-06	1.24516e-05	26	6.76 (6.54-6.88), n=90	6.57 (6.45-6.7), n=94	6.73 (6.61-6.98), n=106	0.19	3
ENSG00000090554	FLT3LG	7.42573e-08	6.31463e-07	32	2.18 (1.81-2.45), n=89	2.1 (1.74-2.39), n=93	1.7 (1.45-2.06), n=104	0.48	4
ENSG00000090565	RAB11FIP3	0.00415916	0.0105149	10	5.39 (5.23-5.55), n=90	5.5 (5.4-5.66), n=94	5.46 (5.28-5.64), n=106	0.11	2
ENSG00000090612	ZNF268	0.00653192	0.0155345	10	3.64 (3.4-3.87), n=89	3.82 (3.51-4.11), n=93	3.69 (3.33-3.9), n=105	0.18	2
ENSG00000090615	GOLGA3	5.85096e-05	0.000249755	19	6.96 (6.76-7.04), n=90	7.04 (6.89-7.16), n=94	6.89 (6.76-7.04), n=106	0.15	4
ENSG00000090659	CD209	0.00195091	0.00541864	12	-0.84 (-1.6--0.27), n=81	-1.11 (-1.97--0.44), n=86	-0.51 (-1.21-0.21), n=97	0.6	6
ENSG00000090674	MCOLN1	1.63998e-05	8.04125e-05	22	4.65 (4.37-5.09), n=90	4.36 (4.12-4.74), n=94	4.75 (4.4-5.14), n=106	0.39	3
ENSG00000090686	USP48	5.16227e-07	3.61833e-06	28	6.34 (6.16-6.45), n=89	6.35 (6.2-6.5), n=94	6.49 (6.3-6.58), n=106	0.15	6
ENSG00000090776	EFNB1	2.32958e-09	2.79862e-08	39	3.63 (3.45-3.9), n=88	3.46 (3.21-3.66), n=94	3.34 (3.11-3.51), n=106	0.29	7
ENSG00000090861	AARS	4.14476e-05	0.000183707	20	6.33 (6.17-6.47), n=90	6.39 (6.17-6.56), n=94	6.21 (6.05-6.36), n=106	0.18	4
ENSG00000090863	GLG1	2.78486e-09	3.29177e-08	39	7.48 (7.26-7.63), n=90	7.39 (7.21-7.66), n=94	7.19 (6.97-7.35), n=106	0.29	7
ENSG00000090905	TNRC6A	0.000728072	0.00230315	14	6.3 (6.12-6.44), n=90	6.36 (6.25-6.51), n=94	6.24 (6.03-6.43), n=106	0.12	4
ENSG00000090920		1.62783e-14	6.36867e-13	63	5.59 (5.34-5.94), n=90	5.34 (4.94-5.75), n=94	4.81 (4.42-5.22), n=106	0.78	7
ENSG00000090924	PLEKHG2	1.09739e-06	7.09484e-06	27	5.44 (5.17-5.6), n=90	5.44 (5.26-5.6), n=94	5.17 (4.96-5.37), n=106	0.27	4
ENSG00000090975	PITPNM2	1.79624e-10	2.84784e-09	44	6.24 (6.05-6.44), n=90	6.19 (6.01-6.42), n=94	5.95 (5.7-6.16), n=106	0.29	7
ENSG00000090989	EXOC1	5.68346e-06	3.0991e-05	24	5.51 (5.23-5.64), n=90	5.55 (5.32-5.66), n=94	5.67 (5.51-5.82), n=106	0.16	2
ENSG00000091009	RBM27	0.00869518	0.0198149	9.49	5.5 (5.25-5.77), n=90	5.7 (5.4-5.9), n=94	5.54 (5.3-5.78), n=106	0.2	2
ENSG00000091039	OSBPL8	0.0062523	0.014956	10	7.49 (7.09-7.69), n=90	7.45 (7.19-7.61), n=94	7.57 (7.28-7.83), n=106	0.12	2
ENSG00000091073	DTX2	0.00287789	0.00763492	11	5.08 (4.87-5.34), n=90	5.03 (4.83-5.31), n=94	5.22 (4.96-5.46), n=106	0.19	6
ENSG00000091106	NLRC4	2.53126e-06	1.50464e-05	25	4.95 (4.51-5.3), n=89	4.51 (4.15-4.78), n=94	4.91 (4.44-5.37), n=106	0.44	3
ENSG00000091127	PUS7	2.02715e-07	1.56948e-06	30	2.94 (2.51-3.19), n=86	2.84 (2.51-3.08), n=94	2.53 (2.18-2.77), n=103	0.41	1
ENSG00000091129	NRCAM	8.66068e-17	5.55228e-15	73	0.19 (-0.87-0.98), n=82	1.25 (0.18-2.2), n=93	2.21 (1.23-2.8), n=104	2.02	8
ENSG00000091181	IL5RA	4.55666e-08	4.06113e-07	33	2.98 (2.31-3.4), n=87	2.13 (1.35-2.78), n=94	2.13 (1.57-2.87), n=106	0.85	7
ENSG00000091262	ABCC6	2.07059e-10	3.23789e-09	44	1.43 (0.71-1.81), n=89	0.54 (-0.21-1.03), n=91	1.43 (0.73-2.02), n=105	0.89	3
ENSG00000091317	CMTM6	4.22223e-11	7.73036e-10	47	7.68 (7.44-7.95), n=90	7.64 (7.43-7.8), n=94	7.95 (7.74-8.27), n=106	0.31	6
ENSG00000091409	ITGA6	2.46174e-09	2.93853e-08	39	6.92 (6.61-7.27), n=90	6.98 (6.67-7.28), n=94	6.59 (6.27-6.87), n=106	0.39	4
ENSG00000091436	MAP3K20	3.95169e-11	7.28038e-10	47	4.13 (3.74-4.37), n=88	3.58 (3.34-3.86), n=94	3.68 (3.34-3.98), n=106	0.55	1
ENSG00000091483	FH	1.57933e-05	7.77165e-05	22	5.19 (5.1-5.35), n=90	5.17 (5.04-5.29), n=94	5.06 (4.96-5.2), n=105	0.13	4
ENSG00000091490	SEL1L3	1.01395e-24	3.6116e-22	110	5.78 (5.37-6.11), n=90	6.55 (6.25-6.81), n=94	6.85 (6.58-7.08), n=106	1.07	8
ENSG00000091536	MYO15A	0.00726059	0.0169694	9.8506	-1.21 (-2.04--0.57), n=86	-1.54 (-2.27--0.92), n=91	-1.04 (-1.68--0.55), n=90	0.5	6
ENSG00000091592	NLRP1	0.000169693	0.000643708	17	8.55 (8.37-8.65), n=90	8.45 (8.37-8.58), n=94	8.65 (8.42-8.79), n=106	0.2	3
ENSG00000091651	ORC6	0.00145915	0.00422333	13	1.37 (0.88-1.7), n=83	1.45 (1.12-1.73), n=93	1.09 (0.79-1.51), n=103	0.36	4
ENSG00000091831	ESR1	1.3801e-05	6.87679e-05	22	0.46 (0.03-0.96), n=81	0.96 (0.46-1.37), n=91	1.06 (0.48-1.47), n=102	0.6	2
ENSG00000091972	CD200	3.77806e-20	5.11505e-18	89	3.03 (2.52-3.52), n=90	4.02 (3.76-4.27), n=94	4.06 (3.71-4.31), n=106	1.03	8
ENSG00000092020	PPP2R3C	0.000445748	0.00149984	15	5.08 (4.91-5.29), n=89	5.1 (4.99-5.25), n=94	5.25 (5.03-5.46), n=106	0.17	6
ENSG00000092036	HAUS4	8.98148e-06	4.67805e-05	23	3.66 (3.37-3.93), n=88	3.55 (3.32-3.7), n=94	3.8 (3.53-4.14), n=105	0.25	3
ENSG00000092067	CEBPE	1.06187e-12	2.78728e-11	55	3.81 (3.33-4.37), n=90	2.82 (2.41-3.37), n=94	3.1 (2.62-3.66), n=105	0.99	1
ENSG00000092068	SLC7A8	2.74832e-05	0.000127153	21	2.58 (2.03-3.31), n=88	1.91 (1.2-2.79), n=94	1.85 (1.17-2.96), n=106	0.73	5
ENSG00000092094	OSGEP	0.000102841	0.000413351	18	5.74 (5.59-5.94), n=90	5.76 (5.64-5.95), n=94	5.65 (5.48-5.79), n=106	0.11	4
ENSG00000092096	SLC22A17	0.000303047	0.00107216	16	0.67 (0.05-1.26), n=89	0.66 (0.1-1.2), n=93	1.03 (0.55-1.86), n=103	0.37	6
ENSG00000092098	RNF31	0.00305739	0.00804682	11	5.42 (5.18-5.56), n=90	5.4 (5.2-5.65), n=94	5.5 (5.34-5.73), n=105	0.1	6
ENSG00000092108	SCFD1	0.0122187	0.0265605	8.8096	5.13 (5.01-5.26), n=90	5.14 (5-5.31), n=94	5.06 (4.9-5.21), n=106	0.08	4
ENSG00000092140	G2E3	0.00362422	0.0093283	11	4.36 (3.91-4.63), n=90	4.54 (4.24-4.76), n=94	4.55 (4.29-4.74), n=106	0.19	2
ENSG00000092199	HNRNPC	0.021011	0.042312	7.7254	8.32 (8.16-8.47), n=90	8.33 (8.23-8.51), n=94	8.41 (8.3-8.52), n=106	0.09	6
ENSG00000092200	RPGRIP1	2.56569e-09	3.05552e-08	39	1.94 (1.44-2.34), n=87	1.66 (1.15-2.02), n=94	2.3 (1.86-2.81), n=105	0.64	3
ENSG00000092201	SUPT16H	0.00456246	0.0114139	10	6.8 (6.63-6.9), n=90	6.86 (6.74-7), n=94	6.78 (6.65-6.89), n=106	0.08	2
ENSG00000092203	TOX4	0.00109066	0.00327515	13	6.5 (6.41-6.63), n=90	6.46 (6.35-6.57), n=94	6.58 (6.4-6.7), n=106	0.12	3
ENSG00000092345	DAZL	0.000518264	0.00171166	15	-0.59 (-1.58-0.13), n=78	-0.21 (-1.04-0.31), n=87	-1.1 (-1.75--0.29), n=83	0.89	4
ENSG00000092531	SNAP23	1.78481e-08	1.7574e-07	35	6.99 (6.81-7.21), n=90	6.88 (6.73-7.07), n=94	7.09 (6.93-7.42), n=106	0.21	3
ENSG00000092621	PHGDH	2.23786e-05	0.000105869	21	4.09 (3.88-4.4), n=89	4.06 (3.81-4.3), n=94	3.8 (3.56-4.2), n=105	0.29	4
ENSG00000092758	COL9A3	0.000178915	0.000672736	17	1.96 (1.16-2.65), n=88	1.99 (1.33-2.53), n=94	2.58 (1.66-3.31), n=104	0.62	6
ENSG00000092820	EZR	0.000372517	0.00128259	15	8.15 (7.95-8.3), n=90	8.27 (8.14-8.39), n=94	8.18 (7.98-8.33), n=106	0.12	2
ENSG00000092841	MYL6	0.0054354	0.0132655	10	8.19 (7.73-8.74), n=90	7.92 (7.47-8.41), n=94	7.9 (7.53-8.31), n=106	0.29	5
ENSG00000092853	CLSPN	7.76608e-06	4.09895e-05	23	2.23 (1.72-2.66), n=87	1.95 (1.42-2.55), n=94	1.66 (1.02-2.22), n=106	0.57	1
ENSG00000092871	RFFL	3.40584e-08	3.13316e-07	34	5.76 (5.59-5.9), n=90	5.74 (5.62-5.88), n=94	5.97 (5.71-6.12), n=106	0.23	6
ENSG00000092929	UNC13D	0.000718949	0.002279	14	8.31 (8.02-8.46), n=90	8.08 (7.91-8.27), n=94	8.2 (8.01-8.51), n=106	0.23	3
ENSG00000092964	DPYSL2	5.39417e-11	9.66044e-10	47	6.6 (6.31-6.91), n=90	6.26 (5.99-6.54), n=94	6.14 (5.89-6.4), n=106	0.46	7
ENSG00000092969	TGFB2	0.0129706	0.0279586	8.6901	-3.36 (-4.1--2.11), n=65	-3.27 (-4.06--2.05), n=62	-2.38 (-3.34--1.51), n=70	0.98	6
ENSG00000092978	GPATCH2	5.18759e-06	2.85671e-05	24	3.75 (3.37-3.96), n=90	3.81 (3.55-4.02), n=94	3.51 (3.22-3.75), n=106	0.3	4
ENSG00000093000	NUP50	0.000374464	0.00128822	15	7.01 (6.81-7.2), n=90	7.03 (6.72-7.16), n=94	7.14 (6.95-7.28), n=106	0.13	2
ENSG00000093009	CDC45	0.000417344	0.00141398	15	1.06 (0.65-1.79), n=86	0.81 (0.26-1.32), n=92	0.57 (-0.14-1.32), n=102	0.49	5
ENSG00000093010	COMT	0.000246668	0.000896376	16	5.86 (5.62-6.06), n=90	5.67 (5.48-5.86), n=94	5.67 (5.49-5.86), n=106	0.19	5
ENSG00000093072	ADA2	0.000218895	0.000805984	16	8.35 (8.16-8.58), n=90	8.16 (7.96-8.4), n=94	8.2 (8.03-8.38), n=106	0.19	1
ENSG00000093134	VNN3	1.99611e-19	2.185e-17	86	3.75 (3.42-4.33), n=90	3.95 (3.46-4.48), n=94	4.89 (4.42-5.48), n=106	1.14	6
ENSG00000093167	LRRFIP2	9.87197e-06	5.09034e-05	23	5.43 (5.22-5.65), n=90	5.22 (5.03-5.41), n=94	5.31 (5.14-5.53), n=106	0.21	1
ENSG00000093217	XYLB	0.0168403	0.0350081	8.168	0.63 (0.09-1.05), n=85	0.49 (-0.15-0.92), n=92	0.38 (-0.42-0.74), n=103	0.25	1
ENSG00000094631	HDAC6	2.71754e-06	1.60425e-05	25	5.89 (5.75-6.04), n=90	5.86 (5.72-5.97), n=94	5.72 (5.6-5.86), n=106	0.17	4
ENSG00000094841	UPRT	0.00546126	0.0133224	10	3.72 (3.48-3.93), n=89	3.75 (3.61-3.97), n=93	3.65 (3.43-3.82), n=105	0.1	2
ENSG00000094880	CDC23	0.0165961	0.034547	8.1972	4.91 (4.7-5.01), n=90	4.96 (4.8-5.08), n=94	4.86 (4.7-5.01), n=106	0.1	2
ENSG00000094914	AAAS	7.81664e-10	1.0506e-08	41	5.57 (5.45-5.69), n=90	5.48 (5.35-5.67), n=94	5.37 (5.23-5.5), n=106	0.2	5
ENSG00000094916	CBX5	0.000164305	0.000625459	17	6.29 (6.02-6.5), n=90	6.34 (6.17-6.53), n=94	6.19 (5.94-6.34), n=106	0.15	4
ENSG00000094975	SUCO	0.00309352	0.00813357	11	5.01 (4.62-5.22), n=90	5.16 (4.81-5.39), n=94	5.15 (4.88-5.35), n=106	0.15	2
ENSG00000095002	MSH2	1.42358e-07	1.13903e-06	31	5.18 (4.95-5.4), n=90	5.36 (5.12-5.57), n=94	5.02 (4.74-5.24), n=105	0.34	4
ENSG00000095015	MAP3K1	0.0249224	0.0490041	7.384	7.8 (7.42-8.04), n=90	7.82 (7.53-8.07), n=94	7.63 (7.41-7.86), n=106	0.19	2
ENSG00000095066	HOOK2	0.00444055	0.0111496	10	4.14 (3.97-4.33), n=90	4.05 (3.84-4.28), n=94	4 (3.78-4.24), n=106	0.14	5
ENSG00000095209	TMEM38B	1.25439e-08	1.28046e-07	36	2.74 (2.53-3), n=88	3.13 (2.81-3.37), n=93	3.26 (2.9-3.4), n=106	0.52	2
ENSG00000095303	PTGS1	0.000323178	0.00113358	16	6 (5.64-6.48), n=90	5.66 (5.3-6.1), n=94	5.81 (5.44-6.15), n=106	0.34	3
ENSG00000095319	NUP188	3.49725e-09	4.05236e-08	38	6.18 (5.91-6.26), n=90	6.09 (5.9-6.28), n=94	5.87 (5.74-6.04), n=106	0.31	7
ENSG00000095321	CRAT	0.0059977	0.0144359	10	4.6 (4.18-4.95), n=90	4.28 (4.01-4.69), n=94	4.41 (4.11-4.66), n=106	0.32	1
ENSG00000095370	SH2D3C	0.00736101	0.0171768	9.8231	7.54 (7.34-7.7), n=90	7.44 (7.26-7.59), n=94	7.58 (7.37-7.78), n=106	0.14	3
ENSG00000095380	NANS	0.00251046	0.00675949	11	4.45 (4.29-4.85), n=89	4.29 (4.03-4.59), n=94	4.45 (4.17-4.69), n=106	0.16	1
ENSG00000095383	TBC1D2	1.76751e-07	1.38408e-06	31	5.17 (4.86-5.48), n=90	4.79 (4.6-5.01), n=94	5.12 (4.82-5.36), n=106	0.38	3
ENSG00000095397	WHRN	3.39964e-08	3.12885e-07	34	1.67 (1.25-2.09), n=87	1.93 (1.51-2.19), n=91	2.19 (1.86-2.52), n=105	0.52	6
ENSG00000095574	IKZF5	6.31996e-06	3.41182e-05	23	5.22 (4.83-5.41), n=90	5.36 (5.06-5.58), n=94	5.47 (5.23-5.61), n=106	0.25	2
ENSG00000095585	BLNK	6.05287e-09	6.61763e-08	37	5.13 (4.49-5.51), n=90	5.64 (5.34-5.82), n=94	5.48 (5.14-5.68), n=106	0.51	2
ENSG00000095637	SORBS1	0.000877122	0.0027006	14	0.08 (-0.76-0.61), n=83	-0.45 (-1.12-0.13), n=93	-0.63 (-1.39-0.08), n=94	0.71	1
ENSG00000095739	BAMBI	2.72104e-06	1.60564e-05	25	-0.26 (-0.93-0.81), n=84	-0.85 (-2.03--0.16), n=87	-1.16 (-1.95--0.35), n=86	0.9	1
ENSG00000095777	MYO3A	3.17745e-05	0.000144665	20	-0.97 (-1.92--0.22), n=84	-1.56 (-2.18--0.87), n=86	-1.99 (-3.23--1.14), n=72	1.02	5
ENSG00000095787	WAC	0.000354172	0.00122888	15	7.43 (7.29-7.52), n=90	7.47 (7.3-7.58), n=94	7.51 (7.37-7.68), n=106	0.08	2
ENSG00000096006	CRISP3	1.25742e-20	1.96033e-18	91	2.95 (1.75-4.18), n=87	0.72 (0.02-1.44), n=92	0.69 (-0.15-1.94), n=102	2.26	7
ENSG00000096063	SRPK1	5.59167e-07	3.88098e-06	28	5.76 (5.54-5.99), n=90	5.67 (5.57-5.9), n=94	5.96 (5.71-6.27), n=106	0.29	6
ENSG00000096070	BRPF3	0.0164948	0.0343674	8.2094	5.67 (5.43-5.8), n=90	5.69 (5.52-5.83), n=94	5.72 (5.57-5.9), n=106	0.05	2
ENSG00000096092	TMEM14A	2.85508e-05	0.000131442	20	2.1 (1.77-2.44), n=87	2.37 (2.09-2.66), n=94	2.42 (2.08-2.74), n=105	0.32	2
ENSG00000096384	HSP90AB1	1.36975e-06	8.63871e-06	27	9.31 (9.17-9.44), n=90	9.31 (9.17-9.48), n=94	9.15 (9.03-9.33), n=106	0.16	4
ENSG00000096433	ITPR3	0.00349336	0.00902702	11	6.4 (6.16-6.61), n=90	6.51 (6.32-6.7), n=94	6.39 (6.16-6.56), n=106	0.12	2
ENSG00000096654	ZNF184	0.0107052	0.0237242	9.074	3.27 (2.95-3.52), n=90	3.43 (3.15-3.64), n=93	3.45 (3.16-3.63), n=106	0.18	2
ENSG00000096696	DSP	3.99408e-09	4.56347e-08	38	1.6 (0.18-2.42), n=88	2.98 (2.03-3.69), n=87	2.96 (2.16-3.48), n=96	1.38	2
ENSG00000096717	SIRT1	2.03592e-05	9.72542e-05	21	5.26 (5.03-5.45), n=90	5.47 (5.19-5.64), n=94	5.45 (5.31-5.6), n=106	0.21	2
ENSG00000096746	HNRNPH3	3.10616e-05	0.000141755	20	7.04 (6.86-7.26), n=90	7.2 (7.03-7.38), n=94	7.27 (7.12-7.4), n=106	0.23	2
ENSG00000096968	JAK2	0.000518906	0.00171351	15	5.63 (5.25-5.96), n=90	5.55 (5.21-5.89), n=94	5.87 (5.51-6.13), n=106	0.32	6
ENSG00000097007	ABL1	4.79536e-07	3.38654e-06	29	5.68 (5.41-5.84), n=90	5.59 (5.34-5.73), n=94	5.43 (5.23-5.55), n=106	0.25	1
ENSG00000097021	ACOT7	1.9583e-11	3.86384e-10	49	3.77 (3.5-4.23), n=89	3.5 (3.19-3.89), n=94	3.22 (2.98-3.53), n=106	0.55	5
ENSG00000097033	SH3GLB1	9.30739e-06	4.82703e-05	23	6.96 (6.8-7.1), n=90	6.94 (6.81-7.03), n=94	7.07 (6.91-7.32), n=106	0.13	6
ENSG00000097096	SYDE2	2.43849e-07	1.85583e-06	30	-2.49 (-4.4--1.5), n=45	-2.29 (-3.37--1.39), n=62	-1.23 (-1.99--0.6), n=77	1.26	6
ENSG00000099139	PCSK5	2.50844e-10	3.84659e-09	44	4.31 (4.03-4.5), n=90	4.15 (3.8-4.44), n=94	3.84 (3.48-4.13), n=106	0.47	7
ENSG00000099194	SCD	3.1842e-09	3.71833e-08	39	3.15 (2.87-3.49), n=87	2.99 (2.7-3.3), n=94	2.67 (2.17-3.03), n=106	0.48	7
ENSG00000099204	ABLIM1	4.53961e-20	5.99095e-18	89	8.76 (8.54-8.94), n=90	8.74 (8.51-8.93), n=94	8.3 (8.04-8.52), n=106	0.46	7
ENSG00000099219	ERMP1	0.00871834	0.0198599	9.4847	4.99 (4.67-5.21), n=89	4.94 (4.6-5.16), n=94	4.84 (4.56-4.99), n=105	0.15	1
ENSG00000099246	RAB18	0.0019221	0.00535323	12	5.59 (5.35-5.89), n=90	5.61 (5.4-5.82), n=94	5.79 (5.59-6.01), n=106	0.2	6
ENSG00000099282	TSPAN15	0.00111023	0.00332422	13	0.19 (-0.52-0.57), n=85	-0.41 (-1.11-0.14), n=91	-0.38 (-0.94-0.37), n=98	0.6	1
ENSG00000099284	H2AFY2	0.000409363	0.00139152	15	2.5 (2.14-2.8), n=86	2.49 (2.18-2.81), n=94	2.31 (1.92-2.57), n=105	0.19	4
ENSG00000099290	WASHC2A	0.0202975	0.0410398	7.7945	4.22 (3.93-4.46), n=89	4.08 (3.64-4.47), n=94	3.91 (3.42-4.4), n=106	0.31	1
ENSG00000099308	MAST3	5.36519e-09	5.92966e-08	38	7.33 (7.13-7.54), n=90	7.27 (7.05-7.44), n=94	7.53 (7.29-7.78), n=106	0.26	6
ENSG00000099326	MZF1	0.00532321	0.0130319	10	5.49 (5.34-5.66), n=90	5.5 (5.31-5.64), n=94	5.37 (5.2-5.54), n=106	0.13	4
ENSG00000099331	MYO9B	0.000136068	0.000530228	17	8.34 (8.11-8.52), n=90	8.19 (8.04-8.35), n=94	8.36 (8.12-8.58), n=106	0.17	3
ENSG00000099337	KCNK6	1.17661e-08	1.20645e-07	36	5.07 (4.85-5.29), n=90	4.68 (4.53-4.95), n=94	4.81 (4.59-5.06), n=106	0.39	1
ENSG00000099365	STX1B	3.13077e-07	2.31839e-06	29	-0.37 (-1.26-0.13), n=83	-0.18 (-0.93-0.58), n=89	0.31 (-0.38-0.97), n=100	0.68	2
ENSG00000099381	SETD1A	0.00231534	0.00628843	12	5.62 (5.37-5.73), n=90	5.59 (5.43-5.73), n=94	5.48 (5.3-5.62), n=106	0.14	1
ENSG00000099622	CIRBP	0.0114929	0.0252118	8.9321	8.68 (8.53-8.89), n=90	8.74 (8.58-8.93), n=94	8.65 (8.48-8.8), n=106	0.09	5
ENSG00000099783	HNRNPM	0.0118504	0.0258802	8.8708	8.25 (8.09-8.36), n=90	8.26 (8.16-8.38), n=94	8.17 (8.04-8.32), n=106	0.09	4
ENSG00000099785	2022-03-02	3.60357e-06	2.06683e-05	25	6.39 (5.95-6.82), n=90	5.81 (5.47-6.27), n=94	6.04 (5.68-6.46), n=106	0.58	1
ENSG00000099800	TIMM13	3.44443e-09	3.99565e-08	38	5.43 (5.26-5.73), n=90	5.29 (5.14-5.65), n=94	5.15 (4.94-5.32), n=106	0.28	5
ENSG00000099804	CDC34	0.000283761	0.00101166	16	6.92 (6.45-7.61), n=90	6.46 (6.09-7.08), n=94	6.71 (6.27-7.31), n=106	0.46	1
ENSG00000099810	MTAP	0.00193592	0.00538586	12	4.39 (4.15-4.49), n=90	4.39 (4.2-4.51), n=94	4.25 (3.99-4.42), n=106	0.14	1
ENSG00000099814	CEP170B	0.000276283	0.000988118	16	1.09 (0.39-1.6), n=85	0.42 (-0.08-0.93), n=90	0.93 (0.25-1.42), n=103	0.67	3
ENSG00000099840	IZUMO4	0.000234111	0.000855276	16	2.32 (1.97-2.76), n=87	2.33 (1.96-2.72), n=94	2.03 (1.61-2.47), n=105	0.3	4
ENSG00000099860	GADD45B	2.13533e-11	4.16495e-10	49	5.47 (5.17-5.79), n=90	5.43 (5.23-5.69), n=94	5.87 (5.6-6.12), n=106	0.44	6
ENSG00000099864	PALM	4.91381e-05	0.000213787	19	-0.06 (-0.96-0.45), n=82	-0.22 (-1.28-0.4), n=91	-0.9 (-1.9--0.3), n=91	0.84	4
ENSG00000099866	MADCAM1	0.0111276	0.0245334	8.9967	0.12 (-0.71-0.83), n=86	-0.26 (-0.96-0.26), n=94	0.04 (-0.7-0.61), n=103	0.38	1
ENSG00000099875	MKNK2	3.98627e-06	2.25988e-05	24	8.23 (7.99-8.44), n=90	8.27 (8.07-8.42), n=94	8.41 (8.24-8.62), n=106	0.18	6
ENSG00000099899	TRMT2A	0.00398898	0.0101476	11	6.23 (6.08-6.4), n=90	6.16 (6.02-6.3), n=94	6.12 (5.95-6.29), n=106	0.11	5
ENSG00000099904	ZDHHC8	0.000348954	0.00121241	15	6 (5.86-6.12), n=90	6.01 (5.79-6.13), n=94	5.86 (5.62-6.04), n=106	0.15	4
ENSG00000099940	SNAP29	0.000301997	0.0010693	16	5.63 (5.53-5.81), n=90	5.5 (5.39-5.66), n=94	5.54 (5.4-5.69), n=106	0.13	1
ENSG00000099953	MMP11	0.000694879	0.00221121	14	2.44 (2.04-2.94), n=90	2.83 (2.49-3.08), n=93	2.66 (2.33-2.9), n=105	0.39	2
ENSG00000099954	CECR2	4.272e-06	2.39873e-05	24	0.61 (-0.03-1.17), n=86	0.34 (-0.35-0.7), n=88	-0.03 (-0.57-0.45), n=95	0.64	1
ENSG00000099956	SMARCB1	1.67806e-06	1.0414e-05	26	6.28 (6.07-6.44), n=90	6.23 (6.1-6.37), n=94	6.1 (5.98-6.25), n=106	0.18	4
ENSG00000099958	DERL3	3.76582e-07	2.7278e-06	29	4.27 (3.6-4.78), n=90	4.73 (4.38-4.98), n=94	4.69 (4.39-5.13), n=106	0.46	2
ENSG00000099968	BCL2L13	0.000366546	0.00126457	15	5.78 (5.64-5.92), n=90	5.63 (5.49-5.8), n=94	5.68 (5.51-5.8), n=106	0.15	1
ENSG00000099985	OSM	2.82625e-08	2.64731e-07	34	1.24 (0.58-1.9), n=88	1.32 (0.61-1.81), n=91	1.99 (1.33-2.59), n=106	0.75	6
ENSG00000099991	CABIN1	2.4939e-05	0.000116379	21	7.72 (7.53-7.85), n=90	7.55 (7.37-7.67), n=94	7.51 (7.36-7.73), n=106	0.21	7
ENSG00000099994	SUSD2	0.0161001	0.0336814	8.2579	0.09 (-0.47-0.58), n=87	-0.08 (-0.51-0.41), n=90	-0.38 (-0.98-0.27), n=97	0.47	1
ENSG00000099998	GGT5	0.010361	0.0230706	9.1394	0.35 (-0.81-1.04), n=89	-0.2 (-1.64-0.5), n=91	0.24 (-0.88-0.98), n=99	0.55	1
ENSG00000099999	RNF215	7.63038e-05	0.000316202	18	2.77 (2.47-3.11), n=89	2.53 (2.31-2.75), n=94	2.6 (2.3-2.87), n=105	0.24	1
ENSG00000100003	SEC14L2	8.70871e-12	1.87074e-10	50	2.24 (1.91-2.45), n=90	2.13 (1.72-2.41), n=94	1.55 (0.99-2), n=106	0.69	7
ENSG00000100014	SPECC1L	5.44992e-05	0.000234288	19	5.07 (4.91-5.21), n=90	5.03 (4.86-5.18), n=94	4.89 (4.65-5.08), n=105	0.18	1
ENSG00000100023	PPIL2	4.75872e-06	2.64246e-05	24	6.53 (6.45-6.64), n=90	6.57 (6.49-6.66), n=94	6.45 (6.36-6.55), n=106	0.12	4
ENSG00000100027	YPEL1	1.94057e-07	1.50983e-06	30	4.93 (4.64-5.18), n=90	5.24 (5.06-5.4), n=94	5.11 (4.85-5.29), n=106	0.31	2
ENSG00000100028	SNRPD3	3.24061e-06	1.87802e-05	25	5.72 (5.61-5.89), n=90	5.76 (5.6-5.95), n=94	5.61 (5.49-5.78), n=106	0.15	4
ENSG00000100029	PES1	5.83073e-08	5.08435e-07	33	6.09 (5.97-6.31), n=90	6.03 (5.93-6.24), n=94	5.89 (5.77-6.09), n=106	0.2	5
ENSG00000100030	MAPK1	1.46421e-05	7.25724e-05	22	7.97 (7.72-8.13), n=90	7.79 (7.63-8), n=94	7.96 (7.8-8.18), n=106	0.18	3
ENSG00000100031	GGT1	6.12083e-07	4.20289e-06	28	4.03 (3.64-4.31), n=88	3.54 (3.31-3.93), n=94	3.73 (3.42-4.02), n=106	0.49	1
ENSG00000100034	PPM1F	8.99375e-11	1.52834e-09	46	7.58 (7.35-7.87), n=90	7.42 (7.13-7.65), n=94	7.81 (7.56-8.12), n=106	0.39	3
ENSG00000100055	CYTH4	7.73434e-07	5.17441e-06	28	8.5 (8.3-8.75), n=90	8.34 (8.13-8.65), n=94	8.65 (8.4-8.85), n=106	0.31	3
ENSG00000100060	MFNG	0.000573164	0.00186957	14	8 (7.82-8.14), n=90	7.93 (7.78-8.1), n=94	7.84 (7.73-8.01), n=106	0.16	5
ENSG00000100068	LRP5L	0.000943758	0.00288454	13	3.63 (3.39-3.96), n=89	3.81 (3.44-4.04), n=94	3.93 (3.72-4.1), n=105	0.3	2
ENSG00000100092	SH3BP1	0.000672386	0.00214961	14	7.06 (6.89-7.37), n=90	6.89 (6.73-7.11), n=94	7.01 (6.8-7.19), n=106	0.17	3
ENSG00000100095	SEZ6L	0.000628572	0.00202781	14	0.82 (0.11-1.37), n=86	0.33 (-0.27-0.83), n=92	0.34 (-0.28-0.79), n=103	0.49	1
ENSG00000100097	LGALS1	3.64286e-07	2.64993e-06	29	6.95 (6.47-7.43), n=90	6.37 (6.02-6.86), n=94	6.6 (6.24-6.88), n=106	0.58	1
ENSG00000100100	PIK3IP1	0.000739007	0.00233359	14	8.18 (8.02-8.36), n=90	8.37 (8.18-8.61), n=94	8.35 (8.08-8.6), n=106	0.19	2
ENSG00000100105	PATZ1	2.81528e-05	0.000129842	20	6.21 (6.11-6.36), n=90	6.3 (6.18-6.41), n=94	6.17 (6.03-6.32), n=106	0.13	4
ENSG00000100106	TRIOBP	0.00162708	0.00463251	12	4.39 (4.13-4.66), n=90	4.14 (3.9-4.46), n=94	4.22 (4.06-4.47), n=106	0.25	5
ENSG00000100116	GCAT	0.00118596	0.00351871	13	2.24 (1.7-2.76), n=89	2.01 (1.61-2.47), n=94	1.86 (1.38-2.28), n=105	0.38	1
ENSG00000100124	ANKRD54	0.0153329	0.0323162	8.3555	4.45 (4.29-4.61), n=89	4.44 (4.22-4.61), n=94	4.31 (4.17-4.56), n=106	0.14	4
ENSG00000100129	EIF3L	5.34465e-05	0.000230437	19	8.91 (8.72-9.13), n=90	8.9 (8.67-9.01), n=94	8.79 (8.64-8.9), n=106	0.12	4
ENSG00000100147	CCDC134	0.00720776	0.016867	9.8652	2.26 (1.76-2.63), n=87	2.45 (2.13-2.7), n=94	2.52 (2.18-2.79), n=105	0.26	2
ENSG00000100154	TTC28	9.34533e-14	3.0334e-12	60	2.8 (2.35-3.25), n=89	2.69 (2.31-3.04), n=94	2.02 (1.52-2.43), n=105	0.78	7
ENSG00000100167	2022-09-03	0.0130494	0.0281108	8.678	-2.51 (-3.8--1.56), n=55	-2.38 (-3.26--1.67), n=62	-1.98 (-2.79--1.21), n=76	0.53	2
ENSG00000100181	TPTEP1	0.00366811	0.00942634	11	4.22 (3.73-4.67), n=89	4.06 (3.63-4.45), n=94	3.87 (3.33-4.29), n=105	0.35	1
ENSG00000100201	DDX17	0.00428979	0.010808	10	10.48 (10.1-10.72), n=90	10.65 (10.02-10.82), n=94	10.63 (10.37-10.83), n=106	0.17	2
ENSG00000100216	TOMM22	1.63486e-05	8.01996e-05	22	5.24 (5.03-5.43), n=90	5.23 (5.08-5.39), n=94	5.06 (4.92-5.24), n=106	0.18	5
ENSG00000100219	XBP1	9.51055e-06	4.92248e-05	23	7.23 (6.9-7.42), n=90	7.24 (7.01-7.5), n=94	7.46 (7.15-7.76), n=106	0.23	6
ENSG00000100220	RTCB	8.79577e-07	5.80713e-06	27	6.18 (6.09-6.32), n=90	6.21 (6.08-6.32), n=94	6.08 (5.95-6.21), n=106	0.13	4
ENSG00000100225	FBXO7	1.02082e-07	8.43674e-07	32	9.1 (8.64-9.75), n=90	8.4 (7.65-9), n=94	8.69 (8-9.14), n=106	0.7	1
ENSG00000100226	GTPBP1	0.000344878	0.00120028	15	6.14 (5.96-6.29), n=89	6.08 (5.9-6.3), n=94	6.26 (6.07-6.44), n=106	0.18	6
ENSG00000100228	RAB36	0.00354767	0.00915111	11	1.48 (1.11-1.99), n=86	1.23 (0.52-1.65), n=94	1.37 (0.76-1.74), n=105	0.25	1
ENSG00000100234	TIMP3	3.77749e-10	5.5211e-09	43	-0.67 (-1.86-0.52), n=84	-2.2 (-3.3--1.41), n=68	-2.04 (-3.19--1.2), n=62	1.53	7
ENSG00000100242	SUN2	0.0207251	0.0418181	7.7528	9.65 (9.54-9.78), n=90	9.76 (9.62-9.87), n=94	9.7 (9.56-9.91), n=106	0.11	2
ENSG00000100243	CYB5R3	9.73757e-06	5.02229e-05	23	7.05 (6.74-7.39), n=90	6.74 (6.52-7.05), n=94	6.83 (6.58-7.05), n=106	0.31	1
ENSG00000100246	DNAL4	0.0106386	0.0236097	9.0865	3.82 (3.62-4.01), n=89	3.8 (3.55-4.04), n=94	3.68 (3.5-3.89), n=105	0.14	4
ENSG00000100266	PACSIN2	2.31667e-07	1.7723e-06	30	7.08 (6.91-7.46), n=90	7.03 (6.83-7.21), n=94	7.38 (7.05-7.72), n=106	0.35	6
ENSG00000100271	TTLL1	0.000191752	0.000715773	17	2.88 (2.68-3.21), n=89	2.73 (2.53-2.99), n=93	2.69 (2.41-2.92), n=104	0.19	5
ENSG00000100276	RASL10A	0.000266678	0.000959602	16	-0.23 (-1.1-0.2), n=79	-0.9 (-1.92--0.23), n=89	-0.93 (-1.69--0.16), n=94	0.7	1
ENSG00000100280	AP1B1	0.000124512	0.000489419	17	7.25 (7.12-7.47), n=90	7.23 (7.1-7.39), n=94	7.13 (7-7.27), n=106	0.12	5
ENSG00000100281	HMGXB4	0.000223735	0.000821598	16	4.74 (4.57-4.85), n=90	4.73 (4.6-4.85), n=94	4.59 (4.47-4.78), n=106	0.15	4
ENSG00000100284	TOM1	3.16867e-05	0.000144361	20	6.18 (5.84-6.51), n=90	5.92 (5.67-6.31), n=94	6.28 (5.99-6.57), n=106	0.36	3
ENSG00000100285	NEFH	0.000159919	0.000611111	17	1.85 (1.51-2.35), n=88	1.65 (1.26-1.87), n=94	1.6 (1.08-1.88), n=105	0.25	1
ENSG00000100290	BIK	1.85246e-08	1.81966e-07	35	0.63 (0.09-1.07), n=87	0.74 (0.17-1.19), n=94	1.3 (0.74-1.79), n=105	0.67	6
ENSG00000100292	HMOX1	7.55127e-05	0.000313175	18	5.95 (5.42-6.34), n=90	5.55 (5.11-6.01), n=94	5.93 (5.58-6.26), n=106	0.4	3
ENSG00000100294	MCAT	0.0041523	0.0105014	10	3.45 (3.15-3.69), n=88	3.32 (3.05-3.54), n=94	3.24 (2.93-3.46), n=106	0.21	1
ENSG00000100296	THOC5	6.99866e-07	4.73924e-06	28	5.51 (5.32-5.7), n=90	5.4 (5.22-5.53), n=94	5.6 (5.39-5.8), n=106	0.2	3
ENSG00000100299	ARSA	6.38956e-05	0.000270446	19	6.05 (5.78-6.2), n=90	5.88 (5.73-6.21), n=94	6.16 (5.91-6.52), n=106	0.28	3
ENSG00000100300	TSPO	3.67785e-06	2.10474e-05	25	7.79 (7.25-8.28), n=90	7.27 (6.99-7.76), n=94	7.71 (7.4-8.05), n=106	0.52	3
ENSG00000100304	TTLL12	0.00297403	0.00785443	11	5.55 (5.36-5.78), n=90	5.4 (5.27-5.5), n=94	5.4 (5.28-5.57), n=106	0.15	1
ENSG00000100307	CBX7	1.13853e-30	9.94675e-28	137	6.57 (6.43-6.72), n=90	6.88 (6.62-7.03), n=94	7.23 (7.03-7.36), n=106	0.66	8
ENSG00000100311	PDGFB	0.0210025	0.0422989	7.7262	1.46 (1-1.89), n=86	1.27 (0.83-1.61), n=92	1.51 (0.88-2), n=106	0.24	6
ENSG00000100320	RBFOX2	1.66955e-08	1.65819e-07	35	0.22 (-0.42-0.87), n=82	-0.33 (-0.91-0.39), n=92	-0.65 (-1.39-0.13), n=91	0.87	7
ENSG00000100324	TAB1	1.58385e-12	4.02892e-11	54	6.15 (6.01-6.29), n=89	6.07 (5.92-6.17), n=94	5.93 (5.79-6.04), n=106	0.22	1
ENSG00000100325	ASCC2	0.00128026	0.00376109	13	7.61 (7.14-8.09), n=90	7.14 (6.87-7.75), n=94	7.52 (7.02-7.9), n=106	0.47	1
ENSG00000100330	MTMR3	1.0052e-10	1.68865e-09	46	7.2 (6.94-7.47), n=90	7.06 (6.86-7.23), n=94	7.39 (7.15-7.66), n=106	0.33	3
ENSG00000100336	APOL4	2.49396e-05	0.000116379	21	-2.14 (-3.04--1.08), n=65	-1.47 (-3.02--0.45), n=71	-0.89 (-1.56--0.11), n=88	1.25	6
ENSG00000100342	APOL1	3.40351e-10	5.01007e-09	43	4.88 (4.65-5.19), n=90	4.85 (4.6-5.31), n=94	5.38 (5.08-5.69), n=106	0.53	6
ENSG00000100346	CACNA1I	4.8439e-07	3.41613e-06	29	2.29 (1.87-2.79), n=88	2.46 (2.17-2.82), n=94	2.81 (2.43-3.21), n=106	0.52	6
ENSG00000100347	SAMM50	0.000206818	0.000767005	16	5.42 (5.28-5.61), n=90	5.35 (5.26-5.53), n=94	5.31 (5.1-5.43), n=106	0.11	5
ENSG00000100350	FOXRED2	1.64857e-05	8.07953e-05	22	2.65 (2.42-2.91), n=90	2.48 (2.06-2.85), n=94	2.28 (1.92-2.63), n=105	0.37	5
ENSG00000100351	GRAP2	5.9623e-14	2.06716e-12	60	7.32 (7.12-7.51), n=90	7.29 (7.18-7.45), n=94	7.03 (6.9-7.19), n=106	0.29	7
ENSG00000100353	EIF3D	0.000122468	0.000482442	18	7.9 (7.76-8.03), n=90	7.88 (7.76-7.97), n=94	7.78 (7.68-7.92), n=106	0.12	5
ENSG00000100354	TNRC6B	0.003046	0.00801888	11	7.02 (6.77-7.23), n=90	7.14 (6.93-7.32), n=94	6.95 (6.71-7.24), n=106	0.19	4
ENSG00000100359	SGSM3	2.21338e-06	1.33536e-05	26	7.1 (6.91-7.3), n=90	7.09 (6.95-7.36), n=94	6.92 (6.76-7.13), n=106	0.18	5
ENSG00000100362	PVALB	0.00260191	0.00698469	11	-0.3 (-1.66-0.65), n=74	-1.38 (-2.68--0.31), n=74	-1.37 (-2.75-0.01), n=77	1.08	7
ENSG00000100364	KIAA0930	1.03839e-05	5.3316e-05	22	7.46 (7.09-7.72), n=90	7.1 (6.91-7.4), n=94	7.2 (7.04-7.41), n=106	0.36	1
ENSG00000100365	NCF4	5.96386e-12	1.3323e-10	51	7.14 (6.8-7.57), n=90	6.84 (6.42-7.22), n=94	7.54 (7.08-8.03), n=106	0.7	3
ENSG00000100368	CSF2RB	2.77732e-15	1.25339e-13	67	8.23 (7.85-8.77), n=90	8.13 (7.67-8.42), n=94	8.85 (8.48-9.49), n=106	0.72	6
ENSG00000100372	SLC25A17	0.000141591	0.000548427	17	4.27 (4.09-4.41), n=88	4.38 (4.25-4.55), n=94	4.27 (4.09-4.41), n=106	0.11	2
ENSG00000100373	UPK3A	1.967e-07	1.52866e-06	30	1.43 (0.61-2.04), n=85	0.52 (0.01-1.25), n=93	0.78 (-0.03-1.21), n=102	0.91	1
ENSG00000100379	KCTD17	0.0181305	0.0372772	8.0203	4.48 (4.31-4.63), n=89	4.4 (4.22-4.63), n=94	4.35 (4.17-4.51), n=106	0.13	5
ENSG00000100387	RBX1	5.19131e-05	0.000224767	19	3.21 (2.84-3.55), n=86	3.15 (2.94-3.41), n=94	2.94 (2.64-3.22), n=106	0.27	4
ENSG00000100401	RANGAP1	0.000694825	0.00221121	14	7.02 (6.87-7.17), n=90	6.99 (6.88-7.14), n=94	6.91 (6.72-7.06), n=106	0.11	5
ENSG00000100403	ZC3H7B	7.42276e-08	6.31463e-07	32	6.85 (6.69-6.98), n=90	6.88 (6.79-7), n=94	6.71 (6.6-6.84), n=106	0.17	4
ENSG00000100412	ACO2	0.00382577	0.00978506	11	6.65 (6.42-6.85), n=90	6.57 (6.36-6.71), n=94	6.5 (6.31-6.66), n=106	0.15	1
ENSG00000100413	POLR3H	0.000101222	0.00040764	18	5.27 (5.09-5.46), n=89	5.22 (5.14-5.37), n=94	5.11 (4.97-5.27), n=106	0.16	5
ENSG00000100427	MLC1	0.000272473	0.000975916	16	5.27 (4.76-5.7), n=90	4.79 (4.3-5.46), n=94	4.86 (4.42-5.28), n=106	0.48	7
ENSG00000100429	HDAC10	0.00626102	0.0149751	10	1.31 (0.98-1.71), n=87	1.37 (0.79-1.72), n=94	1.11 (0.78-1.44), n=104	0.26	4
ENSG00000100439	ABHD4	1.1503e-12	3.00026e-11	54	4.9 (4.55-5.21), n=89	4.7 (4.49-4.97), n=94	5.24 (4.88-5.53), n=106	0.54	6
ENSG00000100441	KHNYN	2.22584e-05	0.000105397	21	7.27 (7.13-7.44), n=90	7.28 (7.15-7.38), n=94	7.39 (7.28-7.5), n=106	0.12	6
ENSG00000100445	SDR39U1	0.00551125	0.0134315	10	5.98 (5.68-6.15), n=90	5.96 (5.83-6.23), n=94	5.89 (5.62-6.05), n=106	0.09	4
ENSG00000100448	CTSG	1.6299e-18	1.45834e-16	81	2.63 (1.44-3.52), n=88	0.61 (-0.49-1.33), n=91	0.08 (-0.84-1.5), n=99	2.55	7
ENSG00000100450	GZMH	0.00237886	0.00644478	12	4.32 (3.78-4.93), n=88	4.49 (3.91-5.34), n=94	4.88 (4.14-5.48), n=106	0.56	6
ENSG00000100453	GZMB	0.00122597	0.00362176	13	5.4 (4.64-6.06), n=90	5.45 (5-6.27), n=94	5.84 (5.17-6.58), n=106	0.44	6
ENSG00000100461	RBM23	4.60921e-06	2.56845e-05	24	6.98 (6.8-7.13), n=90	6.9 (6.75-7.06), n=94	7.1 (6.89-7.3), n=106	0.2	3
ENSG00000100462	PRMT5	1.21538e-06	7.77473e-06	27	5.55 (5.39-5.65), n=90	5.41 (5.29-5.57), n=94	5.32 (5.19-5.5), n=106	0.23	1
ENSG00000100473	COCH	2.45552e-22	5.20951e-20	99	-0.25 (-1.17-0.42), n=86	0.64 (0.16-1.22), n=91	1.49 (0.84-2.1), n=103	1.74	8
ENSG00000100478	AP4S1	0.020001	0.0405358	7.8239	2.06 (1.76-2.35), n=88	2.21 (1.9-2.52), n=94	2.22 (1.79-2.43), n=106	0.16	2
ENSG00000100479	POLE2	2.239e-05	0.000105899	21	0.61 (0.04-1.02), n=86	0.54 (0.05-0.86), n=92	0.05 (-0.41-0.54), n=101	0.56	7
ENSG00000100483	VCPKMT	1.89326e-09	2.31775e-08	40	4.19 (3.96-4.38), n=89	4.38 (4.16-4.53), n=94	4.47 (4.23-4.63), n=105	0.28	2
ENSG00000100485	SOS2	4.13433e-06	2.33097e-05	24	5.95 (5.54-6.19), n=90	5.83 (5.57-6.03), n=94	6.1 (5.8-6.4), n=106	0.27	6
ENSG00000100490	CDKL1	2.94953e-08	2.75026e-07	34	2.63 (2.29-2.92), n=89	2.35 (2.03-2.63), n=94	2.23 (1.87-2.54), n=103	0.4	7
ENSG00000100503	NIN	0.00177001	0.00498496	12	7.5 (7.2-7.67), n=90	7.55 (7.34-7.74), n=94	7.6 (7.4-7.81), n=106	0.1	2
ENSG00000100504	PYGL	5.07135e-11	9.17076e-10	47	7.26 (6.73-7.85), n=90	6.59 (6.2-7.06), n=94	7.31 (6.77-8.06), n=106	0.72	3
ENSG00000100505	TRIM9	1.04385e-06	6.77436e-06	27	-0.28 (-0.9-0.15), n=76	-0.47 (-0.95-0.21), n=89	0.19 (-0.27-0.81), n=102	0.66	6
ENSG00000100522	GNPNAT1	8.43274e-05	0.000345391	18	4.07 (3.86-4.24), n=89	4.12 (3.95-4.28), n=94	3.97 (3.75-4.14), n=106	0.15	2
ENSG00000100523	DDHD1	0.00691995	0.0163141	9.9467	4.66 (4.23-4.9), n=90	4.86 (4.49-5.09), n=94	4.79 (4.47-5.02), n=106	0.2	2
ENSG00000100528	CNIH1	0.009064	0.0205405	9.4069	4.96 (4.8-5.18), n=89	5.04 (4.86-5.21), n=94	5.12 (4.91-5.31), n=106	0.16	6
ENSG00000100532	CGRRF1	0.0046789	0.011657	10	2.58 (2.29-2.89), n=90	2.66 (2.36-2.94), n=93	2.84 (2.44-3.18), n=105	0.26	2
ENSG00000100554	ATP6V1D	0.0010932	0.00328088	13	4.96 (4.69-5.23), n=89	4.82 (4.57-5.07), n=94	4.75 (4.5-4.98), n=106	0.21	1
ENSG00000100558	PLEK2	0.000732502	0.00231518	14	2.77 (1.61-3.52), n=87	2 (1.1-2.61), n=93	2.33 (1.48-3.11), n=106	0.77	1
ENSG00000100564	PIGH	0.000557732	0.0018256	14	3.83 (3.65-4.05), n=88	4 (3.85-4.16), n=94	3.92 (3.77-4.11), n=106	0.17	2
ENSG00000100568	VTI1B	0.000884218	0.00271993	14	5.85 (5.72-5.99), n=90	5.78 (5.65-5.89), n=94	5.89 (5.74-6.01), n=106	0.11	6
ENSG00000100575	TIMM9	0.00488871	0.0120934	10	3.7 (3.56-3.94), n=90	3.79 (3.65-4), n=94	3.66 (3.47-3.85), n=106	0.13	4
ENSG00000100577	GSTZ1	0.000162996	0.00062105	17	3.25 (3-3.52), n=90	3.04 (2.86-3.38), n=94	2.97 (2.72-3.32), n=106	0.28	5
ENSG00000100580	TMED8	2.00386e-05	9.5888e-05	21	5.37 (5.11-5.56), n=90	5.59 (5.34-5.79), n=94	5.58 (5.33-5.79), n=106	0.22	2
ENSG00000100583	SAMD15	0.00718324	0.0168173	9.872	-2.31 (-3.32--1.47), n=57	-2.66 (-3.26--1.81), n=64	-1.85 (-2.35--1.17), n=65	0.81	3
ENSG00000100591	AHSA1	0.00237518	0.00643652	12	6.52 (6.38-6.69), n=90	6.55 (6.4-6.65), n=94	6.44 (6.29-6.61), n=106	0.11	4
ENSG00000100592	DAAM1	9.8358e-10	1.29419e-08	41	4.34 (4.08-4.57), n=90	4.26 (3.99-4.55), n=94	3.96 (3.7-4.26), n=106	0.38	7
ENSG00000100599	RIN3	0.00312817	0.00821106	11	8.01 (7.7-8.23), n=90	7.81 (7.66-8.05), n=94	7.97 (7.8-8.21), n=106	0.2	3
ENSG00000100600	LGMN	0.0253331	0.0496836	7.3513	3.48 (3.23-3.66), n=87	3.53 (3.31-3.75), n=94	3.39 (3.1-3.64), n=106	0.14	4
ENSG00000100601	ALKBH1	4.40722e-05	0.00019421	20	3.76 (3.59-3.92), n=89	3.82 (3.67-4), n=94	3.9 (3.75-4.07), n=106	0.14	6
ENSG00000100605	ITPK1	2.80333e-09	3.3079e-08	39	6.99 (6.6-7.31), n=90	6.75 (6.56-7.04), n=94	7.25 (6.9-7.64), n=106	0.5	3
ENSG00000100612	DHRS7	2.81324e-18	2.3923e-16	80	6.18 (5.89-6.41), n=89	6.08 (5.86-6.24), n=94	6.5 (6.26-6.74), n=106	0.42	6
ENSG00000100614	PPM1A	0.000201312	0.000747933	17	6.56 (6.33-6.81), n=90	6.47 (6.23-6.65), n=94	6.65 (6.42-6.9), n=106	0.18	6
ENSG00000100628	ASB2	3.84952e-09	4.42541e-08	38	2.15 (1.78-2.63), n=88	2.12 (1.65-2.74), n=94	2.74 (2.32-3.24), n=105	0.62	6
ENSG00000100629	CEP128	0.00107187	0.00322343	13	2.07 (1.62-2.45), n=88	2.23 (1.84-2.65), n=93	2.44 (1.83-2.86), n=106	0.37	2
ENSG00000100644	HIF1A	1.95909e-08	1.91253e-07	35	6.76 (6.51-6.89), n=90	6.78 (6.57-6.94), n=94	6.98 (6.7-7.2), n=106	0.22	6
ENSG00000100647	SUSD6	3.26084e-14	1.17728e-12	62	7.16 (6.91-7.4), n=90	7.17 (6.9-7.34), n=94	7.53 (7.2-7.79), n=106	0.37	6
ENSG00000100678	SLC8A3	0.000208026	0.000770652	16	-0.89 (-1.58-0.3), n=83	-1.52 (-2.41--0.67), n=78	-1.49 (-2.32--0.53), n=88	0.63	1
ENSG00000100711	ZFYVE21	0.007074	0.0166069	9.9027	4.53 (4.36-4.67), n=89	4.42 (4.25-4.56), n=94	4.45 (4.29-4.59), n=105	0.11	1
ENSG00000100714	MTHFD1	1.73801e-07	1.36368e-06	31	5.42 (5.26-5.6), n=90	5.43 (5.28-5.58), n=94	5.23 (5.04-5.43), n=106	0.2	7
ENSG00000100721	TCL1A	1.01023e-08	1.04891e-07	36	7.93 (7.44-8.53), n=90	8.37 (8.17-8.68), n=94	7.96 (7.55-8.31), n=106	0.44	4
ENSG00000100726	TELO2	7.51072e-05	0.000311981	18	6.36 (6.18-6.54), n=90	6.37 (6.18-6.57), n=94	6.23 (5.95-6.46), n=106	0.14	4
ENSG00000100731	PCNX1	2.76637e-09	3.27179e-08	39	6.69 (6.43-6.95), n=90	6.66 (6.42-6.87), n=94	6.94 (6.69-7.29), n=106	0.28	6
ENSG00000100784	RPS6KA5	4.65933e-06	2.59357e-05	24	4.4 (4.18-4.57), n=88	4.4 (4.15-4.62), n=94	4.63 (4.3-4.99), n=106	0.23	6
ENSG00000100796	PPP4R3A	0.0109505	0.0241869	9.0287	6.99 (6.78-7.13), n=90	7.1 (6.94-7.23), n=94	7.05 (6.89-7.17), n=106	0.11	2
ENSG00000100802	C14orf93	0.00383954	0.00981296	11	4.48 (4.3-4.65), n=89	4.48 (4.32-4.64), n=94	4.37 (4.2-4.55), n=106	0.11	4
ENSG00000100814	CCNB1IP1	0.000358944	0.00124356	15	4.12 (3.89-4.33), n=90	4.32 (4.09-4.48), n=94	4.15 (3.92-4.41), n=106	0.2	4
ENSG00000100815	TRIP11	0.00225767	0.00614964	12	5.01 (4.81-5.2), n=89	5.17 (4.97-5.34), n=94	5.06 (4.77-5.24), n=106	0.16	2
ENSG00000100823	APEX1	1.90266e-17	1.43425e-15	77	7.46 (7.31-7.66), n=90	7.47 (7.29-7.65), n=94	7.18 (7.05-7.33), n=106	0.29	7
ENSG00000100836	PABPN1	5.45445e-05	0.000234434	19	5.54 (5.4-5.81), n=90	5.54 (5.36-5.7), n=94	5.42 (5.25-5.53), n=106	0.12	4
ENSG00000100852	ARHGAP5	0.00391428	0.00998571	11	4.56 (4.09-4.89), n=90	4.81 (4.43-5.1), n=94	4.75 (4.43-5.01), n=106	0.25	2
ENSG00000100883	SRP54	0.0244147	0.048181	7.4251	5.66 (5.54-5.77), n=90	5.68 (5.6-5.81), n=94	5.73 (5.58-5.86), n=106	0.07	2
ENSG00000100897	DCAF11	0.0017127	0.00484143	12	6.97 (6.8-7.15), n=90	6.85 (6.76-6.98), n=94	6.88 (6.7-7), n=106	0.12	1
ENSG00000100906	NFKBIA	1.12779e-05	5.73481e-05	22	6.92 (6.62-7.21), n=90	6.88 (6.65-7.12), n=94	7.13 (6.88-7.39), n=106	0.25	6
ENSG00000100916	BRMS1L	0.000151838	0.000583832	17	1.69 (1.19-1.96), n=88	1.97 (1.62-2.25), n=92	1.97 (1.58-2.23), n=104	0.28	2
ENSG00000100938	GMPR2	2.52308e-10	3.86328e-09	44	5.88 (5.71-6.06), n=90	5.86 (5.76-5.97), n=94	6.06 (5.91-6.25), n=106	0.2	6
ENSG00000100941	PNN	0.000660907	0.00211884	14	7.12 (6.89-7.33), n=90	7.25 (7.05-7.39), n=94	7.05 (6.85-7.22), n=106	0.2	4
ENSG00000100949	RABGGTA	0.00131371	0.00385056	13	5.23 (5.02-5.38), n=90	5.07 (4.85-5.28), n=94	5.03 (4.91-5.24), n=106	0.2	5
ENSG00000100968	NFATC4	1.71035e-22	3.74439e-20	100	1.69 (0.94-2.46), n=88	1.05 (0.37-1.6), n=94	-0.29 (-1.15-0.4), n=91	1.98	7
ENSG00000100979	PLTP	0.00332156	0.00865087	11	1.4 (1.06-1.91), n=88	0.95 (0.22-1.69), n=92	1.21 (0.68-1.76), n=105	0.45	3
ENSG00000100983	GSS	0.000790162	0.00247043	14	4.98 (4.79-5.19), n=90	4.8 (4.68-4.98), n=94	4.81 (4.67-5.03), n=106	0.18	5
ENSG00000100985	MMP9	1.0209e-11	2.15699e-10	50	5.95 (4.88-6.68), n=90	4.68 (3.78-5.41), n=94	5.91 (5.23-6.91), n=106	1.27	3
ENSG00000100991	TRPC4AP	8.38901e-05	0.000343847	18	7.09 (6.99-7.22), n=90	7.02 (6.93-7.18), n=94	7.19 (7.03-7.33), n=106	0.17	3
ENSG00000100994	PYGB	2.73752e-15	1.24087e-13	67	7.33 (7.2-7.46), n=90	7.2 (7.04-7.43), n=94	6.99 (6.83-7.18), n=106	0.34	7
ENSG00000101017	CD40	8.16038e-12	1.76215e-10	51	4.78 (4.26-5.21), n=90	5.34 (5.09-5.56), n=94	5.2 (4.99-5.51), n=106	0.56	2
ENSG00000101019	UQCC1	0.00273243	0.00729037	11	5.44 (5.29-5.54), n=89	5.47 (5.29-5.61), n=94	5.37 (5.2-5.48), n=106	0.1	2
ENSG00000101040	ZMYND8	1.37819e-12	3.55412e-11	54	6.29 (6.16-6.43), n=90	6.34 (6.23-6.48), n=94	6.05 (5.92-6.27), n=106	0.29	7
ENSG00000101052	IFT52	0.00816094	0.0187517	9.6168	4.12 (3.92-4.3), n=90	4.04 (3.84-4.2), n=94	4.01 (3.86-4.19), n=106	0.11	1
ENSG00000101082	SLA2	5.78448e-09	6.3394e-08	37	5.94 (5.75-6.15), n=90	5.83 (5.63-6), n=94	5.66 (5.47-5.88), n=106	0.28	7
ENSG00000101084	C20orf24	0.00924068	0.0208742	9.3683	3.71 (3.3-4.15), n=89	3.59 (3.24-4.03), n=94	4.01 (3.21-4.41), n=106	0.42	6
ENSG00000101096	NFATC2	0.00700646	0.0164833	9.9218	6.44 (6.17-6.7), n=90	6.51 (6.24-6.76), n=94	6.38 (6.1-6.53), n=106	0.13	4
ENSG00000101104	PABPC1L	0.00572069	0.0138714	10	5.64 (5.37-5.8), n=90	5.76 (5.5-5.93), n=94	5.58 (5.37-5.8), n=106	0.18	2
ENSG00000101115	SALL4	0.0123299	0.0267796	8.7915	-2.31 (-3.45--1.29), n=67	-2.33 (-3.32--1.28), n=65	-1.68 (-2.48--0.83), n=64	0.65	6
ENSG00000101146	RAE1	0.0179088	0.0368841	8.0449	5.54 (5.39-5.64), n=90	5.47 (5.36-5.6), n=94	5.43 (5.35-5.51), n=105	0.11	1
ENSG00000101150	TPD52L2	1.18163e-11	2.47122e-10	50	7.2 (6.99-7.39), n=90	7.11 (6.93-7.3), n=94	7.39 (7.19-7.65), n=106	0.28	6
ENSG00000101152	DNAJC5	8.01193e-07	5.34449e-06	28	7.66 (7.47-7.86), n=90	7.54 (7.41-7.68), n=94	7.74 (7.56-7.89), n=106	0.2	3
ENSG00000101158	NELFCD	2.52912e-12	6.1521e-11	53	6.34 (6.22-6.45), n=90	6.28 (6.19-6.42), n=94	6.16 (6.09-6.27), n=106	0.18	7
ENSG00000101160	CTSZ	8.58668e-07	5.6855e-06	27	8.24 (7.95-8.51), n=90	7.94 (7.73-8.31), n=94	8.28 (8.05-8.52), n=106	0.34	3
ENSG00000101161	PRPF6	0.0224348	0.0448151	7.5943	7.37 (7.21-7.54), n=90	7.35 (7.2-7.55), n=94	7.24 (7.13-7.46), n=106	0.13	5
ENSG00000101162	TUBB1	0.0128399	0.0277147	8.7104	6.96 (6.18-7.4), n=90	6.4 (5.84-7.04), n=94	6.68 (6.01-7.2), n=106	0.56	3
ENSG00000101181	MTG2	0.000156802	0.000600004	17	5.6 (5.44-5.74), n=90	5.53 (5.4-5.7), n=94	5.66 (5.54-5.86), n=106	0.13	6
ENSG00000101188	NTSR1	1.83218e-08	1.80231e-07	35	0.94 (0.39-1.66), n=87	0.44 (-0.38-1.09), n=91	-0.15 (-0.76-0.72), n=99	1.09	7
ENSG00000101194	SLC17A9	0.0194781	0.0396517	7.8769	4.88 (4.45-5.34), n=90	5.1 (4.9-5.34), n=94	4.95 (4.7-5.3), n=106	0.22	2
ENSG00000101210	EEF1A2	4.44443e-09	5.01436e-08	38	-1.33 (-2.3--0.67), n=72	-1.26 (-2.13--0.76), n=85	-0.14 (-1.4-0.72), n=98	1.19	6
ENSG00000101220	C20orf27	0.000467466	0.0015655	15	5.72 (5.28-6.09), n=90	5.31 (5.06-5.76), n=94	5.48 (5.18-5.71), n=106	0.41	1
ENSG00000101224	CDC25B	0.00218243	0.00596603	12	8.08 (7.97-8.25), n=90	8.17 (8.02-8.34), n=94	8.05 (7.87-8.22), n=106	0.12	5
ENSG00000101230	ISM1	5.9813e-05	0.000254527	19	0.1 (-0.56-0.82), n=81	-0.33 (-1-0.52), n=89	-0.82 (-1.51-0.17), n=89	0.92	5
ENSG00000101236	RNF24	7.65103e-14	2.55602e-12	60	6.74 (6.37-7.2), n=90	6.62 (6.23-6.88), n=94	7.45 (6.84-7.98), n=106	0.83	6
ENSG00000101246	ARFRP1	0.0116116	0.0254315	8.9115	6.42 (6.26-6.64), n=90	6.35 (6.19-6.56), n=94	6.32 (6.1-6.49), n=106	0.1	5
ENSG00000101265	RASSF2	1.50187e-10	2.41839e-09	45	8.61 (8.35-8.89), n=90	8.42 (8.18-8.62), n=94	8.79 (8.51-9.13), n=106	0.37	3
ENSG00000101266	CSNK2A1	0.000745796	0.0023525	14	6.07 (5.92-6.18), n=90	6.05 (5.92-6.16), n=94	5.98 (5.83-6.07), n=106	0.09	4
ENSG00000101290	CDS2	1.1169e-12	2.92056e-11	55	6.57 (6.39-6.69), n=90	6.59 (6.44-6.7), n=94	6.8 (6.63-6.97), n=106	0.23	6
ENSG00000101294	HM13	0.000470666	0.00157417	15	6.91 (6.7-7.15), n=90	6.73 (6.56-6.99), n=94	6.92 (6.72-7.12), n=106	0.19	3
ENSG00000101307	SIRPB1	1.15915e-09	1.5012e-08	41	6.24 (5.64-6.64), n=90	5.63 (5.31-6.17), n=94	6.44 (5.9-7.03), n=105	0.81	3
ENSG00000101333	PLCB4	0.000324806	0.00113812	16	-1.24 (-2.23--0.56), n=81	-1.95 (-2.77--0.99), n=75	-1.89 (-3.32--1.35), n=75	0.71	1
ENSG00000101335	MYL9	1.72173e-06	1.06497e-05	26	4.35 (3.21-5.37), n=88	3.42 (2.57-4.41), n=94	3.31 (2.32-4.07), n=106	1.04	7
ENSG00000101336	HCK	3.73088e-09	4.30368e-08	38	8.6 (8.25-9), n=90	8.17 (7.82-8.46), n=94	8.73 (8.2-9.18), n=106	0.56	3
ENSG00000101337	TM9SF4	5.07401e-05	0.000220338	19	6.57 (6.39-6.72), n=90	6.39 (6.25-6.55), n=94	6.49 (6.34-6.63), n=106	0.18	1
ENSG00000101343	CRNKL1	0.00296323	0.00783003	11	5.57 (5.41-5.67), n=90	5.62 (5.48-5.72), n=94	5.65 (5.51-5.8), n=106	0.08	2
ENSG00000101346	POFUT1	0.00611477	0.0146696	10	5.32 (5.13-5.5), n=90	5.32 (5.13-5.4), n=94	5.24 (5.07-5.34), n=106	0.08	1
ENSG00000101347	SAMHD1	0.000102586	0.000412568	18	9.32 (9.08-9.55), n=90	9.2 (9.05-9.34), n=94	9.13 (9.01-9.28), n=106	0.19	5
ENSG00000101350	KIF3B	0.000151247	0.000581887	17	5.17 (4.97-5.27), n=90	5.23 (5.11-5.43), n=94	5.27 (5.12-5.43), n=106	0.1	2
ENSG00000101361	NOP56	1.57525e-11	3.18126e-10	49	6.9 (6.78-7.05), n=90	6.86 (6.75-6.98), n=94	6.71 (6.59-6.83), n=106	0.19	5
ENSG00000101365	IDH3B	5.5938e-07	3.88115e-06	28	6.52 (6.35-6.75), n=90	6.45 (6.37-6.61), n=94	6.36 (6.24-6.49), n=106	0.16	5
ENSG00000101384	JAG1	7.35884e-07	4.95542e-06	28	1.33 (0.75-1.78), n=87	0.66 (0.15-1.08), n=93	1.18 (0.57-1.48), n=106	0.67	1
ENSG00000101391	CDK5RAP1	0.00011708	0.000463702	18	5.14 (5.01-5.24), n=89	5.16 (5.04-5.3), n=94	5.04 (4.89-5.17), n=106	0.12	4
ENSG00000101412	E2F1	3.04454e-16	1.67972e-14	71	3.67 (3.18-4.09), n=89	3.14 (2.68-3.6), n=94	2.66 (2.2-3.18), n=106	1.01	7
ENSG00000101421	CHMP4B	0.0195771	0.0398219	7.8668	7.44 (7.26-7.65), n=90	7.34 (7.14-7.52), n=94	7.41 (7.2-7.6), n=106	0.1	3
ENSG00000101425	BPI	1.10118e-19	1.28757e-17	87	3.97 (3.2-5.27), n=90	2.39 (1.92-2.87), n=93	2.42 (1.81-3.22), n=105	1.58	7
ENSG00000101439	CST3	0.00158906	0.00453869	12	8.28 (7.67-8.65), n=90	7.75 (7.45-8.28), n=94	8.01 (7.7-8.5), n=106	0.53	1
ENSG00000101444	AHCY	1.19232e-07	9.70218e-07	31	5.84 (5.62-6.03), n=90	5.65 (5.53-5.8), n=94	5.6 (5.51-5.73), n=106	0.24	7
ENSG00000101445	PPP1R16B	4.18281e-13	1.17432e-11	57	6.7 (6.48-6.92), n=90	6.99 (6.77-7.13), n=94	7.04 (6.88-7.15), n=106	0.34	2
ENSG00000101452	DHX35	4.15894e-08	3.74723e-07	33	4.3 (4.17-4.44), n=89	4.32 (4.19-4.44), n=93	4.1 (3.88-4.3), n=106	0.22	7
ENSG00000101457	DNTTIP1	2.04917e-05	9.78421e-05	21	5.11 (4.85-5.38), n=90	4.91 (4.72-5.21), n=94	5.21 (4.9-5.49), n=106	0.3	3
ENSG00000101460	MAP1LC3A	4.34532e-06	2.43525e-05	24	2.55 (2.08-3.15), n=89	2.29 (1.62-2.84), n=94	2.84 (2.29-3.34), n=105	0.55	3
ENSG00000101474	APMAP	4.50874e-11	8.21836e-10	47	7.31 (7.1-7.76), n=90	7.22 (6.93-7.45), n=94	7.71 (7.31-8.07), n=106	0.49	6
ENSG00000101493	ZNF516	3.12945e-15	1.40002e-13	66	5.85 (5.49-6.23), n=89	5.64 (5.32-5.88), n=94	6.18 (5.9-6.46), n=106	0.54	6
ENSG00000101546	RBFA	1.30147e-10	2.1307e-09	45	3.1 (2.91-3.26), n=87	3.05 (2.84-3.26), n=94	2.77 (2.59-2.98), n=106	0.33	7
ENSG00000101557	USP14	0.0172707	0.035781	8.1175	5.57 (5.39-5.66), n=90	5.64 (5.46-5.77), n=94	5.59 (5.37-5.7), n=106	0.07	2
ENSG00000101558	VAPA	0.00356592	0.00919012	11	6.71 (6.6-6.83), n=90	6.69 (6.58-6.8), n=94	6.77 (6.64-6.92), n=106	0.08	6
ENSG00000101574	METTL4	6.23798e-10	8.59822e-09	42	4.02 (3.75-4.25), n=88	4.22 (4.04-4.48), n=94	4.37 (4.17-4.56), n=106	0.35	2
ENSG00000101596	SMCHD1	2.35938e-16	1.34013e-14	71	8.14 (7.76-8.36), n=90	8.33 (8.03-8.56), n=94	8.66 (8.39-8.93), n=106	0.52	6
ENSG00000101605	MYOM1	0.00579696	0.0140265	10	2.74 (2.51-2.98), n=90	2.84 (2.42-3.12), n=94	2.99 (2.65-3.18), n=105	0.25	2
ENSG00000101624	CEP76	0.0128742	0.0277714	8.7051	2.52 (2.28-2.75), n=88	2.7 (2.52-2.93), n=93	2.58 (2.37-2.88), n=106	0.18	2
ENSG00000101654	RNMT	6.54168e-06	3.51308e-05	23	5.99 (5.75-6.13), n=90	6.14 (5.97-6.26), n=94	5.98 (5.78-6.13), n=106	0.16	2
ENSG00000101665	SMAD7	5.78522e-09	6.3394e-08	37	4.29 (3.97-4.54), n=90	4.05 (3.8-4.31), n=93	3.86 (3.59-4.09), n=106	0.43	7
ENSG00000101695	RNF125	1.00073e-05	5.15241e-05	23	6.25 (6.08-6.43), n=90	6.3 (6.13-6.44), n=94	6.12 (5.95-6.26), n=106	0.18	4
ENSG00000101745	ANKRD12	3.05854e-06	1.78104e-05	25	7.86 (7.58-8.12), n=90	8.1 (7.8-8.25), n=94	8.19 (7.92-8.33), n=106	0.33	2
ENSG00000101752	MIB1	0.0114812	0.0251943	8.9341	5.24 (4.83-5.45), n=90	5.24 (4.87-5.5), n=94	5.38 (5.03-5.65), n=106	0.14	2
ENSG00000101782	RIOK3	5.70807e-10	7.95842e-09	42	7.15 (6.79-7.48), n=90	6.76 (6.58-6.96), n=94	6.72 (6.57-6.92), n=106	0.43	7
ENSG00000101811	CSTF2	0.0133943	0.0287755	8.6259	3.92 (3.75-4.15), n=89	3.92 (3.8-4.1), n=94	3.87 (3.68-4), n=106	0.05	4
ENSG00000101849	TBL1X	0.000363736	0.0012567	15	6.54 (6.34-6.74), n=90	6.43 (6.23-6.6), n=94	6.62 (6.38-6.89), n=106	0.19	3
ENSG00000101868	POLA1	0.000176647	0.00066567	17	3.6 (3.34-3.77), n=89	3.59 (3.31-3.8), n=94	3.34 (3.07-3.61), n=106	0.26	4
ENSG00000101888	NXT2	0.00201519	0.00556683	12	3.66 (3.46-3.86), n=89	3.89 (3.62-4.07), n=93	3.77 (3.57-4.05), n=106	0.23	2
ENSG00000101911	PRPS2	5.062e-08	4.47277e-07	33	4.74 (4.55-4.92), n=90	4.99 (4.79-5.1), n=94	4.96 (4.81-5.14), n=106	0.25	2
ENSG00000101916	TLR8	7.84506e-11	1.34873e-09	46	6.32 (5.82-6.83), n=90	6.01 (5.57-6.41), n=94	6.7 (6.23-7.17), n=106	0.69	3
ENSG00000101935	AMMECR1	0.0126141	0.0273018	8.7459	3.98 (3.86-4.12), n=87	4.07 (3.96-4.24), n=94	4.04 (3.78-4.18), n=105	0.09	2
ENSG00000101940	WDR13	0.00594834	0.0143372	10	5.94 (5.74-6.23), n=90	5.8 (5.56-6.06), n=94	5.79 (5.62-6.03), n=106	0.15	5
ENSG00000101972	STAG2	0.00164977	0.00468607	12	7.53 (7.14-7.7), n=90	7.6 (7.33-7.73), n=94	7.64 (7.49-7.83), n=106	0.11	2
ENSG00000101974	ATP11C	0.00410163	0.010395	10	4.57 (4.2-4.86), n=89	4.81 (4.52-4.99), n=94	4.78 (4.5-4.96), n=106	0.24	2
ENSG00000101986	ABCD1	4.61816e-08	4.11238e-07	33	5.55 (5.32-5.81), n=90	5.28 (5.08-5.57), n=94	5.25 (5.04-5.49), n=106	0.3	7
ENSG00000101997	CCDC22	0.00067233	0.00214961	14	5.83 (5.69-6.02), n=90	5.77 (5.59-5.93), n=94	5.64 (5.49-5.89), n=106	0.19	5
ENSG00000102001	CACNA1F	0.000186738	0.000699342	17	0.39 (-0.15-0.91), n=86	0.57 (0.15-1.02), n=91	0.86 (0.43-1.36), n=105	0.47	6
ENSG00000102003	SYP	0.00155156	0.00444763	12	1.14 (0.68-1.64), n=87	0.85 (0.5-1.41), n=94	0.76 (0.23-1.26), n=105	0.38	1
ENSG00000102007	PLP2	4.72935e-05	0.000206943	19	7.03 (6.71-7.29), n=90	6.77 (6.46-6.93), n=94	6.96 (6.69-7.23), n=106	0.26	3
ENSG00000102010	BMX	1.36909e-09	1.74888e-08	40	1.5 (0.68-2.53), n=84	0.68 (-0.14-1.25), n=92	1.95 (1.07-2.83), n=103	1.27	3
ENSG00000102032	RENBP	0.000225623	0.000827726	16	5.17 (4.76-5.43), n=89	4.81 (4.52-5.14), n=94	5.03 (4.76-5.29), n=106	0.36	3
ENSG00000102034	ELF4	0.000977965	0.00297627	13	7.04 (6.85-7.28), n=90	6.98 (6.76-7.1), n=94	7.12 (6.88-7.3), n=106	0.14	6
ENSG00000102038	SMARCA1	0.00456481	0.0114184	10	0.31 (-0.16-0.74), n=85	0.55 (-0.16-1.01), n=91	0.08 (-0.73-0.66), n=100	0.47	4
ENSG00000102048	ASB9	4.07973e-06	2.30524e-05	24	-0.29 (-0.83-0.15), n=84	-0.65 (-1.4-0.04), n=88	-1.19 (-1.96--0.53), n=85	0.9	4
ENSG00000102054	RBBP7	0.000725638	0.00229808	14	6.57 (6.45-6.66), n=90	6.63 (6.57-6.74), n=94	6.57 (6.47-6.67), n=106	0.06	2
ENSG00000102057	KCND1	1.33241e-05	6.66333e-05	22	1.43 (1.08-2.03), n=86	1.36 (0.97-1.84), n=94	1.91 (1.38-2.26), n=104	0.55	6
ENSG00000102078	SLC25A14	0.0060526	0.0145441	10	2.97 (2.74-3.2), n=89	2.87 (2.66-3.08), n=94	2.79 (2.52-3.06), n=105	0.18	1
ENSG00000102081	FMR1	6.83792e-06	3.66244e-05	23	5.81 (5.4-5.97), n=90	5.93 (5.7-6.1), n=94	5.98 (5.82-6.14), n=106	0.17	2
ENSG00000102096	PIM2	0.00377092	0.00966278	11	7.84 (7.71-7.94), n=90	7.86 (7.77-7.99), n=94	7.93 (7.76-8.09), n=106	0.09	6
ENSG00000102098	SCML2	0.000605937	0.00196402	14	1.02 (0.57-1.45), n=86	1.03 (0.69-1.39), n=92	0.63 (0.03-1.2), n=102	0.4	4
ENSG00000102103	PQBP1	0.000296423	0.00105192	16	5.85 (5.69-6.11), n=90	5.74 (5.61-5.96), n=94	5.69 (5.53-5.86), n=106	0.16	5
ENSG00000102109	PCSK1N	5.84851e-10	8.13012e-09	42	-0.18 (-1.48-0.78), n=82	0.05 (-0.97-1.01), n=94	1.17 (0.36-2.01), n=105	1.35	6
ENSG00000102144	PGK1	4.65208e-06	2.59094e-05	24	8.93 (8.72-9.1), n=90	8.75 (8.65-8.87), n=94	8.86 (8.76-9.04), n=106	0.18	3
ENSG00000102145	GATA1	9.31418e-06	4.82934e-05	23	4.21 (3.75-5.1), n=88	3.6 (2.95-4.3), n=94	4.06 (3.39-4.65), n=106	0.61	3
ENSG00000102158	MAGT1	5.43791e-05	0.000234016	19	6.23 (6.04-6.35), n=90	6.3 (6.12-6.41), n=94	6.37 (6.17-6.5), n=106	0.14	2
ENSG00000102172	SMS	0.000173669	0.000656492	17	4 (3.83-4.26), n=89	3.94 (3.73-4.1), n=94	4.09 (3.89-4.26), n=106	0.15	3
ENSG00000102174	PHEX	0.0146873	0.0311502	8.4415	0.23 (-0.45-0.56), n=82	0.55 (-0.22-0.99), n=90	0.61 (-0.2-1.17), n=100	0.38	2
ENSG00000102181	CD99L2	0.00525295	0.0128814	10	5.57 (5.41-5.79), n=89	5.49 (5.31-5.63), n=94	5.48 (5.31-5.65), n=106	0.09	1
ENSG00000102189	EEA1	0.0240421	0.0475276	7.4559	4.54 (4.22-4.86), n=90	4.72 (4.37-5.01), n=94	4.72 (4.41-4.95), n=106	0.18	2
ENSG00000102218	RP2	8.05154e-08	6.81582e-07	32	5.7 (5.31-6.01), n=90	5.65 (5.33-5.86), n=94	5.96 (5.65-6.3), n=106	0.31	6
ENSG00000102221	JADE3	1.56334e-10	2.51148e-09	45	0.88 (0.41-1.36), n=86	1.32 (0.95-1.63), n=92	1.73 (1.26-2.02), n=104	0.85	8
ENSG00000102226	USP11	3.29487e-08	3.04606e-07	34	5.92 (5.76-6.1), n=90	6.15 (5.95-6.36), n=94	6.13 (5.93-6.29), n=106	0.23	2
ENSG00000102230	PCYT1B	0.000296112	0.001051	16	0.38 (-0.48-1.3), n=86	-0.4 (-1.28-0.64), n=90	-0.64 (-1.23-0.59), n=95	1.02	7
ENSG00000102241	HTATSF1	1.32943e-08	1.34572e-07	36	5.98 (5.76-6.11), n=90	5.92 (5.75-6.09), n=94	5.73 (5.53-5.88), n=106	0.25	1
ENSG00000102245	CD40LG	4.92054e-16	2.58977e-14	70	5.57 (5.27-5.76), n=90	5.45 (5.25-5.68), n=94	4.95 (4.7-5.28), n=106	0.62	7
ENSG00000102265	TIMP1	0.000229769	0.000840905	16	6 (5.62-6.51), n=90	5.54 (5.18-6.15), n=94	5.9 (5.64-6.31), n=106	0.46	1
ENSG00000102316	MAGED2	3.66467e-08	3.35011e-07	34	6.51 (6.41-6.66), n=90	6.42 (6.29-6.63), n=94	6.32 (6.22-6.49), n=106	0.19	5
ENSG00000102317	RBM3	0.000122171	0.000481454	18	7.41 (7.25-7.58), n=90	7.34 (7.17-7.57), n=94	7.23 (7.06-7.44), n=106	0.18	5
ENSG00000102349	KLF8	2.3924e-08	2.27932e-07	35	2.85 (1.92-3.35), n=90	3.28 (2.9-3.75), n=94	3.53 (3.08-3.82), n=105	0.68	6
ENSG00000102362	SYTL4	6.89457e-08	5.91181e-07	32	0.79 (0.06-1.61), n=84	-0.05 (-0.81-0.54), n=91	-0.14 (-1-0.62), n=101	0.93	7
ENSG00000102390	PBDC1	2.0016e-05	9.58153e-05	21	3.92 (3.63-4.25), n=89	3.95 (3.71-4.25), n=94	3.72 (3.41-4.05), n=106	0.23	4
ENSG00000102393	GLA	0.00051123	0.00169033	15	4.39 (4.18-4.62), n=88	4.19 (3.92-4.49), n=94	4.38 (4.17-4.62), n=106	0.2	3
ENSG00000102401	ARMCX3	0.000238112	0.000868507	16	5.06 (4.81-5.21), n=90	5.15 (4.96-5.26), n=94	5.22 (5.01-5.36), n=106	0.16	2
ENSG00000102445	RUBCNL	3.14861e-09	3.67946e-08	39	4.22 (3.72-4.52), n=90	4.51 (4.28-4.77), n=94	4.65 (4.3-4.91), n=106	0.43	2
ENSG00000102524	TNFSF13B	1.80518e-06	1.11058e-05	26	5.82 (5.44-6.27), n=90	5.66 (5.36-6.16), n=94	6.13 (5.77-6.78), n=106	0.47	3
ENSG00000102531	FNDC3A	7.54194e-05	0.000312914	18	5.73 (5.38-5.93), n=90	5.9 (5.51-6.06), n=94	5.96 (5.68-6.14), n=106	0.23	2
ENSG00000102543	CDADC1	5.24503e-13	1.45861e-11	56	2.82 (2.58-3.01), n=87	2.81 (2.57-3), n=94	3.14 (2.97-3.31), n=105	0.33	6
ENSG00000102547	CAB39L	6.6225e-08	5.6999e-07	33	2.06 (1.87-2.28), n=87	2.33 (2.09-2.53), n=94	2.37 (2.15-2.59), n=105	0.31	2
ENSG00000102554	KLF5	0.000120921	0.00047735	18	1.99 (1.43-2.45), n=86	1.67 (1.08-2.01), n=93	2.09 (1.53-2.45), n=105	0.42	6
ENSG00000102580	DNAJC3	2.61239e-07	1.97648e-06	30	5.97 (5.68-6.21), n=90	5.9 (5.71-6.08), n=94	6.19 (5.89-6.55), n=106	0.29	6
ENSG00000102606	ARHGEF7	2.00335e-13	6.08068e-12	58	6.45 (6.28-6.66), n=90	6.58 (6.43-6.69), n=94	6.29 (6.18-6.42), n=106	0.29	4
ENSG00000102678	FGF9	2.06222e-08	2.00182e-07	35	-2.96 (-4.22--2.34), n=48	-2.51 (-3.36--1.65), n=61	-1.47 (-2.22--0.88), n=72	1.49	6
ENSG00000102699	PARP4	0.00246282	0.00664346	12	6.79 (6.55-6.99), n=90	6.71 (6.5-6.93), n=94	6.89 (6.68-7.07), n=106	0.18	6
ENSG00000102710	SUPT20H	3.75691e-07	2.72422e-06	29	5.98 (5.83-6.12), n=90	6.09 (5.91-6.18), n=94	6.17 (5.99-6.3), n=106	0.19	2
ENSG00000102755	FLT1	1.666e-10	2.65773e-09	45	1.59 (1.29-1.99), n=88	1.72 (1.36-2.04), n=94	1.15 (0.74-1.51), n=103	0.57	4
ENSG00000102760	RGCC	1.46773e-09	1.85813e-08	40	5.78 (5.51-6.06), n=90	5.69 (5.47-6.06), n=94	5.3 (4.96-5.72), n=106	0.48	5
ENSG00000102781	KATNAL1	0.00105786	0.00318612	13	2.41 (2.08-2.77), n=88	2.71 (2.46-3), n=94	2.56 (2.17-2.99), n=104	0.3	2
ENSG00000102796	DHRS12	2.42156e-10	3.72446e-09	44	4 (3.86-4.26), n=89	4.06 (3.88-4.32), n=94	4.42 (4.11-4.66), n=105	0.42	6
ENSG00000102804	TSC22D1	3.95327e-06	2.24426e-05	24	5.47 (5.23-5.79), n=90	5.3 (5.07-5.54), n=94	5.19 (4.92-5.42), n=106	0.28	1
ENSG00000102805	CLN5	0.00174713	0.00492996	12	4.32 (4.11-4.54), n=89	4.46 (4.26-4.61), n=94	4.47 (4.31-4.65), n=106	0.15	2
ENSG00000102837	OLFM4	6.64189e-17	4.37296e-15	74	3.66 (2.14-5.04), n=88	0.96 (0.16-2.18), n=89	0.53 (-0.5-1.92), n=92	3.13	7
ENSG00000102858	MGRN1	3.15602e-07	2.33457e-06	29	7.01 (6.78-7.24), n=90	6.85 (6.7-7.03), n=94	7.11 (6.95-7.36), n=106	0.26	3
ENSG00000102870	ZNF629	0.00168343	0.00476656	12	3.33 (3.13-3.54), n=87	3.18 (2.84-3.36), n=94	3.13 (2.84-3.37), n=106	0.2	1
ENSG00000102871	TRADD	0.000298851	0.00105944	16	6.02 (5.81-6.25), n=90	6.04 (5.84-6.35), n=94	6.24 (6.01-6.47), n=106	0.22	6
ENSG00000102878	HSF4	0.000337532	0.0011783	15	1.88 (1.39-2.24), n=86	1.68 (1.18-2.05), n=94	1.43 (1.03-1.87), n=105	0.45	1
ENSG00000102882	MAPK3	7.52499e-07	5.05237e-06	28	6.05 (5.78-6.37), n=90	5.8 (5.6-6.1), n=94	6.1 (5.8-6.42), n=106	0.3	3
ENSG00000102897	LYRM1	3.11394e-09	3.64308e-08	39	3.77 (3.53-4.01), n=87	3.78 (3.62-3.97), n=94	4.05 (3.88-4.26), n=106	0.28	6
ENSG00000102898	NUTF2	2.39108e-09	2.86081e-08	39	6.13 (5.91-6.38), n=90	6.02 (5.88-6.24), n=94	5.83 (5.71-6.04), n=106	0.3	5
ENSG00000102900	NUP93	1.74179e-09	2.1619e-08	40	5.76 (5.61-5.91), n=90	5.64 (5.48-5.79), n=94	5.5 (5.34-5.65), n=106	0.26	7
ENSG00000102901	CENPT	0.00357575	0.00921084	11	5.95 (5.76-6.21), n=90	5.87 (5.69-6.09), n=94	5.83 (5.68-5.98), n=106	0.12	1
ENSG00000102904	TSNAXIP1	0.00680855	0.0160846	9.9792	-0.61 (-1.17--0.07), n=84	-0.91 (-1.35--0.22), n=92	-1.01 (-1.73--0.46), n=94	0.4	1
ENSG00000102921	N4BP1	7.75998e-05	0.00032099	18	6.74 (6.52-6.97), n=90	6.69 (6.5-6.87), n=94	6.94 (6.6-7.22), n=106	0.25	6
ENSG00000102931	ARL2BP	2.28822e-05	0.000107904	21	6.1 (5.99-6.24), n=90	6.09 (5.98-6.21), n=94	5.98 (5.9-6.08), n=106	0.12	4
ENSG00000102934	PLLP	1.29353e-18	1.1937e-16	82	2.13 (1.86-2.63), n=87	2.12 (1.59-2.54), n=93	1.07 (0.55-1.64), n=104	1.06	7
ENSG00000102935	ZNF423	0.000161177	0.000614915	17	-1.45 (-2.47--0.89), n=69	-1.71 (-2.63--0.9), n=72	-2.51 (-4.43--1.67), n=52	1.06	4
ENSG00000102967	DHODH	8.19806e-05	0.000337079	18	3.36 (3.18-3.57), n=89	3.39 (3.26-3.58), n=94	3.22 (3-3.44), n=106	0.17	4
ENSG00000102974	CTCF	0.0208855	0.0421126	7.7374	6.74 (6.53-6.9), n=90	6.8 (6.61-6.94), n=94	6.68 (6.54-6.82), n=106	0.12	4
ENSG00000102978	POLR2C	3.22091e-07	2.37659e-06	29	5.77 (5.64-5.96), n=90	5.8 (5.7-5.96), n=94	5.95 (5.84-6.09), n=106	0.18	6
ENSG00000102984	ZNF821	0.00146555	0.00423828	13	3.24 (2.98-3.53), n=89	3.49 (3.21-3.74), n=94	3.39 (3.09-3.61), n=106	0.25	2
ENSG00000103005	USB1	7.14385e-08	6.10014e-07	32	6.19 (5.96-6.43), n=90	6.03 (5.82-6.2), n=94	6.38 (6.08-6.6), n=106	0.35	3
ENSG00000103034	NDRG4	0.000272492	0.000975916	16	-1.56 (-2.54--0.87), n=73	-1.38 (-2.28--0.66), n=83	-0.94 (-1.67--0.28), n=92	0.62	2
ENSG00000103035	PSMD7	0.000530059	0.00174585	15	6.46 (6.34-6.65), n=90	6.39 (6.29-6.56), n=94	6.35 (6.24-6.48), n=106	0.11	5
ENSG00000103042	SLC38A7	2.03178e-10	3.18689e-09	44	4.19 (3.98-4.33), n=87	3.98 (3.82-4.16), n=94	3.9 (3.72-4.03), n=106	0.29	7
ENSG00000103051	COG4	0.000172512	0.000652835	17	6.22 (6.12-6.33), n=90	6.2 (6.06-6.3), n=94	6.1 (5.99-6.22), n=106	0.12	4
ENSG00000103056	SMPD3	3.19702e-05	0.000145492	20	5.08 (4.54-5.49), n=90	4.56 (4.27-5.05), n=94	4.58 (4.09-5.11), n=106	0.52	7
ENSG00000103061	SLC7A6OS	0.0140239	0.0299065	8.534	5.73 (5.61-5.86), n=90	5.81 (5.65-5.92), n=94	5.8 (5.69-5.88), n=106	0.08	2
ENSG00000103064	SLC7A6	2.96733e-07	2.21009e-06	30	7.68 (7.43-7.85), n=90	7.73 (7.44-7.89), n=94	7.44 (7.14-7.65), n=106	0.29	4
ENSG00000103066	PLA2G15	8.08857e-05	0.000333109	18	4.41 (4.14-4.6), n=89	4.15 (3.91-4.35), n=94	4.28 (4.07-4.47), n=106	0.26	3
ENSG00000103089	FA2H	2.94468e-07	2.1948e-06	30	-1.3 (-2.54--0.42), n=73	-0.58 (-1.52-0.13), n=88	-0.1 (-0.91-0.47), n=99	1.2	6
ENSG00000103111	MON1B	0.00690475	0.016282	9.9511	6.63 (6.48-6.76), n=90	6.6 (6.49-6.7), n=94	6.67 (6.57-6.78), n=106	0.07	6
ENSG00000103148	NPRL3	0.00493391	0.012192	10	6.83 (6.46-7.44), n=90	6.48 (5.96-7.08), n=94	6.93 (6.26-7.48), n=106	0.45	3
ENSG00000103154	NECAB2	7.28166e-10	9.86146e-09	42	1.11 (0.23-1.94), n=89	0.77 (-0.11-1.52), n=93	1.86 (1.21-2.68), n=104	1.09	6
ENSG00000103160	HSDL1	0.00880004	0.0200239	9.466	4.77 (4.57-4.93), n=89	4.79 (4.59-4.9), n=94	4.69 (4.51-4.8), n=106	0.1	1
ENSG00000103168	TAF1C	0.00751568	0.0174921	9.7815	6.34 (6.19-6.52), n=90	6.37 (6.23-6.54), n=94	6.26 (6.05-6.45), n=106	0.11	4
ENSG00000103184	SEC14L5	0.00259414	0.00696567	11	0.71 (0-1.77), n=87	0.17 (-0.55-0.96), n=90	0.41 (-0.8-1.23), n=101	0.54	1
ENSG00000103187	COTL1	0.00077022	0.00241732	14	10.26 (9.87-10.6), n=90	9.94 (9.69-10.29), n=94	10.1 (9.8-10.47), n=106	0.32	1
ENSG00000103194	USP10	4.82264e-06	2.67579e-05	24	6.99 (6.77-7.15), n=90	6.93 (6.78-7.05), n=94	7.14 (6.87-7.39), n=106	0.21	6
ENSG00000103196	CRISPLD2	1.31858e-15	6.29585e-14	68	4.92 (4.46-5.66), n=90	4.76 (4.2-5.25), n=94	5.88 (5.34-6.43), n=106	1.12	6
ENSG00000103199	ZNF500	0.00534243	0.0130727	10	4.56 (4.36-4.69), n=90	4.57 (4.39-4.75), n=94	4.45 (4.23-4.62), n=106	0.12	4
ENSG00000103202	NME4	0.000392352	0.00134056	15	5 (4.65-5.4), n=90	4.8 (4.43-5.12), n=94	4.74 (4.43-5.05), n=106	0.26	1
ENSG00000103227	LMF1	8.64891e-06	4.51741e-05	23	4.39 (4.16-4.57), n=90	4.32 (4.06-4.51), n=94	4.13 (3.95-4.33), n=106	0.26	7
ENSG00000103249	CLCN7	0.00518148	0.0127258	10	7.23 (7.06-7.42), n=90	7.23 (7.02-7.45), n=94	7.1 (6.91-7.3), n=106	0.13	4
ENSG00000103257	SLC7A5	3.24653e-10	4.8065e-09	43	5 (4.63-5.38), n=89	4.55 (4.14-4.86), n=94	4.45 (4.2-4.74), n=106	0.55	7
ENSG00000103264	FBXO31	0.000170832	0.000647549	17	5.52 (5.38-5.66), n=89	5.55 (5.48-5.68), n=94	5.45 (5.3-5.57), n=106	0.1	4
ENSG00000103275	UBE2I	1.36653e-05	6.81951e-05	22	7.59 (7.45-7.72), n=90	7.55 (7.44-7.67), n=94	7.47 (7.38-7.57), n=106	0.12	5
ENSG00000103313	MEFV	5.97707e-12	1.33264e-10	51	6.6 (6.09-7.15), n=90	6.33 (6-6.7), n=94	7.04 (6.53-7.53), n=106	0.71	6
ENSG00000103316	CRYM	1.25671e-09	1.61738e-08	40	0.56 (-0.19-1.17), n=88	0.04 (-0.53-0.54), n=89	-0.52 (-1.4-0.18), n=95	1.08	7
ENSG00000103319	EEF2K	0.00643713	0.0153428	10	4.71 (4.26-4.84), n=90	4.51 (4.33-4.64), n=94	4.62 (4.39-4.81), n=106	0.2	1
ENSG00000103335	PIEZO1	2.64836e-05	0.00012286	21	7.75 (7.51-7.95), n=90	7.56 (7.36-7.75), n=94	7.54 (7.4-7.67), n=106	0.21	7
ENSG00000103342	GSPT1	1.36644e-09	1.74658e-08	40	7.82 (7.44-8.3), n=90	7.36 (7.06-7.64), n=94	7.38 (7.07-7.66), n=106	0.46	7
ENSG00000103351	CLUAP1	4.28564e-07	3.06442e-06	29	3.79 (3.58-4.06), n=89	3.86 (3.67-4.01), n=94	3.57 (3.36-3.8), n=106	0.29	4
ENSG00000103353	UBFD1	7.60962e-07	5.10092e-06	28	5.48 (5.3-5.6), n=90	5.48 (5.33-5.61), n=94	5.35 (5.19-5.45), n=106	0.13	4
ENSG00000103355	PRSS33	1.41052e-09	1.79511e-08	40	4.68 (3.99-5.19), n=89	3.7 (2.91-4.32), n=94	3.72 (2.83-4.44), n=106	0.98	7
ENSG00000103356	EARS2	0.0169886	0.0352889	8.1504	4.17 (4.02-4.3), n=90	4.19 (4.06-4.32), n=94	4.08 (3.85-4.25), n=106	0.11	2
ENSG00000103363	ELOB	0.000269843	0.000968422	16	6.13 (5.91-6.68), n=90	5.88 (5.53-6.31), n=94	5.91 (5.69-6.23), n=106	0.25	5
ENSG00000103365	GGA2	8.36277e-13	2.2459e-11	55	7.4 (7.15-7.59), n=90	7.71 (7.55-7.84), n=94	7.72 (7.52-7.83), n=106	0.32	2
ENSG00000103381	CPPED1	1.62651e-10	2.60482e-09	45	7.45 (7.08-7.91), n=90	7.16 (6.83-7.51), n=94	7.81 (7.25-8.38), n=106	0.65	3
ENSG00000103415	HMOX2	2.2343e-05	0.000105725	21	6.51 (6.4-6.86), n=90	6.46 (6.33-6.66), n=94	6.39 (6.2-6.51), n=106	0.12	5
ENSG00000103423	DNAJA3	0.00868534	0.0198001	9.4922	5.87 (5.73-5.99), n=90	5.95 (5.82-6.05), n=94	5.88 (5.74-5.99), n=106	0.08	2
ENSG00000103429	BFAR	0.00378365	0.00969056	11	5.57 (5.43-5.65), n=90	5.62 (5.53-5.73), n=94	5.58 (5.45-5.67), n=106	0.05	2
ENSG00000103490	PYCARD	0.000430798	0.00145409	15	6.77 (6.33-7.25), n=90	6.34 (6.04-6.91), n=94	6.72 (6.42-7.1), n=106	0.43	1
ENSG00000103495	MAZ	1.78792e-08	1.75962e-07	35	8.1 (7.9-8.36), n=90	7.96 (7.85-8.19), n=94	7.84 (7.7-8.01), n=106	0.26	5
ENSG00000103496	STX4	0.00127306	0.00374208	13	6.11 (5.95-6.23), n=90	5.96 (5.82-6.21), n=94	6.11 (5.97-6.25), n=106	0.15	3
ENSG00000103502	CDIPT	0.00587057	0.014178	10	7.07 (6.8-7.3), n=90	6.87 (6.72-7.16), n=94	7.09 (6.86-7.27), n=106	0.22	3
ENSG00000103507	BCKDK	0.000604379	0.00195959	14	5.23 (4.95-5.49), n=90	5.04 (4.76-5.28), n=94	5.28 (5.04-5.53), n=106	0.24	3
ENSG00000103512	NOMO1	0.000613487	0.00198474	14	4.92 (4.73-5.09), n=90	4.89 (4.73-5.13), n=94	4.81 (4.64-4.93), n=106	0.11	1
ENSG00000103522	IL21R	9.03509e-11	1.5341e-09	46	6.2 (6.05-6.37), n=90	6.45 (6.3-6.57), n=94	6.24 (6.03-6.35), n=106	0.25	2
ENSG00000103528	SYT17	0.00018547	0.000695477	17	0.97 (0.42-1.64), n=89	1.6 (1.05-1.93), n=94	1.42 (0.79-1.71), n=105	0.63	2
ENSG00000103534	TMC5	0.000303065	0.00107216	16	-0.67 (-2.04-0.26), n=83	-1.55 (-3.05--0.63), n=86	-1.54 (-2.78--0.55), n=85	0.88	7
ENSG00000103544	VPS35L	4.20597e-10	6.05278e-09	43	5.6 (5.41-5.73), n=90	5.44 (5.32-5.58), n=94	5.33 (5.16-5.5), n=106	0.27	7
ENSG00000103549	RNF40	0.00668806	0.0158472	10	6.97 (6.82-7.19), n=90	6.9 (6.71-7.03), n=94	7 (6.8-7.16), n=106	0.1	3
ENSG00000103550	KNOP1	1.2552e-15	6.04938e-14	68	5.01 (4.81-5.24), n=90	4.9 (4.75-5.15), n=94	4.58 (4.41-4.76), n=106	0.43	5
ENSG00000103569	AQP9	3.15652e-15	1.40907e-13	66	7.57 (7.07-8.22), n=90	7.44 (6.95-7.87), n=94	8.38 (7.91-9.21), n=106	0.94	6
ENSG00000103647	CORO2B	8.74182e-09	9.21136e-08	37	3.54 (2.94-4.01), n=89	3.82 (3.58-4.1), n=94	3.26 (2.72-3.67), n=106	0.56	4
ENSG00000103657	HERC1	0.000543833	0.00178636	15	7.58 (7.32-7.82), n=90	7.64 (7.34-7.85), n=94	7.43 (7.19-7.66), n=106	0.21	4
ENSG00000103707	MTFMT	0.00272004	0.00726109	11	3.57 (3.36-3.69), n=90	3.61 (3.39-3.76), n=94	3.7 (3.5-3.83), n=106	0.13	2
ENSG00000103723	AP3B2	7.49385e-06	3.97669e-05	23	-1.41 (-2.42--0.51), n=65	-2.91 (-3.8--1.72), n=57	-1.71 (-2.54--1.07), n=69	1.5	3
ENSG00000103742	IGDCC4	0.00455464	0.0113971	10	-2.96 (-4.22--2.27), n=46	-2.97 (-4.45--1.98), n=55	-2.07 (-3.26--1.16), n=59	0.9	6
ENSG00000103769	RAB11A	0.0248477	0.0488807	7.39	6.49 (6.35-6.64), n=90	6.39 (6.28-6.53), n=94	6.42 (6.26-6.6), n=106	0.1	5
ENSG00000103811	CTSH	8.08417e-06	4.25266e-05	23	6.97 (6.72-7.31), n=90	6.69 (6.35-7.05), n=94	7.02 (6.77-7.34), n=106	0.33	3
ENSG00000103876	FAH	1.29613e-08	1.31719e-07	36	3.22 (2.87-3.62), n=89	2.75 (2.36-3.14), n=94	3.01 (2.73-3.25), n=106	0.47	3
ENSG00000103932	RPAP1	0.00133764	0.00390956	13	5.09 (4.93-5.27), n=90	5.16 (5.03-5.32), n=94	5.04 (4.87-5.21), n=106	0.12	4
ENSG00000103966	EHD4	0.00168155	0.00476319	12	4.95 (4.74-5.08), n=90	4.78 (4.62-4.92), n=94	4.91 (4.7-5.09), n=106	0.17	1
ENSG00000103978	TMEM87A	0.00198165	0.00549158	12	5.66 (5.52-5.76), n=90	5.69 (5.58-5.79), n=94	5.74 (5.61-5.86), n=106	0.08	2
ENSG00000103994	ZNF106	0.0193807	0.0394731	7.887	7.11 (6.8-7.26), n=90	6.97 (6.76-7.18), n=94	7.15 (6.82-7.37), n=106	0.18	6
ENSG00000103995	CEP152	0.00446725	0.0112098	10	3.45 (3.15-3.63), n=89	3.52 (3.34-3.75), n=94	3.35 (3.12-3.61), n=106	0.17	4
ENSG00000104043	ATP8B4	1.68752e-06	1.04664e-05	26	3.75 (3.22-4.11), n=89	3.22 (2.9-3.61), n=93	3.51 (3.16-3.95), n=105	0.53	1
ENSG00000104047	DTWD1	0.00658248	0.0156295	10	3.23 (2.93-3.43), n=88	3.4 (3.12-3.62), n=94	3.24 (3.01-3.55), n=106	0.17	2
ENSG00000104064	GABPB1	0.000295715	0.00104977	16	4.36 (4.21-4.63), n=89	4.61 (4.38-4.7), n=94	4.57 (4.39-4.66), n=106	0.25	2
ENSG00000104081	BMF	0.000191231	0.000713958	17	5.91 (5.69-6.09), n=90	5.68 (5.47-5.89), n=94	5.8 (5.66-5.98), n=106	0.23	1
ENSG00000104093	DMXL2	7.836e-05	0.000323874	18	6.35 (5.78-6.74), n=90	5.87 (5.4-6.26), n=94	6.17 (5.9-6.54), n=106	0.48	1
ENSG00000104129	DNAJC17	0.000218483	0.000804899	16	4.16 (3.96-4.38), n=89	4.12 (3.93-4.31), n=94	4 (3.77-4.17), n=106	0.16	5
ENSG00000104131	EIF3J	1.98748e-07	1.54283e-06	30	6.08 (5.93-6.23), n=90	6.12 (5.95-6.3), n=94	5.91 (5.75-6.09), n=106	0.21	4
ENSG00000104154	SLC30A4	1.39284e-09	1.77701e-08	40	2.95 (2.62-3.34), n=88	3.51 (3.16-3.78), n=94	3.36 (3.04-3.62), n=106	0.56	2
ENSG00000104164	BLOC1S6	0.0107169	0.0237424	9.0719	5.82 (5.56-6), n=90	5.91 (5.73-6.06), n=94	5.95 (5.76-6.11), n=106	0.13	2
ENSG00000104177	MYEF2	0.0255102	0.0499737	7.3374	3.34 (2.9-3.64), n=87	3.53 (2.97-3.75), n=94	3.28 (2.82-3.54), n=105	0.25	4
ENSG00000104205	SGK3	0.0118428	0.025869	8.8721	3.17 (2.89-3.5), n=89	3.24 (2.97-3.43), n=94	3.38 (3.06-3.52), n=105	0.21	6
ENSG00000104218	CSPP1	1.66232e-11	3.33744e-10	49	4.58 (4.37-4.75), n=90	4.56 (4.39-4.73), n=94	4.32 (4.17-4.46), n=106	0.26	4
ENSG00000104219	ZDHHC2	3.70666e-10	5.42617e-09	43	5.28 (4.88-5.58), n=90	5.48 (5.25-5.65), n=94	5.72 (5.43-5.89), n=106	0.44	6
ENSG00000104290	FZD3	3.78621e-15	1.65077e-13	66	0.89 (0.55-1.26), n=86	1.39 (0.94-1.72), n=94	1.84 (1.37-2.3), n=105	0.95	8
ENSG00000104299	INTS9	2.81404e-06	1.65269e-05	25	5.14 (5.01-5.24), n=90	5.12 (5.03-5.27), n=94	5 (4.85-5.1), n=106	0.14	4
ENSG00000104312	RIPK2	2.46243e-07	1.87266e-06	30	4.3 (4.08-4.5), n=90	4.27 (4.05-4.41), n=94	4.48 (4.3-4.65), n=105	0.21	6
ENSG00000104320	NBN	0.000506925	0.00167852	15	5.91 (5.67-6.09), n=90	5.85 (5.64-6.06), n=94	5.97 (5.82-6.34), n=106	0.12	6
ENSG00000104324	CPQ	6.22418e-14	2.13479e-12	60	4.82 (4.48-5.16), n=90	4.58 (4.28-4.82), n=94	5.22 (4.81-5.61), n=106	0.64	6
ENSG00000104325	DECR1	0.00701909	0.0165062	9.9182	6.51 (6.38-6.66), n=90	6.4 (6.26-6.55), n=94	6.45 (6.32-6.59), n=106	0.11	3
ENSG00000104341	LAPTM4B	2.62527e-10	3.99007e-09	44	2.8 (2.47-3.07), n=89	2.29 (2.02-2.58), n=93	2.31 (1.9-2.75), n=105	0.51	7
ENSG00000104343	UBE2W	8.31837e-11	1.42416e-09	46	5.32 (4.97-5.46), n=90	5.29 (5.13-5.43), n=94	5.55 (5.33-5.76), n=106	0.26	6
ENSG00000104356	POP1	0.000981341	0.00298566	13	3.41 (3.22-3.63), n=89	3.5 (3.3-3.65), n=93	3.32 (3.08-3.5), n=106	0.18	4
ENSG00000104361	NIPAL2	0.00498147	0.0123007	10	4.07 (3.65-4.29), n=89	3.97 (3.3-4.29), n=93	4.16 (3.74-4.5), n=105	0.19	2
ENSG00000104375	STK3	0.000195646	0.000729118	17	2.37 (2.1-2.7), n=86	2.19 (1.89-2.61), n=94	2.53 (2.19-2.81), n=105	0.34	3
ENSG00000104381	GDAP1	3.86723e-08	3.51053e-07	34	2.52 (2.24-2.8), n=88	2.51 (2.2-2.79), n=94	2.15 (1.89-2.48), n=104	0.37	7
ENSG00000104388	RAB2A	8.00065e-08	6.77553e-07	32	6.1 (5.92-6.24), n=89	6.12 (5.95-6.24), n=94	6.27 (6.1-6.41), n=106	0.17	6
ENSG00000104419	NDRG1	0.000133478	0.000521323	17	6.86 (6.63-7.06), n=90	6.77 (6.62-6.95), n=94	6.98 (6.73-7.15), n=106	0.21	3
ENSG00000104432	IL7	8.15134e-06	4.28359e-05	23	0.28 (-0.2-0.96), n=86	0.76 (-0.13-1.05), n=92	1.03 (0.55-1.53), n=105	0.75	2
ENSG00000104442	ARMC1	0.000603	0.00195573	14	4.94 (4.64-5.09), n=90	5.07 (4.86-5.23), n=94	4.97 (4.78-5.1), n=106	0.13	2
ENSG00000104472	CHRAC1	1.79895e-09	2.22213e-08	40	5.19 (5.05-5.3), n=90	5.18 (5.04-5.32), n=94	5 (4.86-5.16), n=106	0.19	7
ENSG00000104497	SNX16	5.71563e-05	0.000244689	19	2.78 (2.39-3.2), n=87	3.06 (2.65-3.38), n=93	3.18 (2.73-3.49), n=105	0.4	2
ENSG00000104524	PYCR3	0.011508	0.025237	8.9294	3.74 (3.46-4.03), n=87	3.86 (3.67-4.17), n=94	3.7 (3.44-3.99), n=106	0.16	5
ENSG00000104549	SQLE	0.000577074	0.00188173	14	3.75 (3.36-3.99), n=90	3.9 (3.7-4.13), n=93	3.72 (3.44-3.91), n=106	0.18	2
ENSG00000104611	SH2D4A	5.35399e-06	2.93969e-05	24	-0.13 (-0.92-0.57), n=84	-0.36 (-1.21-0.09), n=89	-1.07 (-1.83--0.45), n=92	0.94	7
ENSG00000104613	INTS10	3.40504e-05	0.000154005	20	6.05 (5.93-6.13), n=90	6.1 (6-6.18), n=94	6 (5.87-6.1), n=106	0.1	4
ENSG00000104643	MTMR9	0.0210819	0.042434	7.7187	4.65 (4.47-4.83), n=90	4.76 (4.59-4.9), n=94	4.64 (4.45-4.82), n=106	0.12	2
ENSG00000104660	LEPROTL1	0.00775832	0.0179593	9.718	7.25 (7.03-7.4), n=90	7.34 (7.18-7.5), n=94	7.26 (7.02-7.42), n=106	0.09	2
ENSG00000104687	GSR	0.00329127	0.00859204	11	6.03 (5.86-6.18), n=90	5.91 (5.74-6.04), n=94	5.95 (5.8-6.13), n=106	0.12	1
ENSG00000104689	TNFRSF10A	3.69339e-07	2.681e-06	29	4.39 (4.15-4.65), n=90	4.65 (4.44-4.84), n=94	4.66 (4.38-4.86), n=106	0.27	2
ENSG00000104723	TUSC3	0.00536009	0.0131097	10	-0.97 (-2.09-0.39), n=79	-0.85 (-2.15-0.31), n=77	-1.56 (-3.17--0.7), n=69	0.71	4
ENSG00000104725		1.56994e-10	2.52011e-09	45	-3.11 (-4.11--2.05), n=43	-1.77 (-3.13--0.61), n=62	-0.62 (-1.59-0.25), n=88	2.49	8
ENSG00000104728	ARHGEF10	1.64674e-09	2.05757e-08	40	0.93 (0.5-1.24), n=89	1.18 (0.63-1.61), n=93	1.73 (1.03-2), n=105	0.8	6
ENSG00000104731	KLHDC4	1.31921e-06	8.35064e-06	27	5.7 (5.55-5.96), n=90	5.67 (5.47-5.89), n=94	5.49 (5.27-5.74), n=106	0.21	4
ENSG00000104738	MCM4	3.41129e-08	3.13677e-07	34	4.54 (4.3-4.92), n=90	4.4 (4.15-4.68), n=94	4.18 (3.81-4.52), n=106	0.36	5
ENSG00000104763	ASAH1	4.41377e-12	1.02634e-10	52	7.47 (7.21-7.69), n=90	7.32 (7.13-7.5), n=94	7.74 (7.47-8.02), n=106	0.42	6
ENSG00000104765	BNIP3L	8.71296e-13	2.32635e-11	55	8.38 (7.81-9.05), n=90	7.63 (7.27-7.98), n=94	7.73 (7.38-8.08), n=106	0.75	7
ENSG00000104774	MAN2B1	0.000109834	0.000438236	18	7.48 (7.3-7.69), n=90	7.3 (7.13-7.48), n=94	7.34 (7.18-7.55), n=106	0.18	1
ENSG00000104783	KCNN4	0.010833	0.0239711	9.0503	4.73 (4.36-5.03), n=90	4.77 (4.42-5.08), n=94	4.83 (4.59-5.27), n=106	0.1	2
ENSG00000104805	NUCB1	0.00114603	0.00341452	13	7.76 (7.49-8), n=90	7.53 (7.28-7.82), n=94	7.73 (7.49-8.02), n=106	0.23	3
ENSG00000104812	GYS1	8.04201e-05	0.000331391	18	5.87 (5.74-6.06), n=90	5.78 (5.68-5.91), n=94	5.77 (5.61-5.87), n=106	0.1	1
ENSG00000104824	HNRNPL	0.000524177	0.00172897	15	7.23 (7.13-7.3), n=90	7.25 (7.17-7.32), n=94	7.17 (7.07-7.25), n=106	0.08	4
ENSG00000104835	SARS2	0.0233038	0.046286	7.5183	1.22 (0.72-1.49), n=85	1.01 (0.75-1.38), n=91	1 (0.47-1.32), n=105	0.22	1
ENSG00000104853	CLPTM1	0.00565078	0.0137216	10	6.44 (6.31-6.64), n=90	6.46 (6.31-6.62), n=94	6.54 (6.42-6.67), n=106	0.1	6
ENSG00000104856	RELB	0.0166721	0.0346912	8.188	5.78 (5.51-6.04), n=90	5.55 (5.32-5.89), n=94	5.7 (5.5-6.15), n=106	0.23	3
ENSG00000104870	FCGRT	2.65199e-05	0.000123	21	8.12 (7.84-8.52), n=90	7.83 (7.5-8.24), n=94	8.21 (7.86-8.56), n=106	0.38	3
ENSG00000104872	PIH1D1	1.28881e-11	2.67093e-10	50	6.32 (6.12-6.53), n=90	6.22 (6.07-6.39), n=94	6.03 (5.88-6.2), n=106	0.29	5
ENSG00000104880	ARHGEF18	0.00091613	0.00280927	13	7.59 (7.44-7.75), n=90	7.7 (7.58-7.82), n=94	7.6 (7.45-7.74), n=106	0.11	5
ENSG00000104884	ERCC2	1.82908e-06	1.1236e-05	26	4.76 (4.56-4.94), n=90	4.63 (4.49-4.92), n=94	4.53 (4.34-4.71), n=106	0.23	5
ENSG00000104885	DOT1L	1.09858e-11	2.30841e-10	50	6.21 (6.08-6.35), n=90	6.17 (6.03-6.3), n=94	5.97 (5.85-6.09), n=106	0.24	7
ENSG00000104889	RNASEH2A	6.73728e-05	0.000283299	19	3.91 (3.68-4.19), n=88	3.81 (3.64-4.11), n=94	3.69 (3.49-3.9), n=106	0.22	5
ENSG00000104894	CD37	0.00558469	0.0135832	10	9.41 (9.22-9.61), n=90	9.54 (9.37-9.75), n=94	9.51 (9.37-9.71), n=106	0.13	6
ENSG00000104897	SF3A2	0.00406502	0.0103137	11	6.61 (6.36-6.89), n=90	6.58 (6.42-6.76), n=94	6.47 (6.34-6.64), n=106	0.14	5
ENSG00000104899	AMH	0.00703917	0.0165478	9.9125	-0.26 (-1.18-0.35), n=81	-0.57 (-1.12-0.17), n=87	-1.02 (-1.93--0.06), n=91	0.76	1
ENSG00000104903	LYL1	0.00170461	0.00482055	12	6.89 (6.5-7.58), n=90	6.54 (6.06-7.23), n=94	6.77 (6.23-7.25), n=106	0.35	3
ENSG00000104904	OAZ1	1.40058e-05	6.96699e-05	22	10.56 (10.18-11.05), n=90	10.26 (9.86-10.5), n=94	10.56 (10.26-10.93), n=106	0.3	3
ENSG00000104907	TRMT1	0.000536527	0.0017649	15	6.1 (5.93-6.31), n=90	6.11 (5.92-6.34), n=94	5.99 (5.75-6.16), n=106	0.12	4
ENSG00000104915	STX10	8.43379e-05	0.000345391	18	6.38 (6.15-6.7), n=90	6.21 (5.96-6.56), n=94	6.46 (6.2-6.8), n=106	0.25	3
ENSG00000104918	RETN	2.25272e-17	1.64393e-15	76	3.67 (3.19-4.5), n=90	2.59 (1.98-3.24), n=94	2.48 (1.84-3.11), n=105	1.19	7
ENSG00000104921	FCER2	1.32237e-14	5.23329e-13	63	5.8 (5.29-6.42), n=90	6.68 (6.39-7.02), n=94	6.47 (6.02-6.75), n=106	0.88	2
ENSG00000104936	DMPK	0.000480202	0.00160267	15	4.42 (4.17-4.67), n=90	4.61 (4.41-4.92), n=94	4.61 (4.33-4.82), n=106	0.19	2
ENSG00000104964	AES	0.00131634	0.00385607	13	9.91 (9.7-10.1), n=90	10.01 (9.86-10.22), n=94	9.88 (9.75-10.05), n=106	0.13	5
ENSG00000104972	LILRB1	0.000313818	0.00110545	16	5.64 (5.33-5.93), n=90	5.54 (5.26-5.83), n=94	5.8 (5.58-6.02), n=106	0.26	3
ENSG00000104973	MED25	0.0063021	0.0150593	10	6.44 (6.11-6.83), n=90	6.23 (5.98-6.57), n=94	6.52 (6.09-6.93), n=106	0.29	3
ENSG00000104974	LILRA1	1.1048e-10	1.84693e-09	45	5.95 (5.46-6.3), n=90	5.51 (5.11-5.82), n=94	6.02 (5.61-6.44), n=106	0.51	3
ENSG00000104980	TIMM44	0.0135741	0.0291101	8.5992	5.15 (4.95-5.35), n=90	5.11 (4.97-5.34), n=94	5.03 (4.86-5.22), n=106	0.12	4
ENSG00000104998	IL27RA	4.33267e-22	9.09816e-20	98	7.72 (7.58-7.87), n=90	7.6 (7.51-7.73), n=94	7.4 (7.23-7.5), n=106	0.32	7
ENSG00000105011	ASF1B	4.03774e-06	2.28402e-05	24	4.14 (3.68-4.42), n=89	3.82 (3.44-4.18), n=94	4.25 (3.85-4.62), n=106	0.43	3
ENSG00000105048	TNNT1	3.13904e-08	2.91662e-07	34	1.98 (1.35-2.75), n=88	0.81 (-0.06-1.63), n=93	1.17 (0.18-2.19), n=101	1.17	1
ENSG00000105053	VRK3	0.00100363	0.00304481	13	6.15 (5.91-6.32), n=90	6.12 (5.99-6.28), n=94	6.25 (6.07-6.41), n=106	0.13	6
ENSG00000105058	FAM32A	0.00461501	0.0115222	10	6.5 (6.34-6.74), n=90	6.44 (6.24-6.56), n=94	6.42 (6.19-6.52), n=106	0.08	1
ENSG00000105072	C19orf44	0.00744893	0.0173544	9.7994	2.6 (2.4-2.93), n=89	2.7 (2.48-2.9), n=94	2.52 (2.3-2.79), n=105	0.18	4
ENSG00000105088	OLFM2	8.17859e-12	1.76423e-10	51	5.06 (4.78-5.21), n=90	5.03 (4.79-5.29), n=94	4.69 (4.35-4.92), n=106	0.37	7
ENSG00000105122	RASAL3	0.000159942	0.000611111	17	7.93 (7.77-8.16), n=90	7.91 (7.73-8.16), n=94	7.73 (7.54-7.95), n=106	0.2	4
ENSG00000105127	AKAP8	0.0137501	0.0294385	8.5734	5.7 (5.54-5.78), n=90	5.76 (5.65-5.84), n=94	5.75 (5.61-5.86), n=106	0.06	2
ENSG00000105136	ZNF419	0.000364238	0.00125745	15	3.74 (3.53-4), n=89	4.02 (3.75-4.15), n=94	3.86 (3.59-4.09), n=105	0.28	2
ENSG00000105146	AURKC	0.000822505	0.00255839	14	-0.37 (-1.09-0.14), n=84	-0.32 (-1.23-0.26), n=91	-1.02 (-1.53--0.3), n=94	0.7	7
ENSG00000105176	URI1	4.81324e-05	0.000210167	19	5.73 (5.53-5.85), n=90	5.9 (5.75-6.05), n=94	5.82 (5.58-5.94), n=106	0.17	2
ENSG00000105185	PDCD5	1.37352e-10	2.24153e-09	45	4.49 (4.21-4.69), n=89	4.41 (4.14-4.7), n=94	4.1 (3.95-4.32), n=105	0.39	7
ENSG00000105193	RPS16	7.34032e-05	0.000305658	19	9.83 (9.57-10.19), n=90	9.87 (9.56-10.26), n=94	9.63 (9.37-9.91), n=106	0.24	5
ENSG00000105197	TIMM50	0.0149121	0.0315619	8.4112	5.24 (5.07-5.47), n=90	5.23 (5.09-5.37), n=94	5.13 (5.04-5.3), n=106	0.11	5
ENSG00000105202	FBL	0.00142882	0.00414544	13	7.41 (7.21-7.68), n=90	7.52 (7.28-7.83), n=94	7.33 (7.12-7.54), n=106	0.19	5
ENSG00000105205	CLC	2.12639e-06	1.28817e-05	26	6.46 (5.53-7.18), n=90	5.51 (5.07-6.25), n=94	5.84 (5.06-6.63), n=106	0.95	1
ENSG00000105220	GPI	2.10916e-11	4.12364e-10	49	7.3 (7.1-7.61), n=90	7.07 (6.89-7.25), n=94	6.96 (6.82-7.15), n=106	0.34	7
ENSG00000105223	PLD3	1.8259e-05	8.83289e-05	21	6.98 (6.75-7.3), n=90	6.69 (6.54-6.97), n=94	6.84 (6.7-7.08), n=106	0.29	1
ENSG00000105246	EBI3	8.77297e-11	1.49206e-09	46	-0.65 (-1.71-0.09), n=82	-0.15 (-1.01-0.38), n=87	0.53 (-0.06-1.01), n=104	1.18	6
ENSG00000105251	SHD	0.00898236	0.0203827	9.425	-1.09 (-2.55--0.48), n=80	-0.74 (-1.55--0.02), n=90	-0.6 (-1.58-0.33), n=94	0.49	2
ENSG00000105255	FSD1	9.03784e-06	4.70503e-05	23	2.23 (1.84-2.57), n=88	2.01 (1.61-2.39), n=94	1.71 (1.17-2.26), n=104	0.52	7
ENSG00000105258	POLR2I	0.0218699	0.0438272	7.6453	3.81 (3.61-4.18), n=88	3.66 (3.46-4.05), n=94	3.66 (3.41-3.96), n=106	0.15	5
ENSG00000105270	CLIP3	1.53526e-05	7.56924e-05	22	1.9 (1.43-2.26), n=88	1.54 (1.17-2.16), n=93	1.28 (0.74-1.82), n=105	0.62	1
ENSG00000105278	ZFR2	0.0251129	0.0493152	7.3687	-0.26 (-0.95-0.49), n=83	-0.63 (-1.36-0.09), n=92	-0.24 (-1.01-0.51), n=100	0.39	6
ENSG00000105281	SLC1A5	3.21861e-07	2.37575e-06	29	5.91 (5.56-6.24), n=90	5.47 (5.11-5.82), n=94	5.67 (5.32-6.03), n=106	0.44	1
ENSG00000105287	PRKD2	0.00755339	0.017562	9.7715	7.45 (7.27-7.68), n=90	7.52 (7.4-7.69), n=94	7.6 (7.41-7.83), n=106	0.15	6
ENSG00000105289	TJP3	3.20316e-14	1.16053e-12	62	0.34 (-0.42-0.82), n=86	0.47 (-0.15-0.9), n=91	1.37 (0.69-2), n=105	1.03	6
ENSG00000105323	HNRNPUL1	0.00186718	0.00522357	12	8.41 (8.25-8.56), n=90	8.35 (8.13-8.49), n=94	8.29 (8.12-8.43), n=106	0.12	1
ENSG00000105325	FZR1	0.00935808	0.021107	9.343	6.17 (5.98-6.31), n=90	6.1 (5.97-6.31), n=94	6.2 (6.05-6.39), n=106	0.1	6
ENSG00000105327	BBC3	0.00165558	0.00469933	12	4.54 (4.24-4.88), n=88	4.42 (4.17-4.72), n=94	4.67 (4.37-4.9), n=106	0.25	3
ENSG00000105329	TGFB1	0.00851855	0.0194608	9.531	9.04 (8.73-9.29), n=90	8.8 (8.58-9.12), n=94	8.97 (8.79-9.31), n=106	0.24	1
ENSG00000105339	DENND3	1.0888e-15	5.36038e-14	68	7.43 (7.19-7.77), n=90	7.33 (6.9-7.68), n=94	7.88 (7.63-8.27), n=106	0.55	6
ENSG00000105341	DMAC2	0.00470719	0.0117133	10	5.3 (5.14-5.53), n=90	5.24 (5.08-5.4), n=94	5.18 (5.04-5.35), n=106	0.12	1
ENSG00000105352	CEACAM4	2.75026e-15	1.2439e-13	67	4.55 (4.16-5.03), n=89	4.21 (3.83-4.73), n=94	5.13 (4.72-5.55), n=106	0.92	6
ENSG00000105355	PLIN3	0.000118035	0.000467213	18	6.47 (6.03-6.77), n=90	6.18 (5.84-6.45), n=94	6.44 (6.11-6.79), n=106	0.29	3
ENSG00000105364	MRPL4	9.70528e-06	5.00815e-05	23	5.26 (5.05-5.52), n=90	5.19 (5.04-5.45), n=94	5.04 (4.88-5.27), n=106	0.22	5
ENSG00000105366	SIGLEC8	2.22086e-07	1.70788e-06	30	3.31 (2.73-3.76), n=89	2.46 (1.82-3.08), n=93	2.73 (2-3.32), n=106	0.85	1
ENSG00000105369	CD79A	2.50686e-08	2.37626e-07	35	8.63 (8.1-9.18), n=90	9.18 (8.97-9.47), n=94	9.05 (8.74-9.23), n=106	0.55	2
ENSG00000105370	LIM2	0.00022976	0.000840905	16	-0.25 (-1.02-0.31), n=79	-0.91 (-1.95-0.07), n=87	-1.32 (-2.41--0.18), n=91	1.07	7
ENSG00000105371	ICAM4	3.98994e-09	4.56161e-08	38	2.95 (2.22-3.52), n=88	2.1 (1.42-2.76), n=94	2.28 (1.66-2.73), n=106	0.85	1
ENSG00000105372	RPS19	0.0086836	0.0197992	9.4926	9.96 (9.72-10.2), n=90	9.97 (9.77-10.28), n=94	9.82 (9.61-10.13), n=106	0.15	5
ENSG00000105373	NOP53	0.0055045	0.0134199	10	9.61 (9.44-9.89), n=90	9.84 (9.56-10.13), n=94	9.75 (9.44-10.05), n=106	0.23	6
ENSG00000105374	NKG7	0.0114484	0.0251384	8.9398	7.56 (7.14-8.06), n=90	7.6 (7-8.2), n=94	7.92 (7.42-8.42), n=106	0.36	6
ENSG00000105376	ICAM5	0.000241102	0.000878321	16	0.08 (-0.51-0.86), n=85	-0.57 (-1.44-0.27), n=91	-0.28 (-1.08-0.22), n=100	0.65	1
ENSG00000105379	ETFB	2.76506e-06	1.62763e-05	25	4.5 (4.31-4.73), n=89	4.38 (4.2-4.6), n=94	4.29 (4.12-4.43), n=106	0.21	5
ENSG00000105383	CD33	1.55443e-13	4.83213e-12	58	5.38 (5.1-5.59), n=89	4.83 (4.55-5.1), n=94	5.27 (4.99-5.53), n=105	0.55	3
ENSG00000105393	BABAM1	8.3619e-06	4.37862e-05	23	4.59 (4.37-5.03), n=89	4.35 (4.18-4.74), n=94	4.36 (4.15-4.6), n=106	0.24	5
ENSG00000105397	TYK2	2.71556e-09	3.21539e-08	39	8.02 (7.89-8.14), n=90	7.89 (7.76-8.03), n=94	8.14 (7.92-8.3), n=106	0.25	3
ENSG00000105401	CDC37	0.00667389	0.0158155	10	7.37 (7.2-7.58), n=90	7.25 (7.14-7.38), n=94	7.29 (7.19-7.38), n=106	0.12	5
ENSG00000105402	NAPA	6.91549e-05	0.000289845	19	7.51 (7.14-7.9), n=90	7.15 (6.92-7.55), n=94	7.33 (6.99-7.61), n=106	0.36	1
ENSG00000105426	PTPRS	0.00126192	0.00371199	13	3.31 (3.01-3.62), n=88	3.57 (3.28-3.84), n=94	3.32 (2.75-3.7), n=106	0.26	2
ENSG00000105443	CYTH2	0.00323431	0.0084616	11	5.45 (5.29-5.59), n=90	5.32 (5.18-5.47), n=94	5.39 (5.25-5.55), n=106	0.13	3
ENSG00000105447	GRWD1	0.000292349	0.00103943	16	5.6 (5.43-5.75), n=90	5.66 (5.52-5.81), n=94	5.53 (5.41-5.67), n=106	0.13	5
ENSG00000105464	GRIN2D	0.00584017	0.0141244	10	-0.64 (-1.33--0.1), n=84	-1.28 (-2.22--0.53), n=83	-1 (-1.81--0.17), n=95	0.64	1
ENSG00000105472	CLEC11A	0.00937043	0.0211279	9.3404	2.35 (2.04-2.84), n=88	2.12 (1.73-2.56), n=94	2.14 (1.83-2.64), n=104	0.23	5
ENSG00000105479	CCDC114	9.17009e-09	9.62812e-08	37	0.75 (0.26-1.23), n=87	0.49 (-0.34-0.8), n=93	0.08 (-0.59-0.48), n=102	0.67	1
ENSG00000105483	CARD8	1.40432e-07	1.12668e-06	31	7.79 (7.49-7.95), n=90	7.82 (7.61-7.99), n=94	7.98 (7.78-8.16), n=106	0.19	6
ENSG00000105486	LIG1	0.00135201	0.00394709	13	5.6 (5.44-5.73), n=90	5.7 (5.57-5.86), n=94	5.6 (5.49-5.75), n=106	0.1	4
ENSG00000105492	SIGLEC6	3.6471e-19	3.69723e-17	84	0.16 (-0.55-0.74), n=78	0.71 (0.1-1.35), n=89	1.53 (1.05-2.15), n=102	1.37	8
ENSG00000105497	ZNF175	0.0113624	0.0249708	8.9549	3.44 (3.15-3.64), n=88	3.66 (3.27-3.84), n=94	3.61 (3.24-3.83), n=105	0.22	2
ENSG00000105501	SIGLEC5	8.37751e-14	2.76283e-12	60	3.13 (2.74-3.75), n=86	2.83 (2.29-3.35), n=94	3.95 (3.28-4.48), n=106	1.12	6
ENSG00000105507	CABP5	0.000230282	0.000842484	16	-0.6 (-1.55-0.07), n=73	-1.29 (-2.84-0.06), n=87	-0.2 (-1.2-0.56), n=98	1.09	3
ENSG00000105514	RAB3D	5.66177e-12	1.27477e-10	51	6.47 (6.05-6.91), n=90	5.99 (5.67-6.39), n=94	6.66 (6.3-7.21), n=106	0.67	3
ENSG00000105518	TMEM205	0.00820316	0.0188365	9.6065	4.71 (4.49-5.09), n=88	4.57 (4.31-4.85), n=94	4.69 (4.55-4.88), n=106	0.14	1
ENSG00000105520	PLPPR2	1.25671e-14	5.012e-13	64	5.81 (5.37-6.17), n=90	5.46 (5.09-5.91), n=94	6.21 (5.88-6.8), n=106	0.75	3
ENSG00000105552	BCAT2	0.00525798	0.0128885	10	4.8 (4.62-4.99), n=90	4.78 (4.58-5.04), n=94	4.68 (4.48-4.91), n=106	0.12	5
ENSG00000105556	MIER2	0.000413931	0.0014038	15	4.57 (4.34-4.71), n=89	4.35 (4.24-4.62), n=94	4.36 (4.16-4.52), n=106	0.22	5
ENSG00000105568	PPP2R1A	0.0180425	0.0371147	8.0301	7.9 (7.69-8.09), n=90	7.87 (7.7-8.02), n=94	7.8 (7.66-7.96), n=106	0.1	5
ENSG00000105576	TNPO2	0.000109743	0.000438016	18	6.18 (6.03-6.3), n=90	6.16 (6.01-6.29), n=94	6.07 (5.85-6.18), n=106	0.11	1
ENSG00000105607	GCDH	0.0139096	0.0297213	8.5503	5.1 (4.94-5.23), n=90	5.12 (4.96-5.27), n=94	5.03 (4.87-5.16), n=106	0.09	4
ENSG00000105609	LILRB5	0.0027337	0.00729283	11	-0.89 (-1.84--0.09), n=83	-1.46 (-2.21--0.66), n=91	-0.77 (-1.64--0.06), n=102	0.69	6
ENSG00000105610	KLF1	1.59303e-05	7.83533e-05	22	3.73 (2.84-4.54), n=90	2.72 (1.95-3.82), n=94	3.3 (2.11-3.94), n=105	1.01	3
ENSG00000105612	DNASE2	8.50676e-10	1.13676e-08	41	5.2 (5-5.41), n=90	5.13 (4.88-5.35), n=94	5.4 (5.25-5.67), n=106	0.27	6
ENSG00000105618	PRPF31	5.40602e-06	2.96589e-05	24	6.17 (6.05-6.33), n=89	6.14 (5.99-6.29), n=94	6.01 (5.89-6.15), n=106	0.16	5
ENSG00000105619	TFPT	0.00170229	0.00481466	12	4.3 (4.01-4.63), n=89	4.2 (3.99-4.48), n=94	4.09 (3.87-4.3), n=106	0.21	5
ENSG00000105640	RPL18A	0.017518	0.0362059	8.0891	2.97 (2.64-3.29), n=88	3.02 (2.73-3.31), n=94	2.81 (2.6-3.11), n=106	0.21	5
ENSG00000105641	SLC5A5	0.000207599	0.000769486	16	0.6 (0.12-0.89), n=87	0.16 (-0.63-0.53), n=93	0.29 (-0.47-0.77), n=100	0.44	1
ENSG00000105655	ISYNA1	7.16892e-06	3.81903e-05	23	4.15 (3.84-4.37), n=89	4.11 (3.88-4.36), n=94	4.37 (4.1-4.62), n=106	0.26	6
ENSG00000105656	ELL	7.99335e-15	3.2768e-13	64	5.6 (5.33-5.85), n=89	5.55 (5.31-5.76), n=94	6.04 (5.74-6.37), n=106	0.49	6
ENSG00000105671	DDX49	0.000143579	0.0005555	17	5.82 (5.6-6.03), n=90	5.74 (5.53-5.97), n=94	5.59 (5.38-5.84), n=106	0.23	5
ENSG00000105676	ARMC6	4.73465e-13	1.32025e-11	56	5.6 (5.44-5.8), n=90	5.48 (5.33-5.67), n=94	5.28 (5.14-5.46), n=106	0.32	7
ENSG00000105699	LSR	6.49999e-32	8.36021e-29	143	2.04 (1.52-2.43), n=89	2.65 (2.3-2.96), n=94	3.47 (3.05-3.81), n=106	1.43	8
ENSG00000105700	KXD1	0.0120205	0.0261961	8.8423	6.36 (6.2-6.5), n=90	6.3 (6.21-6.45), n=94	6.4 (6.3-6.52), n=106	0.1	6
ENSG00000105701	FKBP8	0.000958995	0.00292546	13	10.78 (10.39-11.62), n=90	10.41 (9.72-11.15), n=94	10.94 (10.06-11.54), n=106	0.53	3
ENSG00000105708	ZNF14	6.1236e-08	5.30377e-07	33	3.7 (3.44-4), n=90	4.05 (3.87-4.28), n=94	4.04 (3.75-4.29), n=106	0.35	2
ENSG00000105711	SCN1B	0.00222021	0.00606124	12	0.89 (0.33-1.55), n=87	0.59 (-0.16-1.27), n=93	1.05 (0.54-1.8), n=106	0.46	6
ENSG00000105722	ERF	1.00016e-07	8.28264e-07	32	5.19 (5.02-5.38), n=90	5.09 (4.9-5.28), n=94	5.38 (5.13-5.61), n=106	0.29	6
ENSG00000105723	GSK3A	0.0017693	0.00498362	12	5.98 (5.7-6.22), n=90	5.77 (5.61-5.97), n=94	5.82 (5.61-6.1), n=106	0.21	1
ENSG00000105737	GRIK5	0.00200557	0.00554589	12	1.03 (0.53-1.43), n=86	0.94 (0.36-1.42), n=93	0.51 (-0.09-1.17), n=102	0.52	4
ENSG00000105738	SIPA1L3	8.43616e-07	5.59484e-06	27	5.92 (5.56-6.21), n=90	6.24 (6.08-6.39), n=94	6.08 (5.89-6.31), n=106	0.32	2
ENSG00000105755	ETHE1	5.15285e-08	4.54524e-07	33	5.01 (4.74-5.34), n=90	4.74 (4.56-5.05), n=94	4.65 (4.45-4.85), n=106	0.36	7
ENSG00000105767	CADM4	7.19805e-12	1.56584e-10	51	1.24 (0.82-1.72), n=88	1.33 (0.94-1.81), n=93	1.9 (1.48-2.33), n=104	0.66	6
ENSG00000105771	SMG9	0.00928585	0.020967	9.3585	5.21 (5.09-5.35), n=90	5.16 (5.05-5.32), n=94	5.11 (4.97-5.27), n=106	0.1	5
ENSG00000105778	AVL9	8.61816e-05	0.00035245	18	5.97 (5.74-6.12), n=90	6 (5.83-6.15), n=94	6.09 (5.93-6.23), n=106	0.12	2
ENSG00000105793	GTPBP10	0.0197154	0.0400516	7.8527	4.31 (4.02-4.54), n=89	4.46 (4.24-4.62), n=94	4.38 (4.15-4.54), n=106	0.15	2
ENSG00000105810	CDK6	2.56521e-10	3.91323e-09	44	5.87 (5.56-6.14), n=90	5.82 (5.57-6.05), n=94	5.48 (5.18-5.71), n=106	0.39	7
ENSG00000105819	PMPCB	0.015507	0.032633	8.3329	5.98 (5.89-6.12), n=90	6.05 (5.96-6.15), n=94	6 (5.87-6.11), n=106	0.07	2
ENSG00000105821	DNAJC2	1.8267e-05	8.8347e-05	21	4.73 (4.51-5.03), n=89	4.82 (4.6-5.17), n=94	4.62 (4.42-4.82), n=106	0.2	5
ENSG00000105835	NAMPT	1.64596e-16	9.87529e-15	72	7.48 (7.06-8.13), n=90	7.64 (7.05-8.04), n=94	8.58 (7.99-9.24), n=106	1.1	6
ENSG00000105849	TWISTNB	7e-08	5.99222e-07	32	4.79 (4.64-5.01), n=90	4.94 (4.75-5.12), n=94	4.69 (4.46-4.88), n=106	0.25	4
ENSG00000105851	PIK3CG	0.0183882	0.0377542	7.9921	5.89 (5.54-6.21), n=90	5.88 (5.5-6.18), n=94	6 (5.79-6.3), n=106	0.12	6
ENSG00000105855	ITGB8	7.91001e-07	5.28201e-06	28	-1.37 (-2.46--0.7), n=67	-1.26 (-2.37--0.52), n=79	-0.46 (-1.12-0.49), n=88	0.91	6
ENSG00000105856	HBP1	1.89608e-11	3.75911e-10	49	6.82 (6.63-7), n=90	6.89 (6.74-7), n=94	7.07 (6.91-7.27), n=106	0.25	6
ENSG00000105866	SP4	0.00227305	0.00618827	12	4.85 (4.47-5.07), n=90	5.04 (4.73-5.29), n=94	4.97 (4.64-5.19), n=106	0.19	2
ENSG00000105875	WDR91	0.00174883	0.00493339	12	5.07 (4.97-5.18), n=90	5.09 (4.97-5.19), n=94	5.16 (5.04-5.28), n=106	0.09	2
ENSG00000105877	DNAH11	0.000784767	0.00245559	14	-0.79 (-1.47--0.13), n=87	-0.52 (-1.17-0.02), n=92	-1.17 (-1.92--0.51), n=98	0.65	4
ENSG00000105926	MPP6	1.08285e-09	1.40859e-08	41	2.94 (2.57-3.25), n=88	3.53 (3.13-3.73), n=94	3.4 (3.12-3.78), n=106	0.59	2
ENSG00000105953	OGDH	0.00406797	0.0103199	11	7.13 (6.93-7.36), n=90	7.02 (6.82-7.18), n=94	7.11 (6.95-7.3), n=106	0.11	1
ENSG00000105963	ADAP1	0.000564194	0.00184353	14	4.9 (4.55-5.32), n=90	4.51 (4.22-5.06), n=94	4.92 (4.58-5.27), n=106	0.41	3
ENSG00000105967	TFEC	2.57932e-05	0.000120117	21	4.33 (3.79-4.7), n=90	4.08 (3.41-4.61), n=94	4.52 (4.1-5.04), n=106	0.44	6
ENSG00000105974	CAV1	0.00247385	0.00667051	12	0.29 (-0.61-1.05), n=87	0.59 (0.06-1.24), n=93	0.76 (0.22-1.5), n=101	0.47	2
ENSG00000105976	MET	0.00678065	0.0160261	9.9874	-2.68 (-4.37--1.47), n=65	-1.65 (-2.9--0.36), n=74	-1.6 (-2.66--0.62), n=72	1.08	2
ENSG00000105983	LMBR1	4.36888e-05	0.000192686	20	4.72 (4.41-4.95), n=89	4.86 (4.57-5.02), n=94	4.91 (4.69-5.09), n=106	0.19	2
ENSG00000105988	NHP2P1	0.00249044	0.00670997	11	1.02 (0.73-1.32), n=88	1 (0.63-1.28), n=94	0.79 (0.48-1.12), n=104	0.23	4
ENSG00000105991	HOXA1	0.0031482	0.00825563	11	-0.75 (-1.76-0.06), n=79	-0.39 (-1.65-0.25), n=86	-0.11 (-0.86-0.48), n=97	0.64	2
ENSG00000105993	DNAJB6	9.82546e-10	1.29365e-08	41	6.16 (6.01-6.33), n=90	6.2 (6.02-6.33), n=94	6.4 (6.23-6.56), n=106	0.24	6
ENSG00000106003	LFNG	2.17358e-06	1.31366e-05	26	8.38 (8.23-8.54), n=90	8.32 (8.13-8.46), n=94	8.2 (8.06-8.34), n=106	0.18	1
ENSG00000106012	IQCE	0.000237518	0.000866491	16	4.67 (4.48-4.94), n=90	4.48 (4.3-4.7), n=94	4.6 (4.39-4.8), n=106	0.19	1
ENSG00000106018	VIPR2	1.51059e-07	1.20164e-06	31	0.77 (0.18-1.42), n=84	1.16 (0.5-1.62), n=93	0.12 (-0.41-0.88), n=101	1.04	4
ENSG00000106028	SSBP1	0.0021	0.00577288	12	5.16 (4.92-5.49), n=90	5.21 (5.03-5.41), n=94	5.08 (4.89-5.22), n=106	0.13	5
ENSG00000106049	HIBADH	2.01787e-05	9.6504e-05	21	4.14 (3.99-4.29), n=90	4.13 (3.98-4.28), n=94	3.96 (3.78-4.18), n=105	0.18	4
ENSG00000106066	CPVL	2.13828e-08	2.0659e-07	35	6.99 (6.64-7.36), n=90	6.56 (6.26-6.83), n=94	6.87 (6.48-7.09), n=106	0.43	1
ENSG00000106069	CHN2	0.000404483	0.00137744	15	3.12 (2.77-3.4), n=89	2.91 (2.62-3.17), n=93	3.16 (2.89-3.5), n=106	0.25	6
ENSG00000106070	GRB10	1.17305e-08	1.2034e-07	36	3.56 (3.31-3.87), n=89	3.3 (3-3.51), n=94	3.17 (2.86-3.41), n=106	0.39	7
ENSG00000106089	STX1A	4.73079e-07	3.34898e-06	29	2.27 (1.98-2.61), n=88	1.99 (1.55-2.33), n=93	1.75 (1.44-2.15), n=105	0.52	7
ENSG00000106100	NOD1	0.0217988	0.0436974	7.6518	5.12 (4.95-5.27), n=90	5.2 (5.09-5.33), n=94	5.18 (5.05-5.3), n=106	0.08	6
ENSG00000106105	GARS	0.00369426	0.00948642	11	6.03 (5.91-6.16), n=90	5.99 (5.89-6.1), n=94	5.95 (5.82-6.05), n=106	0.08	1
ENSG00000106123	EPHB6	2.00311e-13	6.08068e-12	58	6.1 (5.9-6.32), n=90	6.08 (5.83-6.4), n=94	5.72 (5.5-5.99), n=106	0.38	7
ENSG00000106133	NSUN5P2	1.02728e-06	6.69252e-06	27	4.82 (4.54-5.31), n=90	4.88 (4.57-5.26), n=94	4.55 (4.27-4.88), n=106	0.33	4
ENSG00000106144	CASP2	0.00391441	0.00998571	11	6.74 (6.57-6.85), n=90	6.78 (6.6-6.89), n=94	6.64 (6.53-6.81), n=106	0.14	4
ENSG00000106244	PDAP1	2.46691e-06	1.47064e-05	25	6.43 (6.3-6.67), n=90	6.42 (6.32-6.54), n=94	6.32 (6.22-6.42), n=106	0.11	5
ENSG00000106261	ZKSCAN1	1.23159e-05	6.21502e-05	22	6.41 (6.24-6.53), n=90	6.4 (6.27-6.54), n=94	6.24 (6.06-6.41), n=106	0.17	4
ENSG00000106263	EIF3B	1.03932e-16	6.54074e-15	73	7.75 (7.59-7.95), n=90	7.67 (7.5-7.82), n=94	7.43 (7.3-7.59), n=106	0.32	7
ENSG00000106268	NUDT1	1.71871e-07	1.35101e-06	31	4.07 (3.77-4.29), n=88	3.88 (3.72-4.3), n=94	3.66 (3.43-4.03), n=106	0.41	5
ENSG00000106299	WASL	0.0113906	0.0250221	8.9499	3.57 (3.29-3.79), n=88	3.73 (3.48-3.97), n=94	3.68 (3.28-3.89), n=105	0.16	2
ENSG00000106305	AIMP2	6.7397e-11	1.18341e-09	46	4.34 (4.12-4.56), n=90	4.26 (4.09-4.48), n=94	4 (3.85-4.18), n=106	0.34	5
ENSG00000106327	TFR2	3.2363e-06	1.87605e-05	25	2.37 (1.93-3.12), n=87	1.99 (1.54-2.31), n=94	1.96 (1.62-2.56), n=104	0.41	5
ENSG00000106344	RBM28	0.00237344	0.00643407	12	5.31 (5.1-5.43), n=90	5.32 (5.16-5.47), n=94	5.21 (5.05-5.34), n=106	0.11	4
ENSG00000106348	IMPDH1	1.11317e-10	1.8579e-09	45	7.53 (7.18-7.86), n=90	7.2 (6.93-7.51), n=94	7.68 (7.41-8.07), n=106	0.48	3
ENSG00000106351	AGFG2	3.73344e-05	0.000167095	20	4.53 (4.36-4.68), n=89	4.64 (4.52-4.79), n=94	4.74 (4.47-4.9), n=106	0.21	2
ENSG00000106355	LSM5	0.0039456	0.0100528	11	3.59 (3.15-4.09), n=89	3.7 (3.35-4.14), n=94	3.43 (3.1-3.75), n=106	0.27	4
ENSG00000106397	PLOD3	0.00857423	0.0195795	9.518	5.16 (4.94-5.34), n=89	5 (4.82-5.21), n=94	5.02 (4.88-5.25), n=106	0.16	1
ENSG00000106404	CLDN15	0.00916177	0.0207255	9.3854	4.78 (4.63-4.94), n=90	4.86 (4.69-5), n=94	4.91 (4.69-5.13), n=106	0.13	2
ENSG00000106415	GLCCI1	0.000633547	0.00204002	14	5.38 (5.06-5.54), n=90	5.53 (5.29-5.74), n=94	5.5 (5.28-5.68), n=106	0.15	2
ENSG00000106443	PHF14	1.52004e-18	1.37801e-16	82	5.69 (5.53-5.86), n=89	5.69 (5.48-5.93), n=94	5.35 (5.15-5.5), n=106	0.34	5
ENSG00000106459	NRF1	3.23066e-06	1.87331e-05	25	4.93 (4.82-5.04), n=89	5.07 (4.94-5.18), n=94	5.03 (4.92-5.15), n=106	0.14	2
ENSG00000106462	EZH2	1.46126e-08	1.46689e-07	36	4.11 (3.87-4.25), n=90	3.98 (3.82-4.21), n=94	3.75 (3.5-4.03), n=105	0.36	7
ENSG00000106477	CEP41	7.57403e-20	9.53659e-18	88	4.26 (4.05-4.42), n=90	4.22 (4.03-4.4), n=94	3.83 (3.55-3.99), n=105	0.43	7
ENSG00000106484	MEST	3.58803e-19	3.65535e-17	84	3.39 (3.06-3.61), n=89	3.06 (2.74-3.4), n=93	2.54 (2.14-2.95), n=106	0.85	7
ENSG00000106524	ANKMY2	0.000400739	0.00136672	15	3.73 (3.53-3.9), n=89	3.9 (3.61-4.05), n=93	3.91 (3.76-4.07), n=106	0.18	2
ENSG00000106537	TSPAN13	5.45085e-17	3.66578e-15	74	4.74 (4.08-5.15), n=90	5.51 (5.23-5.73), n=94	5.23 (4.96-5.52), n=106	0.77	2
ENSG00000106546	AHR	1.48188e-05	7.32893e-05	22	5.61 (5.27-5.95), n=90	5.32 (5-5.57), n=94	5.31 (5.01-5.6), n=106	0.3	1
ENSG00000106565	TMEM176B	0.0112021	0.0246818	8.9833	6.24 (4.44-7.15), n=90	5.62 (4.02-6.42), n=94	6.21 (4.93-7.04), n=106	0.62	1
ENSG00000106603	COA1	0.00294137	0.00777926	11	5.11 (4.95-5.39), n=90	5.3 (5.1-5.47), n=94	5.17 (4.95-5.36), n=106	0.19	2
ENSG00000106605	BLVRA	0.00396433	0.010093	11	4.84 (4.24-5.11), n=90	4.42 (4.12-4.9), n=94	4.72 (4.46-4.99), n=106	0.42	3
ENSG00000106608	URGCP	0.00076971	0.00241644	14	5.28 (5.15-5.41), n=90	5.25 (5.13-5.43), n=94	5.12 (5.02-5.32), n=106	0.16	4
ENSG00000106609	TMEM248	7.26359e-06	3.86546e-05	23	7.11 (7.03-7.2), n=90	7.23 (7.1-7.31), n=94	7.13 (7.06-7.21), n=106	0.12	4
ENSG00000106617	PRKAG2	2.2605e-12	5.53136e-11	53	5.2 (5.01-5.33), n=90	5.26 (5.1-5.34), n=94	5.43 (5.27-5.57), n=106	0.23	6
ENSG00000106624	AEBP1	1.31887e-14	5.22949e-13	63	5.44 (5.06-5.75), n=90	5.36 (5.13-5.61), n=94	4.95 (4.6-5.19), n=106	0.49	7
ENSG00000106628	POLD2	2.34892e-10	3.63174e-09	44	5.69 (5.53-5.93), n=90	5.69 (5.55-5.89), n=94	5.46 (5.29-5.65), n=106	0.23	5
ENSG00000106636	YKT6	0.0223106	0.0445993	7.6054	6.6 (6.49-6.75), n=90	6.56 (6.46-6.68), n=94	6.55 (6.43-6.63), n=106	0.05	5
ENSG00000106665	CLIP2	7.39095e-05	0.00030758	19	4.75 (4.4-5), n=90	4.45 (4.23-4.73), n=94	4.49 (4.29-4.72), n=106	0.3	7
ENSG00000106682	EIF4H	0.000180983	0.000680141	17	8 (7.85-8.09), n=90	7.92 (7.83-8.01), n=94	7.88 (7.8-7.97), n=106	0.12	1
ENSG00000106683	LIMK1	1.21755e-06	7.78136e-06	27	5.88 (5.6-6.13), n=90	5.68 (5.49-5.94), n=94	5.99 (5.76-6.21), n=106	0.31	3
ENSG00000106714	CNTNAP3	0.000663423	0.00212491	14	3.42 (2.71-3.99), n=87	2.99 (2.3-3.71), n=94	3.73 (2.71-4.38), n=105	0.74	6
ENSG00000106771	TMEM245	0.000727785	0.00230275	14	6.33 (6.1-6.48), n=90	6.32 (6.21-6.51), n=94	6.18 (5.97-6.37), n=106	0.15	4
ENSG00000106772	PRUNE2	0.0045046	0.0112911	10	0.17 (-1.33-1.34), n=84	-0.37 (-1.71-0.57), n=85	0.28 (-0.75-1.42), n=97	0.65	6
ENSG00000106780	MEGF9	4.05704e-13	1.14526e-11	57	7.32 (6.88-7.73), n=90	7.08 (6.7-7.34), n=94	7.69 (7.26-8.18), n=106	0.61	6
ENSG00000106785	TRIM14	0.00810572	0.0186523	9.6304	6.9 (6.69-6.99), n=90	6.92 (6.77-7.07), n=94	6.98 (6.85-7.09), n=106	0.08	2
ENSG00000106789	CORO2A	2.76325e-07	2.07763e-06	30	4.39 (4.19-4.65), n=89	4.13 (3.92-4.32), n=94	4.18 (3.92-4.4), n=106	0.26	1
ENSG00000106799	TGFBR1	0.00067827	0.00216405	14	6.38 (6.09-6.62), n=90	6.43 (6.21-6.58), n=94	6.56 (6.36-6.75), n=106	0.18	2
ENSG00000106829	TLE4	6.86292e-05	0.000287876	19	6.12 (5.86-6.33), n=90	6.01 (5.83-6.17), n=94	6.21 (5.98-6.43), n=106	0.2	3
ENSG00000106868	SUSD1	0.00109039	0.00327483	13	5 (4.62-5.21), n=88	4.74 (4.52-4.96), n=94	4.75 (4.5-5.05), n=106	0.26	7
ENSG00000106952	TNFSF8	0.0039892	0.0101476	11	4.32 (4.09-4.53), n=90	4.3 (4.06-4.49), n=94	4.42 (4.23-4.7), n=106	0.12	6
ENSG00000106976	DNM1	1.65883e-10	2.65245e-09	45	0.57 (0.13-1.03), n=88	-0.21 (-0.9-0.4), n=94	-0.07 (-0.51-0.51), n=100	0.78	7
ENSG00000106991	ENG	0.00833247	0.0190972	9.5752	4.72 (4.43-4.99), n=90	4.52 (4.31-4.83), n=94	4.57 (4.24-4.89), n=105	0.2	1
ENSG00000106993	CDC37L1	4.61585e-05	0.00020245	19	3.71 (3.45-3.96), n=90	4.03 (3.7-4.17), n=94	3.93 (3.66-4.18), n=106	0.32	2
ENSG00000107020	PLGRKT	0.0220619	0.0441517	7.6278	3.58 (3.28-3.84), n=90	3.47 (3.26-3.77), n=94	3.4 (3.09-3.71), n=106	0.18	1
ENSG00000107077	KDM4C	0.00105341	0.00317524	13	5.95 (5.72-6.06), n=90	6.03 (5.87-6.17), n=94	5.91 (5.77-6.05), n=106	0.12	4
ENSG00000107104	KANK1	2.77018e-08	2.60308e-07	34	1.58 (0.88-2.29), n=87	1.99 (1.44-2.71), n=94	2.47 (1.95-3.12), n=105	0.89	6
ENSG00000107164	FUBP3	0.02302	0.0457929	7.5428	5.67 (5.39-5.79), n=90	5.68 (5.54-5.85), n=94	5.57 (5.41-5.77), n=106	0.11	2
ENSG00000107175	CREB3	0.000461558	0.00154848	15	4.75 (4.52-4.92), n=90	4.73 (4.6-4.95), n=94	4.88 (4.7-5.01), n=105	0.15	6
ENSG00000107201	DDX58	1.74923e-06	1.07938e-05	26	5.75 (5.55-5.91), n=90	5.83 (5.57-6.07), n=94	6.05 (5.76-6.36), n=106	0.3	6
ENSG00000107262	BAG1	0.000846804	0.0026213	14	6.88 (6.35-7.35), n=90	6.67 (6.33-7.24), n=94	7.18 (6.68-7.55), n=106	0.51	3
ENSG00000107281	NPDC1	0.000818982	0.00254859	14	5.27 (4.85-5.6), n=90	4.98 (4.4-5.35), n=94	5.03 (4.58-5.28), n=106	0.29	1
ENSG00000107282	APBA1	0.00272866	0.00728125	11	-0.9 (-1.53--0.34), n=79	-1.03 (-2.03--0.29), n=85	-0.46 (-1.17-0.11), n=88	0.57	6
ENSG00000107290	SETX	0.000869122	0.00268271	14	7.56 (7.33-7.8), n=90	7.66 (7.43-7.88), n=94	7.76 (7.54-7.91), n=106	0.2	2
ENSG00000107331	ABCA2	1.68366e-07	1.32497e-06	31	6.26 (5.98-6.47), n=90	6.18 (6.03-6.43), n=94	6.46 (6.25-6.74), n=106	0.28	6
ENSG00000107341	UBE2R2	0.00424673	0.0107139	10	7.17 (6.91-7.35), n=90	6.98 (6.78-7.19), n=94	7.13 (6.84-7.42), n=106	0.19	3
ENSG00000107362	ABHD17B	2.99637e-06	1.74879e-05	25	4.69 (4.51-4.85), n=90	4.88 (4.73-5.02), n=94	4.79 (4.64-4.94), n=106	0.19	2
ENSG00000107372	ZFAND5	5.44155e-06	2.98299e-05	24	7.26 (7.01-7.45), n=90	7.19 (6.98-7.35), n=94	7.34 (7.19-7.53), n=106	0.15	6
ENSG00000107438	PDLIM1	0.00402805	0.0102337	11	6.25 (5.98-6.59), n=90	6.29 (6-6.54), n=94	6.09 (5.81-6.39), n=106	0.2	4
ENSG00000107447	DNTT	0.0010282	0.00310938	13	-0.23 (-1.3-0.63), n=75	-1.03 (-1.85--0.23), n=79	-0.45 (-1.75-0.3), n=91	0.8	1
ENSG00000107485	GATA3	2.8627e-19	3.02111e-17	85	5.75 (5.51-5.98), n=90	5.61 (5.42-5.81), n=94	5.28 (5.1-5.47), n=106	0.47	7
ENSG00000107521	HPS1	5.0643e-06	2.7948e-05	24	7.28 (7.04-7.64), n=90	7.01 (6.78-7.39), n=94	7.29 (7.02-7.6), n=106	0.28	3
ENSG00000107551	RASSF4	1.8558e-11	3.68634e-10	49	6.37 (6.05-6.66), n=90	5.88 (5.53-6.11), n=94	6.19 (5.95-6.42), n=106	0.49	1
ENSG00000107554	DNMBP	1.0615e-05	5.44345e-05	22	4.21 (3.89-4.52), n=90	4.26 (4.04-4.5), n=94	3.99 (3.73-4.24), n=106	0.27	4
ENSG00000107560	RAB11FIP2	0.0154009	0.0324329	8.3467	4.49 (4.05-4.7), n=89	4.6 (4.31-4.84), n=94	4.65 (4.37-4.83), n=106	0.16	2
ENSG00000107581	EIF3A	0.00885265	0.0201409	9.4541	8.02 (7.83-8.18), n=90	7.97 (7.76-8.13), n=94	7.88 (7.72-8.04), n=106	0.14	1
ENSG00000107611	CUBN	0.00343559	0.00890778	11	3.68 (3.11-4.15), n=90	3.78 (3.17-4.22), n=94	3.37 (2.8-3.84), n=106	0.41	4
ENSG00000107623		0.00017279	0.00065365	17	-2.06 (-3.55--1.3), n=68	-1.34 (-2.47--0.72), n=74	-1.25 (-1.96--0.56), n=87	0.81	2
ENSG00000107625	DDX50	0.00335958	0.00873085	11	5.19 (4.97-5.35), n=90	5.31 (5.1-5.55), n=94	5.2 (5.01-5.4), n=106	0.12	2
ENSG00000107672	NSMCE4A	0.0119407	0.0260388	8.8556	4.84 (4.67-5.09), n=90	5.01 (4.81-5.2), n=94	4.83 (4.65-5.12), n=106	0.18	4
ENSG00000107679	PLEKHA1	2.32213e-06	1.39331e-05	25	5.55 (5.08-5.83), n=90	5.87 (5.62-6.05), n=94	5.74 (5.4-5.93), n=106	0.32	2
ENSG00000107719	PALD1	1.7924e-15	8.28894e-14	67	2.39 (2.06-2.75), n=88	2.3 (1.85-2.63), n=94	1.61 (1.2-2.07), n=106	0.78	7
ENSG00000107736	CDH23	5.67324e-07	3.92568e-06	28	5.42 (5.03-5.65), n=90	5.02 (4.72-5.3), n=94	5.38 (5.07-5.55), n=106	0.4	3
ENSG00000107738	VSIR	7.75823e-11	1.33492e-09	46	9.35 (8.99-9.69), n=90	9.06 (8.78-9.44), n=94	9.56 (9.3-9.95), n=106	0.5	3
ENSG00000107745	MICU1	1.80994e-06	1.11317e-05	26	5.69 (5.31-5.87), n=89	5.33 (5.13-5.61), n=94	5.63 (5.39-5.88), n=106	0.36	3
ENSG00000107779	BMPR1A	1.19722e-19	1.39195e-17	87	-0.11 (-0.55-0.22), n=83	0.38 (-0.17-0.87), n=90	1.08 (0.65-1.46), n=104	1.19	8
ENSG00000107789	MINPP1	0.00511899	0.0126024	10	3.45 (3.17-3.7), n=89	3.6 (3.37-3.77), n=93	3.63 (3.36-3.8), n=105	0.18	2
ENSG00000107796	ACTA2	2.31691e-05	0.000109032	21	2.12 (1.56-2.55), n=87	2 (1.36-2.67), n=94	2.53 (2.05-3.05), n=106	0.53	6
ENSG00000107815	TWNK	3.71835e-07	2.69721e-06	29	4.67 (4.43-4.83), n=90	4.66 (4.52-4.82), n=94	4.49 (4.31-4.61), n=106	0.18	4
ENSG00000107816	LZTS2	0.005988	0.0144176	10	5.48 (5.32-5.6), n=90	5.55 (5.43-5.71), n=94	5.48 (5.27-5.59), n=106	0.07	4
ENSG00000107819	SFXN3	7.69269e-06	4.06648e-05	23	5.2 (5.01-5.4), n=90	5.02 (4.85-5.18), n=94	5.22 (5.02-5.39), n=106	0.2	6
ENSG00000107833	NPM3	3.34591e-06	1.93143e-05	25	3.77 (3.54-4.18), n=88	3.79 (3.47-4.07), n=94	3.53 (3.24-3.79), n=106	0.26	4
ENSG00000107864	CPEB3	0.000241892	0.000880887	16	2.45 (1.99-2.67), n=87	2.48 (2.08-2.78), n=94	2.66 (2.38-2.89), n=106	0.21	2
ENSG00000107872	FBXL15	0.00903956	0.0204919	9.4123	4.93 (4.68-5.29), n=90	4.94 (4.66-5.34), n=94	5.25 (4.85-5.47), n=106	0.32	6
ENSG00000107874	CUEDC2	0.00324009	0.00847366	11	5.53 (5.32-5.79), n=90	5.43 (5.26-5.61), n=94	5.41 (5.2-5.6), n=106	0.12	5
ENSG00000107890	ANKRD26	6.4431e-09	6.99697e-08	37	4.69 (4.51-5), n=90	4.81 (4.57-5.05), n=94	4.45 (4.01-4.75), n=106	0.36	4
ENSG00000107937	GTPBP4	3.97625e-09	4.54848e-08	38	5.68 (5.54-5.79), n=90	5.71 (5.63-5.81), n=94	5.53 (5.35-5.66), n=106	0.18	7
ENSG00000107938	EDRF1	0.00876549	0.0199563	9.4739	5.05 (4.74-5.17), n=90	5.12 (4.87-5.29), n=94	5.12 (4.95-5.25), n=106	0.07	2
ENSG00000107949	BCCIP	4.01197e-06	2.27194e-05	24	5.14 (4.92-5.35), n=89	5.14 (4.96-5.37), n=94	4.97 (4.78-5.15), n=106	0.17	4
ENSG00000107951	MTPAP	1.21663e-07	9.88044e-07	31	4.58 (4.43-4.75), n=90	4.65 (4.42-4.76), n=94	4.44 (4.28-4.57), n=106	0.21	4
ENSG00000107957	SH3PXD2A	0.00481895	0.0119524	10	4.58 (4.31-4.83), n=90	4.7 (4.5-4.92), n=93	4.49 (4.22-4.83), n=106	0.21	4
ENSG00000107959	PITRM1	0.000990515	0.00300957	13	5.88 (5.73-6.04), n=90	5.86 (5.77-6.04), n=94	5.76 (5.61-5.91), n=106	0.12	1
ENSG00000107960	STN1	0.010137	0.0226478	9.1831	4.3 (4.14-4.46), n=88	4.2 (3.92-4.37), n=94	4.28 (4.09-4.5), n=105	0.1	6
ENSG00000107968	MAP3K8	1.05826e-13	3.3975e-12	59	4.98 (4.72-5.25), n=90	5.22 (4.9-5.47), n=94	5.41 (5.28-5.63), n=106	0.43	6
ENSG00000108039	XPNPEP1	0.00117274	0.00348482	13	5.72 (5.57-5.87), n=90	5.64 (5.49-5.77), n=94	5.61 (5.48-5.73), n=106	0.11	1
ENSG00000108055	SMC3	0.0178733	0.036833	8.0489	5.98 (5.72-6.17), n=90	6.04 (5.81-6.22), n=94	5.91 (5.8-6.07), n=106	0.13	2
ENSG00000108061	SHOC2	3.30041e-08	3.04844e-07	34	6 (5.77-6.2), n=90	6.11 (5.87-6.25), n=94	6.26 (6.05-6.46), n=106	0.26	2
ENSG00000108064	TFAM	0.00379384	0.00971304	11	5.73 (5.42-5.91), n=90	5.76 (5.52-5.96), n=94	5.63 (5.43-5.78), n=106	0.13	2
ENSG00000108091	CCDC6	2.19624e-05	0.000104187	21	5.35 (5.11-5.54), n=89	5.54 (5.36-5.72), n=94	5.43 (5.28-5.63), n=106	0.19	2
ENSG00000108100	CCNY	1.36419e-06	8.61947e-06	27	6.94 (6.81-7.09), n=90	6.86 (6.76-6.96), n=94	6.99 (6.88-7.16), n=106	0.13	3
ENSG00000108175	ZMIZ1	0.000243991	0.000887275	16	6.42 (6.01-6.71), n=90	6.12 (5.75-6.35), n=94	6.24 (5.93-6.47), n=106	0.3	1
ENSG00000108179	PPIF	5.87903e-15	2.45405e-13	65	5.29 (5.09-5.48), n=90	5.2 (4.97-5.39), n=94	5.6 (5.38-5.89), n=106	0.4	6
ENSG00000108219	TSPAN14	1.25479e-07	1.01638e-06	31	8.48 (8.38-8.58), n=90	8.46 (8.36-8.57), n=94	8.36 (8.22-8.43), n=106	0.12	4
ENSG00000108239	TBC1D12	3.38638e-05	0.000153262	20	2.39 (1.99-2.8), n=86	1.99 (1.58-2.39), n=93	2.26 (1.9-2.57), n=105	0.4	1
ENSG00000108244	KRT23	1.26408e-09	1.62584e-08	40	4.68 (3.93-5.28), n=90	4.57 (3.79-5.24), n=94	5.44 (4.82-6.08), n=106	0.87	6
ENSG00000108256	NUFIP2	0.000986487	0.00299955	13	7.26 (6.89-7.47), n=90	7.35 (7.05-7.53), n=94	7.43 (7.18-7.65), n=106	0.17	2
ENSG00000108264		0.00266189	0.00712897	11	4.31 (4.2-4.46), n=90	4.37 (4.25-4.48), n=94	4.27 (4.02-4.43), n=105	0.1	4
ENSG00000108272		0.0176857	0.036494	8.07	2.19 (1.93-2.51), n=89	2.25 (1.9-2.55), n=94	2.03 (1.68-2.33), n=106	0.22	4
ENSG00000108292		0.000635451	0.00204519	14	8.71 (8.52-8.82), n=90	8.74 (8.63-8.9), n=94	8.65 (8.48-8.75), n=106	0.09	4
ENSG00000108306	FBXL20	9.56894e-06	4.94896e-05	23	3.68 (3.4-3.91), n=88	3.6 (3.23-4), n=94	3.92 (3.59-4.17), n=106	0.32	6
ENSG00000108309	RUNDC3A	0.00807801	0.0185969	9.6372	3.93 (3.02-4.8), n=90	3.53 (2.77-4.39), n=94	4.23 (3.23-4.95), n=106	0.7	3
ENSG00000108312	UBTF	3.02296e-07	2.24664e-06	30	7.78 (7.6-7.84), n=90	7.77 (7.67-7.89), n=94	7.65 (7.53-7.74), n=106	0.13	4
ENSG00000108344	PSMD3	0.000160418	0.000612553	17	6.53 (6.39-6.71), n=90	6.43 (6.32-6.57), n=94	6.39 (6.3-6.5), n=106	0.14	5
ENSG00000108349	CASC3	0.000109519	0.000437205	18	7.4 (7.22-7.53), n=90	7.26 (7.15-7.44), n=94	7.44 (7.25-7.68), n=106	0.18	3
ENSG00000108352	RAPGEFL1	1.41351e-13	4.43425e-12	59	2.21 (1.9-2.56), n=87	2.13 (1.83-2.52), n=94	2.73 (2.45-2.97), n=106	0.6	6
ENSG00000108370	RGS9	0.0249653	0.0490699	7.3805	0.61 (0.04-1.24), n=87	0.72 (0.03-1.36), n=94	1.08 (0.26-1.57), n=105	0.47	2
ENSG00000108379	WNT3	3.97452e-07	2.86185e-06	29	-1.67 (-2.73--0.75), n=73	-0.79 (-1.45--0.39), n=89	-0.51 (-1.28-0.05), n=97	1.16	2
ENSG00000108384	RAD51C	0.0189814	0.0387721	7.9286	2.89 (2.61-3.21), n=89	2.85 (2.57-3.24), n=94	2.74 (2.47-3.08), n=106	0.15	4
ENSG00000108387	2022-09-04	0.00471724	0.0117341	10	0.3 (-0.59-0.94), n=83	0 (-0.77-1.01), n=91	0.48 (-0.08-1.38), n=101	0.48	6
ENSG00000108395	TRIM37	0.00624088	0.0149321	10	4.22 (4-4.5), n=90	4.37 (4.21-4.59), n=94	4.28 (4.11-4.47), n=106	0.15	2
ENSG00000108405	P2RX1	0.00039054	0.00133526	15	5.95 (5.66-6.36), n=89	5.68 (5.36-6), n=94	5.88 (5.53-6.29), n=106	0.27	3
ENSG00000108423	TUBD1	0.00210139	0.00577594	12	3.42 (3.19-3.57), n=89	3.59 (3.36-3.75), n=94	3.51 (3.27-3.74), n=106	0.17	2
ENSG00000108424	KPNB1	8.66479e-06	4.52156e-05	23	8.22 (8.06-8.34), n=90	8.2 (8.05-8.36), n=94	8.35 (8.17-8.59), n=106	0.15	6
ENSG00000108439	PNPO	4.24357e-08	3.81847e-07	33	4.03 (3.88-4.24), n=89	4.01 (3.86-4.15), n=94	3.85 (3.64-4), n=106	0.18	4
ENSG00000108448	TRIM16L	0.00122738	0.00362542	13	1.2 (0.72-1.67), n=86	1.08 (0.65-1.45), n=93	0.89 (0.29-1.32), n=105	0.31	1
ENSG00000108469	RECQL5	0.00084643	0.00262053	14	5.13 (5.02-5.25), n=90	5.01 (4.88-5.19), n=94	4.97 (4.83-5.17), n=106	0.16	5
ENSG00000108479	GALK1	0.0143167	0.0304489	8.4927	4.79 (4.45-5.12), n=89	4.6 (4.24-5.06), n=94	4.82 (4.47-5.14), n=106	0.22	3
ENSG00000108509	CAMTA2	0.000141663	0.000548604	17	6.61 (6.47-6.82), n=90	6.52 (6.35-6.67), n=94	6.64 (6.46-6.86), n=106	0.12	3
ENSG00000108515	ENO3	2.3153e-05	0.000108981	21	3.87 (3.61-4.08), n=90	3.61 (3.41-3.9), n=94	3.56 (3.37-3.83), n=106	0.31	7
ENSG00000108556	CHRNE	2.7454e-10	4.14508e-09	44	0.58 (-0.02-1.14), n=86	0.5 (0.04-0.89), n=92	1.11 (0.66-1.61), n=105	0.61	6
ENSG00000108557	RAI1	9.2155e-08	7.67175e-07	32	5.65 (5.34-5.83), n=90	5.49 (5.28-5.65), n=94	5.32 (5.13-5.49), n=106	0.33	1
ENSG00000108559	NUP88	4.58951e-10	6.53617e-09	43	5.58 (5.4-5.78), n=90	5.9 (5.7-6.03), n=94	5.69 (5.55-5.92), n=106	0.32	2
ENSG00000108561	C1QBP	3.28669e-08	3.03986e-07	34	6.28 (6.08-6.43), n=90	6.2 (6.07-6.38), n=94	6 (5.76-6.23), n=106	0.28	7
ENSG00000108578	BLMH	1.74276e-07	1.36678e-06	31	5.63 (5.47-5.75), n=90	5.6 (5.45-5.72), n=94	5.43 (5.3-5.58), n=106	0.2	7
ENSG00000108582	CPD	9.13856e-10	1.21252e-08	41	6.2 (5.77-6.63), n=90	6.06 (5.82-6.36), n=94	6.64 (6.17-7.05), n=106	0.58	6
ENSG00000108587	GOSR1	0.0151832	0.0320566	8.3751	5.66 (5.51-5.8), n=90	5.77 (5.62-5.88), n=94	5.72 (5.57-5.83), n=106	0.11	2
ENSG00000108591	DRG2	0.00895855	0.0203418	9.4303	6.07 (5.93-6.18), n=90	6.06 (5.93-6.22), n=94	5.98 (5.88-6.11), n=106	0.09	4
ENSG00000108592	FTSJ3	1.03964e-06	6.75081e-06	27	6.09 (5.97-6.29), n=90	6.05 (5.92-6.22), n=94	5.94 (5.77-6.08), n=106	0.15	5
ENSG00000108599	AKAP10	0.0245792	0.0484591	7.4117	5.72 (5.57-5.83), n=90	5.74 (5.62-5.85), n=94	5.76 (5.66-5.89), n=106	0.04	2
ENSG00000108604	SMARCD2	0.00606316	0.0145628	10	7.18 (7.04-7.36), n=90	7.07 (6.91-7.28), n=94	7.04 (6.94-7.23), n=106	0.14	5
ENSG00000108651	UTP6	0.00145122	0.00420451	13	5.97 (5.78-6.14), n=89	6.04 (5.92-6.21), n=94	5.97 (5.83-6.11), n=106	0.07	2
ENSG00000108654	DDX5	0.00853025	0.0194832	9.5283	9.99 (9.76-10.15), n=90	10.08 (9.84-10.23), n=94	10.09 (9.94-10.23), n=106	0.1	2
ENSG00000108669	CYTH1	0.0229284	0.0456473	7.5508	9.31 (9.21-9.4), n=90	9.38 (9.25-9.48), n=94	9.34 (9.24-9.44), n=106	0.07	2
ENSG00000108671	PSMD11	6.08592e-06	3.29845e-05	24	5.94 (5.84-6.04), n=90	5.85 (5.75-5.99), n=94	5.8 (5.69-5.94), n=106	0.14	1
ENSG00000108679	LGALS3BP	1.44672e-06	9.07685e-06	26	6.4 (6.13-6.66), n=90	6.4 (6.08-6.63), n=94	6.01 (5.8-6.42), n=106	0.39	5
ENSG00000108733	PEX12	0.000267303	0.000961684	16	2.71 (2.47-2.93), n=87	2.78 (2.57-3), n=94	2.93 (2.66-3.15), n=105	0.22	2
ENSG00000108773	KAT2A	2.31899e-06	1.39214e-05	25	6.18 (6.04-6.33), n=90	6.17 (6-6.34), n=94	5.95 (5.75-6.19), n=106	0.23	4
ENSG00000108774	RAB5C	0.00111317	0.00333205	13	5.82 (5.58-6.02), n=90	5.62 (5.44-5.87), n=94	5.87 (5.61-6.06), n=106	0.25	3
ENSG00000108784	NAGLU	0.00758173	0.017614	9.764	4.75 (4.63-5.03), n=89	4.7 (4.5-4.98), n=94	4.65 (4.49-4.87), n=106	0.1	5
ENSG00000108788	MLX	2.95595e-06	1.72765e-05	25	6.27 (6.14-6.4), n=90	6.18 (6.03-6.28), n=94	6.3 (6.2-6.45), n=106	0.12	3
ENSG00000108797	CNTNAP1	2.99783e-05	0.000137247	20	0.79 (0.21-1.3), n=87	1.07 (0.57-1.52), n=93	1.45 (0.78-1.88), n=104	0.66	6
ENSG00000108798	ABI3	0.0136276	0.0292041	8.5913	6.48 (6.05-6.83), n=90	6.23 (5.95-6.65), n=94	6.26 (5.96-6.54), n=106	0.25	1
ENSG00000108799	EZH1	0.000470345	0.00157345	15	7.05 (6.95-7.17), n=90	7.12 (6.93-7.23), n=94	7.14 (7.04-7.32), n=106	0.09	2
ENSG00000108819	PPP1R9B	0.00154313	0.00442654	12	8.3 (8.09-8.46), n=90	8.14 (7.96-8.33), n=94	8.29 (8.08-8.46), n=106	0.16	1
ENSG00000108826	MRPL27	0.00753551	0.0175244	9.7763	4.08 (3.75-4.41), n=90	4.05 (3.82-4.36), n=94	3.91 (3.61-4.23), n=106	0.17	5
ENSG00000108828	VAT1	7.20141e-06	3.83436e-05	23	6.09 (5.78-6.33), n=90	5.9 (5.61-6.07), n=94	5.86 (5.66-6.05), n=106	0.23	1
ENSG00000108830	RND2	0.0129525	0.0279226	8.6929	-2.01 (-2.67--1.42), n=71	-1.62 (-2.64--1.04), n=79	-1.42 (-2.19--0.71), n=85	0.59	2
ENSG00000108839	ALOX12	0.000134658	0.000525234	17	3.43 (2.51-4.06), n=90	2.62 (1.82-3.52), n=94	2.81 (1.97-3.42), n=105	0.81	1
ENSG00000108846	ABCC3	0.000133973	0.000522958	17	4.04 (3.26-4.47), n=90	3.34 (2.74-4.08), n=94	3.61 (3.16-4.15), n=106	0.7	1
ENSG00000108848	LUC7L3	4.46064e-06	2.49376e-05	24	8.15 (7.93-8.39), n=90	8.21 (8.03-8.45), n=94	8.03 (7.85-8.21), n=106	0.18	4
ENSG00000108852	MPP2	8.11139e-16	4.13179e-14	69	-2.37 (-3.47--1.53), n=54	-2.5 (-3.53--1.8), n=77	-0.87 (-1.72-0.03), n=88	1.63	6
ENSG00000108854	SMURF2	0.000469548	0.0015717	15	5.23 (4.95-5.36), n=89	5.21 (4.95-5.34), n=94	5.04 (4.85-5.2), n=106	0.19	1
ENSG00000108861	DUSP3	6.64007e-07	4.51723e-06	28	5.16 (4.81-5.47), n=90	4.86 (4.56-5.21), n=94	5.21 (4.95-5.46), n=106	0.35	3
ENSG00000108883	EFTUD2	1.1971e-07	9.7295e-07	31	6.94 (6.77-7.12), n=90	6.82 (6.66-6.97), n=94	6.73 (6.6-6.87), n=106	0.21	7
ENSG00000108924	HLF	0.00770761	0.017862	9.7311	-1.18 (-2.12--0.62), n=76	-1.58 (-2.31--0.76), n=84	-0.97 (-1.83-0.04), n=90	0.61	6
ENSG00000108932	SLC16A6	1.45753e-08	1.46458e-07	36	3.72 (3.26-4.01), n=90	3.47 (3.08-3.83), n=94	3.93 (3.61-4.16), n=106	0.46	6
ENSG00000108946	PRKAR1A	2.72695e-06	1.60796e-05	25	7.86 (7.49-8.11), n=90	7.8 (7.5-7.99), n=94	8.08 (7.76-8.33), n=106	0.28	6
ENSG00000108953	YWHAE	3.87827e-09	4.44877e-08	38	7.25 (7.07-7.41), n=90	7.06 (6.93-7.19), n=94	7.01 (6.86-7.16), n=106	0.24	7
ENSG00000108963	DPH1	0.00209985	0.00577288	12	4.55 (4.38-4.73), n=89	4.56 (4.41-4.79), n=94	4.43 (4.26-4.58), n=106	0.13	4
ENSG00000109016	DHRS7B	0.000961126	0.00293109	13	3.82 (3.59-4.08), n=90	3.61 (3.37-3.92), n=94	3.75 (3.54-3.95), n=106	0.21	3
ENSG00000109046	WSB1	7.70237e-05	0.000318763	18	7.25 (6.93-7.43), n=90	7.17 (6.91-7.44), n=94	7.38 (7.2-7.56), n=106	0.21	6
ENSG00000109063	MYH3	0.0186165	0.0381354	7.9674	3.47 (3.18-3.66), n=89	3.41 (3.12-3.64), n=94	3.24 (2.99-3.51), n=105	0.23	4
ENSG00000109065	NAT9	4.133e-11	7.59401e-10	47	5.63 (5.44-5.81), n=90	5.55 (5.4-5.74), n=94	5.34 (5.2-5.54), n=106	0.29	7
ENSG00000109066	TMEM104	3.59539e-11	6.65972e-10	48	5.52 (5.35-5.68), n=90	5.32 (5.19-5.49), n=94	5.25 (5.11-5.39), n=106	0.27	7
ENSG00000109079	TNFAIP1	0.0104262	0.0231983	9.1269	4.69 (4.54-4.79), n=90	4.73 (4.57-4.82), n=94	4.76 (4.66-4.87), n=106	0.07	2
ENSG00000109084	TMEM97	0.00294646	0.00779172	11	2.41 (2.2-2.65), n=87	2.47 (2.12-2.67), n=94	2.24 (1.96-2.47), n=104	0.23	4
ENSG00000109099	PMP22	0.00014099	0.000546512	17	0.37 (-0.31-0.97), n=82	-0.28 (-1.4-0.25), n=87	0.15 (-0.8-0.82), n=97	0.65	1
ENSG00000109103	UNC119	0.000121719	0.000480011	18	6.77 (6.6-6.92), n=90	6.66 (6.48-6.86), n=94	6.86 (6.63-7.06), n=106	0.2	3
ENSG00000109111	SUPT6H	0.0107848	0.0238748	9.0592	7.3 (7.13-7.39), n=90	7.26 (7.09-7.42), n=94	7.17 (7.01-7.29), n=106	0.13	4
ENSG00000109113	RAB34	9.2317e-09	9.68788e-08	37	3.29 (2.87-3.73), n=89	3.04 (2.61-3.39), n=94	3.53 (3.28-3.83), n=106	0.49	3
ENSG00000109118	PHF12	2.73615e-08	2.57345e-07	34	6.74 (6.57-6.87), n=90	6.76 (6.6-6.88), n=94	6.89 (6.75-7.09), n=106	0.15	6
ENSG00000109133	TMEM33	1.08018e-06	6.99023e-06	27	5.88 (5.68-6.01), n=90	5.86 (5.71-5.97), n=94	6.03 (5.84-6.19), n=106	0.17	6
ENSG00000109180	OCIAD1	0.000179236	0.000673822	17	6.19 (6.06-6.33), n=90	6.28 (6.16-6.41), n=94	6.32 (6.19-6.42), n=106	0.13	2
ENSG00000109184	DCUN1D4	1.51995e-07	1.20769e-06	31	4 (3.63-4.25), n=90	4.26 (3.93-4.46), n=94	4.37 (4.04-4.59), n=106	0.37	6
ENSG00000109189	USP46	0.0125846	0.0272523	8.7506	2.82 (2.49-3.16), n=90	2.92 (2.67-3.27), n=93	3.09 (2.7-3.28), n=106	0.27	2
ENSG00000109220	CHIC2	0.00357315	0.0092053	11	4.57 (4.38-4.73), n=90	4.57 (4.41-4.72), n=94	4.67 (4.47-4.94), n=106	0.1	6
ENSG00000109265	KIAA1211	4.51535e-05	0.000198338	20	-0.94 (-1.92--0.32), n=74	-2.08 (-3.22--1.27), n=73	-2.11 (-2.97--1.29), n=72	1.17	7
ENSG00000109320	NFKB1	0.0100799	0.0225448	9.1944	7.23 (7.04-7.42), n=90	7.15 (7-7.31), n=94	7.11 (6.95-7.3), n=106	0.12	1
ENSG00000109323	MANBA	2.25638e-06	1.35931e-05	26	5.8 (5.59-5.97), n=90	5.68 (5.54-5.86), n=94	5.87 (5.72-6.09), n=106	0.19	3
ENSG00000109332	UBE2D3	0.000343608	0.00119728	15	8.41 (8.27-8.57), n=90	8.41 (8.25-8.51), n=94	8.51 (8.36-8.68), n=106	0.1	6
ENSG00000109381	ELF2	2.11304e-05	0.000100611	21	5.56 (5.43-5.67), n=90	5.64 (5.48-5.77), n=94	5.73 (5.53-5.89), n=106	0.17	2
ENSG00000109445	ZNF330	9.72747e-07	6.3671e-06	27	5.23 (5.09-5.37), n=90	5.29 (5.15-5.38), n=94	5.12 (4.95-5.24), n=105	0.17	4
ENSG00000109452	INPP4B	0.000999108	0.0030321	13	5.31 (4.81-5.65), n=89	5.43 (4.96-5.69), n=94	5.03 (4.63-5.49), n=106	0.4	4
ENSG00000109458	GAB1	0.000116398	0.000461267	18	4.08 (3.78-4.37), n=89	4.13 (3.84-4.35), n=94	4.33 (4.03-4.59), n=105	0.25	6
ENSG00000109466	KLHL2	2.00405e-05	9.5888e-05	21	5.18 (5.01-5.43), n=90	5.23 (5.01-5.4), n=94	5.42 (5.19-5.7), n=106	0.24	6
ENSG00000109501	WFS1	0.0240498	0.0475351	7.4553	2.26 (2.05-2.6), n=90	2.35 (2.02-2.64), n=94	2.53 (2.1-2.8), n=106	0.27	6
ENSG00000109534	GAR1	1.71653e-08	1.69748e-07	35	4.03 (3.77-4.23), n=89	4 (3.75-4.15), n=94	3.75 (3.54-3.96), n=106	0.28	7
ENSG00000109536	FRG1	0.000302862	0.001072	16	4.59 (4.36-4.89), n=90	4.62 (4.37-4.93), n=94	4.45 (4.24-4.64), n=106	0.17	5
ENSG00000109572	CLCN3	0.0115012	0.0252274	8.9306	5.53 (5.22-5.69), n=90	5.49 (5.21-5.66), n=94	5.36 (5.14-5.53), n=106	0.17	1
ENSG00000109667	SLC2A9	4.57902e-09	5.14646e-08	38	2.44 (2.06-2.7), n=89	2.12 (1.76-2.51), n=94	2.66 (2.3-2.94), n=106	0.54	3
ENSG00000109685	NSD2	0.00168241	0.00476499	12	5.85 (5.66-6.02), n=90	5.86 (5.76-6), n=94	5.74 (5.54-5.91), n=106	0.12	4
ENSG00000109689	STIM2	6.41724e-07	4.37743e-06	28	5.79 (5.53-5.97), n=90	6.01 (5.86-6.16), n=94	5.89 (5.71-6.01), n=106	0.22	2
ENSG00000109736	MFSD10	7.40997e-05	0.000308247	19	6.45 (6.27-6.67), n=90	6.29 (6.1-6.59), n=94	6.26 (6.09-6.46), n=106	0.19	5
ENSG00000109743	BST1	3.56023e-13	1.01617e-11	57	5.51 (5.17-5.97), n=90	5.08 (4.8-5.47), n=94	5.83 (5.43-6.25), n=106	0.75	3
ENSG00000109756	RAPGEF2	2.27147e-06	1.36699e-05	25	4.92 (4.6-5.25), n=90	4.77 (4.46-5.02), n=94	5.12 (4.77-5.48), n=106	0.35	6
ENSG00000109762	SNX25	1.82756e-06	1.12301e-05	26	3.61 (3.11-3.95), n=89	4.06 (3.71-4.29), n=94	3.91 (3.62-4.14), n=106	0.45	2
ENSG00000109775	UFSP2	0.0112375	0.0247451	8.977	3.82 (3.67-3.96), n=90	3.92 (3.78-4.04), n=94	3.82 (3.65-4.06), n=106	0.1	2
ENSG00000109790	KLHL5	3.44524e-05	0.000155652	20	4.8 (4.5-5), n=89	4.86 (4.51-5.05), n=94	4.99 (4.77-5.18), n=106	0.19	2
ENSG00000109794	FAM149A	0.0046024	0.0114999	10	-3.05 (-4.47--2.04), n=56	-2.26 (-3.61--1.5), n=64	-2.03 (-2.85--0.99), n=66	1.02	2
ENSG00000109819	PPARGC1A	1.89439e-06	1.15923e-05	26	-0.85 (-1.98--0.16), n=73	-2.1 (-3.31--0.92), n=68	-2.27 (-4.21--1.33), n=59	1.42	7
ENSG00000109854	HTATIP2	2.53459e-13	7.48341e-12	58	5.04 (4.8-5.23), n=90	4.93 (4.77-5.09), n=94	5.28 (5.07-5.46), n=106	0.35	6
ENSG00000109861	CTSC	0.000127796	0.000500747	17	7.33 (7.13-7.53), n=90	7.13 (6.97-7.33), n=94	7.27 (7.11-7.48), n=106	0.2	3
ENSG00000109881	CCDC34	4.24813e-08	3.8209e-07	33	1.97 (1.68-2.44), n=88	2.01 (1.7-2.52), n=94	1.59 (1.2-2), n=105	0.42	4
ENSG00000109906	ZBTB16	0.0149544	0.0316417	8.4055	2.44 (2.03-2.97), n=87	2.27 (1.73-2.71), n=94	2.17 (1.65-2.72), n=106	0.27	1
ENSG00000109917	ZPR1	0.00584787	0.0141331	10	5.08 (4.93-5.24), n=89	5.11 (5.04-5.25), n=94	5.03 (4.93-5.17), n=106	0.08	5
ENSG00000109919	MTCH2	2.21555e-16	1.27002e-14	72	5.55 (5.43-5.74), n=90	5.43 (5.3-5.53), n=94	5.24 (5.1-5.4), n=106	0.31	7
ENSG00000109920	FNBP4	0.016366	0.034144	8.2251	7.06 (6.85-7.23), n=90	7.11 (6.98-7.29), n=94	6.99 (6.84-7.19), n=106	0.12	4
ENSG00000109929	SC5D	0.000648935	0.002085	14	2.94 (2.62-3.24), n=89	3.29 (2.94-3.58), n=94	3.21 (2.83-3.54), n=106	0.35	2
ENSG00000109944	JHY	0.000151453	0.000582572	17	0.66 (0.15-1.05), n=87	0.99 (0.5-1.36), n=92	1.13 (0.64-1.46), n=103	0.47	2
ENSG00000109956	B3GAT1	7.24829e-22	1.46238e-19	97	0.09 (-0.67-0.92), n=82	1.62 (0.51-2.64), n=92	2.6 (1.77-3.37), n=104	2.51	8
ENSG00000109971	HSPA8	0.00163008	0.00463911	12	9.98 (9.84-10.13), n=90	10.09 (9.96-10.21), n=94	10.06 (9.89-10.18), n=106	0.11	6
ENSG00000110013	SIAE	6.38503e-26	2.79569e-23	116	4.31 (4.08-4.46), n=90	4 (3.78-4.17), n=94	3.68 (3.47-3.82), n=106	0.63	7
ENSG00000110031	LPXN	0.000591403	0.00192206	14	7.11 (6.98-7.24), n=90	7.12 (6.96-7.21), n=94	7.02 (6.91-7.12), n=106	0.1	4
ENSG00000110042	DTX4	3.33501e-07	2.45024e-06	29	4.76 (4.26-5.07), n=90	5.1 (4.82-5.35), n=94	5.04 (4.76-5.22), n=106	0.34	2
ENSG00000110046	ATG2A	4.94099e-07	3.47388e-06	29	6.16 (5.91-6.37), n=90	6.07 (5.84-6.34), n=94	6.38 (6.1-6.73), n=106	0.31	6
[truncated: 8,507 more rows]
