# Supplementary material for: Molecular EPISTOP, a comprehensive multi-omic analysis of blood from Tuberous Sclerosis Complex infants age birth to two years
Source: Nat Commun. 2023 Nov 23;14:7664. doi: 10.1038/s41467-023-42855-6 (PMC10667269; doi:10.1038/s41467-023-42855-6)
Supplement: Supplementary file 7 — Supplementary Data 4 [file 41467_2023_42855_MOESM7_ESM.xlsx]

## Sheet: Desciption S Data 4
Enrichment analysis for 6 clusters of proteins (P Cluster) showing a similar change over time (Figure 3), using GO, KEGG and Reactome terms.
Each P Cluster sheet contains the results of pathway enrichment for one protein cluster and all gene sets that were significantly enriched (adjusted p-Value < 0.05) for one of the terms.
Enrichment analysis for 8 clusters of RNA species showing a similar change over time (Figure 3), using GO, KEGG and Reactome terms.
Each sheet contains the results of pathway enrichment for one RNA cluster and all gene sets that were significantly enriched (adjusted p-Value < 0.05) for one of the terms.

## Sheet: P Cluster 1 Reactome
ID	Description	pvalue	p.adjust	qvalue	geneID
R-HSA-76002	Platelet activation, signaling and aggregation	0.00029328	0.0204364	0.0189645	SOD1/SERPINA1/APOA1/AHSG/PPBP/PF4/TF/SERPINE1/GP1BA/THBS1/SPARC/HSPA5/F5/VCL/ORM2/GP5/PPIA/LGALS3BP/SPP2/MMRN1/ECM1/RARRES2
R-HSA-114608	Platelet degranulation	0.000806699	0.0204364	0.0189645	SOD1/SERPINA1/APOA1/AHSG/PPBP/PF4/TF/SERPINE1/THBS1/SPARC/HSPA5/F5/VCL/ORM2/PPIA/LGALS3BP/SPP2/MMRN1/ECM1/RARRES2
R-HSA-76005	Response to elevated platelet cytosolic Ca2+	0.000806699	0.0204364	0.0189645	SOD1/SERPINA1/APOA1/AHSG/PPBP/PF4/TF/SERPINE1/THBS1/SPARC/HSPA5/F5/VCL/ORM2/PPIA/LGALS3BP/SPP2/MMRN1/ECM1/RARRES2

## Sheet: P Cluster 2 KEGG
ID	Description	pvalue	p.adjust	qvalue	geneID
hsa05165	Human papillomavirus infection	7.05587e-06	0.00014253	0.000127805	COL2A1/VWF/LAMB1/SPP1/COL6A1/COL6A3/TNXB/TNC/THBS4/COMP
hsa04510	Focal adhesion	1.58367e-05	0.00014253	0.000127805	COL2A1/VWF/LAMB1/SPP1/COL6A1/COL6A3/TNXB/TNC/THBS4/COMP/ACTG1
hsa04512	ECM-receptor interaction	1.58367e-05	0.00014253	0.000127805	COL2A1/VWF/LAMB1/SPP1/COL6A1/COL6A3/TNXB/TNC/THBS4/COMP/HSPG2
hsa04151	PI3K-Akt signaling pathway	0.000984411	0.00664477	0.00595828	COL2A1/VWF/LAMB1/SPP1/COL6A1/COL6A3/TNXB/TNC/THBS4/COMP

## Sheet: P Cluster 2 GO
ID	ONTOLOGY	Description	pvalue	p.adjust	qvalue	geneID
GO:0030198	BP	extracellular matrix organization	9.61718e-09	3.00697e-06	2.91552e-06	TIMP1/CST3/COL2A1/FGA/VWF/APP/LAMB1/MMP2/SPP1/COL11A1/COL6A1/COL6A3/NID1/TIMP2/ACAN/VCAM1/TNXB/FBLN1/TNC/COMP/LUM/HSPG2/FAP/POSTN/TGFBI/ADAMTSL4
GO:0043062	BP	extracellular structure organization	9.61718e-09	3.00697e-06	2.91552e-06	TIMP1/CST3/COL2A1/FGA/VWF/APP/LAMB1/MMP2/SPP1/COL11A1/COL6A1/COL6A3/NID1/TIMP2/ACAN/VCAM1/TNXB/FBLN1/TNC/COMP/LUM/HSPG2/FAP/POSTN/TGFBI/ADAMTSL4
GO:0045229	BP	external encapsulating structure organization	9.61718e-09	3.00697e-06	2.91552e-06	TIMP1/CST3/COL2A1/FGA/VWF/APP/LAMB1/MMP2/SPP1/COL11A1/COL6A1/COL6A3/NID1/TIMP2/ACAN/VCAM1/TNXB/FBLN1/TNC/COMP/LUM/HSPG2/FAP/POSTN/TGFBI/ADAMTSL4
GO:0007155	BP	cell adhesion	2.09468e-05	0.00491203	0.00476265	ISLR/NRP1/ADAMDEC1/FGA/AMBP/VWF/APP/APOA4/LAMB1/SPP1/COL6A1/COL6A3/NID1/ACAN/IGFBP2/VCAM1/TNXB/FBLN1/TNC/PRDX2/CDH5/THBS4/COMP/CDH6/ACTG1/CNTN1/FAP/SPARCL1/POSTN/TGFBI/NEO1/OMD
GO:0022610	BP	biological adhesion	2.66792e-05	0.00500501	0.0048528	ISLR/NRP1/ADAMDEC1/FGA/AMBP/VWF/APP/APOA4/LAMB1/SPP1/COL6A1/COL6A3/NID1/ACAN/IGFBP2/VCAM1/TNXB/FBLN1/TNC/PRDX2/CDH5/THBS4/COMP/CDH6/ACTG1/CNTN1/FAP/SPARCL1/POSTN/TGFBI/NEO1/OMD
GO:0048856	BP	anatomical structure development	0.000238833	0.0361891	0.0350886	NRP1/LDHA/C5/TIMP1/CST3/COL2A1/APOE/FGA/ALDOA/APP/SERPINA5/PFN1/LAMB1/MMP2/SPP1/COL11A1/COL6A1/COL6A3/NID1/TIMP2/ACAN/VCAM1/FBLN1/TNC/PRDX2/CDH5/THBS4/SERPINF1/COMP/LUM/CDH6/ACTG1/ACTC1/HSPG2/CNTN1/FAP/SPARCL1/POSTN/PCOLCE/TGFBI/VASN/PI16/ADAMTSL4/CD109/NEO1/OMD
GO:0032502	BP	developmental process	0.000270068	0.0361891	0.0350886	NRP1/LDHA/C5/TIMP1/CST3/COL2A1/APOE/FGA/ALDOA/APP/SERPINA5/PFN1/LAMB1/MMP2/SPP1/COL11A1/COL6A1/COL6A3/NID1/TIMP2/ACAN/IGFBP2/VCAM1/FBLN1/TNC/PRDX2/CDH5/THBS4/SERPINF1/COMP/LUM/CDH6/ACTG1/ACTC1/HSPG2/CNTN1/FAP/SPARCL1/POSTN/PCOLCE/TGFBI/VASN/PI16/ADAMTSL4/CD109/NEO1/OMD
GO:0062023	CC	collagen-containing extracellular matrix	2.84463e-05	0.00206419	0.00203703	ADAMDEC1/TIMP1/COL2A1/APOE/FGA/AMBP/VWF/SERPINA5/APOA4/LAMB1/MMP2/COL11A1/COL6A1/COL6A3/NID1/TIMP2/ACAN/TNXB/FBLN1/TNC/THBS4/SERPINF1/COMP/LUM/HSPG2/SPARCL1/POSTN/PCOLCE/TGFBI/ADAMTSL4/OMD/CTSZ
GO:0030312	CC	external encapsulating structure	4.30039e-05	0.00206419	0.00203703	ADAMDEC1/TIMP1/COL2A1/APOE/FGA/AMBP/VWF/SERPINA5/APOA4/LAMB1/MMP2/COL11A1/COL6A1/COL6A3/NID1/TIMP2/ACAN/TNXB/FBLN1/TNC/THBS4/SERPINF1/COMP/LUM/HSPG2/SPARCL1/POSTN/PCOLCE/TGFBI/VASN/ADAMTSL4/OMD/CTSZ
GO:0031012	CC	extracellular matrix	4.30039e-05	0.00206419	0.00203703	ADAMDEC1/TIMP1/COL2A1/APOE/FGA/AMBP/VWF/SERPINA5/APOA4/LAMB1/MMP2/COL11A1/COL6A1/COL6A3/NID1/TIMP2/ACAN/TNXB/FBLN1/TNC/THBS4/SERPINF1/COMP/LUM/HSPG2/SPARCL1/POSTN/PCOLCE/TGFBI/VASN/ADAMTSL4/OMD/CTSZ
GO:0005604	CC	basement membrane	0.000723604	0.0260497	0.025707	TIMP1/COL2A1/LAMB1/NID1/TNC/THBS4/SERPINF1/HSPG2/TGFBI
GO:0071944	CC	cell periphery	0.000998721	0.0287632	0.0283847	NRP1/ADAMDEC1/C5/TIMP1/CST3/COL2A1/APOE/FGA/AMBP/VWF/APP/SERPINA5/APOA4/PFN1/LAMB1/MMP2/COL11A1/COL6A1/COL6A3/NID1/TIMP2/ACAN/IGFBP2/VCAM1/TNXB/FBLN1/TNC/CDH5/THBS4/SERPINF1/COMP/LUM/CDH6/ACTG1/HSPG2/CNTN1/FAP/SPARCL1/POSTN/PCOLCE/TGFBI/VASN/ADAMTSL4/CD109/TREML1/NEO1/OMD/CTSZ/PROCR
GO:0005201	MF	extracellular matrix structural constituent	3.53587e-06	0.000360659	0.000308924	COL2A1/FGA/VWF/LAMB1/COL11A1/COL6A1/COL6A3/NID1/ACAN/TNXB/FBLN1/TNC/COMP/LUM/HSPG2/POSTN/PCOLCE/TGFBI
GO:0005198	MF	structural molecule activity	0.000161861	0.00825491	0.00707077	COL2A1/APOE/FGA/VWF/LAMB1/COL11A1/COL6A1/COL6A3/NID1/ACAN/TNXB/FBLN1/TNC/COMP/LUM/ACTG1/HSPG2/POSTN/PCOLCE/TGFBI
GO:0005518	MF	collagen binding	0.000384533	0.0130741	0.0111987	VWF/COL6A1/NID1/COMP/LUM/SPARCL1/PCOLCE/TGFBI
GO:0050839	MF	cell adhesion molecule binding	0.000654581	0.0166918	0.0142974	LDHA/FGA/ALDOA/VWF/PFN1/LAMB1/SPP1/TIMP2/VCAM1/TNXB/CDH5/THBS4/COMP/CDH6/FAP/POSTN/TGFBI/VASN

## Sheet: P Cluster 2 Reactome
ID	Description	pvalue	p.adjust	qvalue	geneID
R-HSA-1474244	Extracellular matrix organization	5.05187e-07	4.44564e-05	3.93514e-05	TIMP1/COL2A1/FGA/VWF/APP/LAMB1/MMP2/SPP1/COL11A1/COL6A1/COL6A3/NID1/TIMP2/ACAN/VCAM1/TNXB/FBLN1/TNC/COMP/LUM/HSPG2/PCOLCE
R-HSA-3000178	ECM proteoglycans	7.02824e-05	0.00309242	0.00273731	COL2A1/APP/LAMB1/COL6A1/COL6A3/ACAN/TNXB/TNC/COMP/LUM/HSPG2
R-HSA-1474228	Degradation of the extracellular matrix	0.000179009	0.00525094	0.00464796	TIMP1/COL2A1/LAMB1/MMP2/SPP1/COL11A1/COL6A1/COL6A3/NID1/TIMP2/ACAN/HSPG2
R-HSA-216083	Integrin cell surface interactions	0.00091296	0.0160681	0.014223	COL2A1/FGA/VWF/SPP1/COL6A1/COL6A3/VCAM1/TNC/COMP/LUM/HSPG2
R-HSA-9006934	Signaling by Receptor Tyrosine Kinases	0.00091296	0.0160681	0.014223	NRP1/COL2A1/APOE/LAMB1/SPP1/COL11A1/COL6A1/COL6A3/CDH5/THBS4/ACTG1
R-HSA-422475	Axon guidance	0.00271878	0.0341789	0.0302541	NRP1/COL2A1/PFN1/LAMB1/MMP2/COL6A1/COL6A3/ACTG1/CNTN1/NEO1
R-HSA-9675108	Nervous system development	0.00271878	0.0341789	0.0302541	NRP1/COL2A1/PFN1/LAMB1/MMP2/COL6A1/COL6A3/ACTG1/CNTN1/NEO1

## Sheet: P Cluster 3 GO
ID	ONTOLOGY	Description	pvalue	p.adjust	qvalue	geneID
GO:0005975	BP	carbohydrate metabolic process	3.31846e-05	0.02157	0.0214128	FUCA1/ALDOB/B4GALT1/TKT/FAM3C/FUCA2/C1QTNF3/PCDH12/ANGPTL3

## Sheet: P Cluster 4 KEGG
ID	Description	pvalue	p.adjust	qvalue	geneID
hsa04610	Complement and coagulation cascades	0.00246496	0.0468343	0.0467045	F10/F12/KNG1/7448/SERPING1/PROS1/C8A/C8G/C1S/C7/CLU/CFHR1

## Sheet: P Cluster 4 GO
ID	ONTOLOGY	Description	pvalue	p.adjust	qvalue	geneID
GO:0034364	CC	high-density lipoprotein particle	7.08759e-05	0.00642162	0.0061787	APOM/APOC2/APOC3/LCAT/CLU/PON1/SAA4/APOC4/PLA2G7
GO:0032994	CC	protein-lipid complex	0.000200676	0.00642162	0.0061787	APOM/APOC2/APOC3/LCAT/CLU/PON1/SAA4/APOC4/PLA2G7
GO:0034358	CC	plasma lipoprotein particle	0.000200676	0.00642162	0.0061787	APOM/APOC2/APOC3/LCAT/CLU/PON1/SAA4/APOC4/PLA2G7
GO:1990777	CC	lipoprotein particle	0.000200676	0.00642162	0.0061787	APOM/APOC2/APOC3/LCAT/CLU/PON1/SAA4/APOC4/PLA2G7
GO:0072562	CC	blood microparticle	0.000814208	0.0208437	0.0200552	FCN3/SERPINA3/KNG1/FN1/VTN/HRG/A1BG/SERPING1/PROS1/C8A/C8G/C1S/CLU/ITIH1/CPN2/PON1/CFHR1

## Sheet: P Cluster 5 KEGG
ID	Description	pvalue	p.adjust	qvalue	geneID
hsa04974	Protein digestion and absorption	0.000237703	0.00285243	0.00275235	COL3A1/COL1A2/COL11A2/COL5A1/COL18A1

## Sheet: P Cluster 5 GO
ID	ONTOLOGY	Description	pvalue	p.adjust	qvalue	geneID
GO:0005581	CC	collagen trimer	0.000780901	0.0476832	0.0433289	COL3A1/COL1A2/COL11A2/COL5A1/COL18A1
GO:0032991	CC	protein-containing complex	0.000815098	0.0476832	0.0433289	COL3A1/COL1A2/CDH1/COL11A2/COL5A1/COL18A1/HBB/HBG1/HBG2/HBA2/HBA1/LRP1/DAG1
GO:0046872	MF	metal ion binding	9.10798e-07	5.46479e-05	4.31431e-05	COL3A1/AFP/COL1A2/CDH1/COL11A2/COL5A1/COL18A1/HBB/HBG1/HBG2/HBA2/HBA1/LRP1/DAG1/CD93/EXTL2
GO:0043169	MF	cation binding	2.0968e-06	6.29041e-05	4.96611e-05	COL3A1/AFP/COL1A2/CDH1/COL11A2/COL5A1/COL18A1/HBB/HBG1/HBG2/HBA2/HBA1/LRP1/DAG1/CD93/EXTL2
GO:0043167	MF	ion binding	1.77437e-05	0.000291557	0.000230177	COL3A1/AFP/COL1A2/CDH1/COL11A2/COL5A1/COL18A1/HBB/HBG1/HBG2/HBA2/HBA1/LRP1/DAG1/CD93/EXTL2
GO:0030020	MF	extracellular matrix structural constituent conferring tensile strength	2.42964e-05	0.000291557	0.000230177	COL3A1/COL1A2/COL11A2/COL5A1/COL18A1
GO:0140104	MF	molecular carrier activity	2.42964e-05	0.000291557	0.000230177	HBB/HBG1/HBG2/HBA2/HBA1
GO:0020037	MF	heme binding	4.32945e-05	0.000324708	0.000256349	HBB/HBG1/HBG2/HBA2/HBA1
GO:0043177	MF	organic acid binding	4.32945e-05	0.000324708	0.000256349	HBB/HBG1/HBG2/HBA2/HBA1
GO:0046906	MF	tetrapyrrole binding	4.32945e-05	0.000324708	0.000256349	HBB/HBG1/HBG2/HBA2/HBA1
GO:0004601	MF	peroxidase activity	0.000113924	0.000683544	0.00053964	HBB/HBG1/HBG2/HBA2/HBA1
GO:0016684	MF	oxidoreductase activity, acting on peroxide as acceptor	0.000113924	0.000683544	0.00053964	HBB/HBG1/HBG2/HBA2/HBA1
GO:0016209	MF	antioxidant activity	0.0018003	0.00981981	0.00775248	HBB/HBG1/HBG2/HBA2/HBA1
GO:0005201	MF	extracellular matrix structural constituent	0.00557074	0.0278537	0.0219898	COL3A1/COL1A2/COL11A2/OGN/COL5A1/COL18A1
GO:0005198	MF	structural molecule activity	0.00989975	0.0456911	0.036072	COL3A1/COL1A2/COL11A2/OGN/COL5A1/COL18A1/DAG1

[truncated: 25 more sheets: P Cluster 5 Reactome, P Cluster 6 KEGG, P Cluster 6 GO, P Cluster 6 Reactome, RNA Cluster 1 KEGG, RNA Cluster 1 GO, RNA Cluster 1 Reactome, RNA Cluster 2 KEGG, RNA Cluster 2 GO, RNA Cluster 3 KEGG, RNA Cluster 3 GO, RNA Cluster 3 Reactome, RNA Cluster 4 KEGG, RNA Cluster 4 GO, RNA Cluster 4 Reactome, RNA Cluster 5 KEGG, RNA Cluster 5 GO, RNA Cluster 5 Reactome, RNA Cluster 6 KEGG, RNA Cluster 6 GO …]
