# Supplementary material for: Molecular EPISTOP, a comprehensive multi-omic analysis of blood from Tuberous Sclerosis Complex infants age birth to two years
Source: Nat Commun. 2023 Nov 23;14:7664. doi: 10.1038/s41467-023-42855-6 (PMC10667269; doi:10.1038/s41467-023-42855-6)
Supplement: Supplementary file 8 — Supplementary Data 5 [file 41467_2023_42855_MOESM8_ESM.xlsx]

## Sheet: S Data 5 (MM)
feature	alternative name	molecule type	up (+) or down (-) in TSC	log2FoldChange	fold change	p.value.fdr	p.value	median control group	median TSC group	Correction Method	control group sample size	TSC group sample size
Catalase	P04040	protein group	+	1.38233	2.60688	0.000845239	3.56193e-05	20.4969	21.8792	MM	47	121
Collagen alpha-2(I) chain	P08123	protein group	+	1.01764	2.0246	0.000339663	3.86011e-06	22.7386	23.7562	MM	48	120
Peroxiredoxin-2	P32119	protein group	+	1.93671	3.82832	0.000339663	3.99604e-06	21.8409	23.7777	MM	45	122
aminoimidazole carboxamide ribonucleotide		Metabolite	+	0.797119	1.73763	3.87191e-06	2.14591e-08	14.4063	15.2034	MM	45	120
leucine-isoleucine		Metabolite	+	0.90894	1.87767	3.87191e-06	3.15425e-08	25.3168	26.2257	MM	45	121
ENSG00000049323	LTBP1	RNA	+	0.790015	1.72909	0.0215332	0.00301018	1.33814	2.12815	MM	37	115
ENSG00000106714	CNTNAP3	RNA	+	0.724588	1.65243	0.0476368	0.00953263	2.53402	3.25861	MM	37	117
ENSG00000109475	RPL34	RNA	+	0.758267	1.69146	0.0349346	0.00605886	5.16925	5.92752	MM	37	117
ENSG00000121552	CSTA	RNA	+	0.880857	1.84147	0.00220733	0.000105535	2.54095	3.42181	MM	36	117
ENSG00000125691	RPL23	RNA	+	0.601908	1.51772	0.020476	0.00279108	6.77603	7.37794	MM	37	117
ENSG00000141837	CACNA1A	RNA	-	-0.616635	0.652191	0.00146064	5.37637e-05	2.6621	2.04547	MM	37	117
ENSG00000143546	S100A8	RNA	+	0.760193	1.69372	0.00597848	0.00045526	6.64189	7.40209	MM	37	117
ENSG00000144426	NBEAL1	RNA	+	0.609128	1.52534	0.0172321	0.00217976	1.22408	1.83321	MM	36	117
ENSG00000149177	PTPRJ	RNA	+	0.622441	1.53948	0.00395233	0.000245659	5.53987	6.16231	MM	36	117
ENSG00000165905	LARGE2	RNA	-	-0.67891	0.624637	1.70064e-05	4.03856e-08	4.82815	4.14924	MM	37	117
ENSG00000169020	ATP5ME	RNA	+	0.660589	1.58073	6.65201e-05	4.53239e-07	2.62459	3.28518	MM	37	117
ENSG00000185338	SOCS1	RNA	-	-0.621921	0.649805	2.05516e-05	6.05175e-08	3.7657	3.14378	MM	37	117
ENSG00000198918	RPL39	RNA	+	0.613749	1.53023	0.0424593	0.00811342	2.30258	2.91633	MM	37	117
ENSG00000211640	IGLV6-57	RNA	-	-0.623707	0.649001	0.00913442	0.00087418	3.60084	2.97713	MM	37	117
ENSG00000211942	IGHV3-13	RNA	-	-0.662759	0.631669	0.0058266	0.000435853	1.4334	0.770637	MM	37	116
ENSG00000212664	ENSG00000212664	RNA	+	0.626855	1.54419	0.0278052	0.0044262	1.57103	2.19789	MM	37	117
ENSG00000213741	RPS29	RNA	+	0.609554	1.52579	0.00399277	0.000250002	6.1822	6.79176	MM	37	117
ENSG00000224550	ENSG00000224550	RNA	+	0.747408	1.67877	0.0113363	0.00119797	0.737345	1.48475	MM	37	117
ENSG00000226221	RPL26P19	RNA	+	0.653597	1.57308	0.0349346	0.00605886	4.85441	5.508	MM	37	117
ENSG00000227008	ENSG00000227008	RNA	+	0.607934	1.52408	0.0053013	0.000381872	3.63757	4.24551	MM	37	117
ENSG00000227063	RPL41P1	RNA	+	0.685694	1.60848	0.0288168	0.00466707	5.53769	6.22339	MM	37	117
ENSG00000227081	ENSG00000227081	RNA	+	0.616988	1.53367	0.0364204	0.00646071	6.72185	7.33883	MM	37	117
ENSG00000229117	RPL41	RNA	+	0.641747	1.56022	0.0121788	0.00132845	6.003	6.64475	MM	37	117
ENSG00000235174	RPL39P3	RNA	+	0.67313	1.59453	0.00701412	0.00058576	6.34612	7.01925	MM	37	117
ENSG00000235957	COX7CP1	RNA	+	0.783223	1.72097	0.00200648	8.84673e-05	1.41182	2.19504	MM	37	117
ENSG00000236439	ENSG00000236439	RNA	+	0.773638	1.70958	0.00593354	0.00044808	4.5988	5.37244	MM	37	117
ENSG00000241755	IGKV1-9	RNA	-	-0.66799	0.629383	0.000495091	1.04382e-05	2.51809	1.8501	MM	37	116
ENSG00000242445	RPL7AP11	RNA	-	-0.599287	0.66008	2.05516e-05	5.91029e-08	1.25214	0.652851	MM	37	117
ENSG00000243264	IGKV2D-29	RNA	-	-0.64721	0.638514	0.0203361	0.00275269	1.9366	1.28939	MM	37	117
ENSG00000244398	ENSG00000244398	RNA	+	0.719242	1.64632	0.0108858	0.00112882	5.396	6.11525	MM	37	117
ENSG00000253683	ENSG00000253683	RNA	+	0.703257	1.62818	0.00825795	0.000750425	2.74495	3.4482	MM	37	117
ENSG00000256968	SNRPEP2	RNA	+	0.609644	1.52588	0.00161267	6.20697e-05	0.647111	1.25675	MM	37	117
ENSG00000258429	PDF	RNA	-	-0.726718	0.604277	0.000360939	6.54279e-06	2.22817	1.50145	MM	37	117
ENSG00000259207	ITGB3	RNA	+	0.696333	1.62038	0.00780986	0.000684359	2.46325	3.15959	MM	36	117

## Sheet: S Data 5 (Z-Score)
feature	alternative name	molecule type	up (+) or down (-) in TSC	log2FoldChange	fold change	p.value.fdr	p.value	median control group	median TSC group	Correction Method	control group sample size	TSC group sample size
Catalase	P04040	protein group	+	1.1748	2.25762	0.0199621	0.000405	20.1021	21.2769	Z-Score	47	121
Collagen alpha-2(I) chain	P08123	protein group	+	1.1208	2.17468	0.0185947	0.000269	21.9626	23.0833	Z-Score	48	120
Peroxiredoxin-2	P32119	protein group	+	2.02665	4.07458	0.00510659	1.73e-05	21.2085	23.2352	Z-Score	45	122
aminoimidazole carboxamide ribonucleotide		Metabolite	+	0.87115	1.82912	9.3453e-05	3.82462e-07	13.3699	14.241	Z-Score	45	120
leucine-isoleucine		Metabolite	+	1.0235	2.03284	0.000311715	3.7556e-06	24.1555	25.179	Z-Score	45	121
ENSG00000049323	LTBP1	RNA	+	0.664275	1.58477	0.0486507	0.0114398	1.12965	1.79392	Z-Score	37	118
ENSG00000106714	CNTNAP3	RNA	+	0.81024	1.7535	0.0319322	0.00622097	2.67856	3.4888	Z-Score	37	120
ENSG00000109475	RPL34	RNA	+	0.860565	1.81575	0.0358513	0.00731536	4.86357	5.72414	Z-Score	37	120
ENSG00000121552	CSTA	RNA	+	0.951745	1.93421	0.00352318	0.000259032	2.49164	3.44338	Z-Score	36	120
ENSG00000125691	RPL23	RNA	+	0.89684	1.86198	0.0294483	0.00548192	6.48367	7.38051	Z-Score	37	120
ENSG00000141837	CACNA1A	RNA	-	-0.726515	0.604362	0.00217478	0.000125028	2.60295	1.87643	Z-Score	37	120
ENSG00000143546	S100A8	RNA	+	0.74934	1.68102	0.00669173	0.00065942	6.66014	7.40948	Z-Score	37	120
ENSG00000144426	NBEAL1	RNA	+	0.63319	1.55099	0.0191367	0.00292084	1.18463	1.81782	Z-Score	36	120
ENSG00000149177	PTPRJ	RNA	+	0.61312	1.52956	0.00536779	0.000484622	5.62913	6.24225	Z-Score	36	120
ENSG00000165905	LARGE2	RNA	-	-0.676695	0.625597	4.95065e-05	3.36724e-07	5.00997	4.33328	Z-Score	37	120
ENSG00000169020	ATP5ME	RNA	+	0.95203	1.93459	9.44413e-05	1.13941e-06	2.22837	3.1804	Z-Score	37	120
ENSG00000185338	SOCS1	RNA	-	-0.65318	0.635877	0.00014126	2.16179e-06	3.88485	3.23167	Z-Score	37	120
ENSG00000198918	RPL39	RNA	+	0.828255	1.77554	0.0391996	0.00837317	1.96131	2.78957	Z-Score	37	120
ENSG00000211640	IGLV6-57	RNA	-	-0.7703	0.586296	0.017386	0.00251709	3.78123	3.01093	Z-Score	37	120
ENSG00000211942	IGHV3-13	RNA	-	-0.723886	0.605464	0.00405441	0.000318444	1.25454	0.530654	Z-Score	37	119
ENSG00000212664	ENSG00000212664	RNA	+	0.809335	1.7524	0.0311629	0.00599035	1.36649	2.17582	Z-Score	37	120
ENSG00000213741	RPS29	RNA	+	0.914445	1.88484	0.00304527	0.000205648	5.89444	6.80889	Z-Score	37	120
ENSG00000224550	ENSG00000224550	RNA	+	0.701815	1.62655	0.0214489	0.00343182	0.702105	1.40392	Z-Score	37	120
ENSG00000226221	RPL26P19	RNA	+	0.804305	1.7463	0.0437164	0.00979814	4.61153	5.41583	Z-Score	37	120
ENSG00000227008	ENSG00000227008	RNA	+	0.83009	1.7778	0.00801791	0.000851132	3.21892	4.04901	Z-Score	37	120
ENSG00000227063	RPL41P1	RNA	+	1.00759	2.01055	0.0296704	0.00555209	5.2247	6.23229	Z-Score	37	120
ENSG00000227081	ENSG00000227081	RNA	+	1.03252	2.04559	0.0304524	0.00576747	6.44896	7.48147	Z-Score	37	120
ENSG00000229117	RPL41	RNA	+	1.04672	2.06583	0.0126204	0.00161255	5.60816	6.65488	Z-Score	37	120
ENSG00000235174	RPL39P3	RNA	+	1.11116	2.1602	0.00609548	0.000574999	5.92979	7.04096	Z-Score	37	120
ENSG00000235957	COX7CP1	RNA	+	0.945335	1.92564	0.00234977	0.000140605	1.15714	2.10248	Z-Score	37	120
ENSG00000236439	ENSG00000236439	RNA	+	1.02874	2.04024	0.00440758	0.000366525	4.26788	5.29662	Z-Score	37	120
ENSG00000241755	IGKV1-9	RNA	-	-0.73944	0.598972	0.00273484	0.000174053	2.76425	2.02481	Z-Score	37	119
ENSG00000242445	RPL7AP11	RNA	-	-0.714376	0.609469	5.25354e-06	9.78392e-09	1.44998	0.735604	Z-Score	37	120
ENSG00000243264	IGKV2D-29	RNA	-	-0.89314	0.538441	0.0132258	0.0017306	2.19213	1.29899	Z-Score	37	120
ENSG00000244398	ENSG00000244398	RNA	+	0.98137	1.97434	0.0151595	0.0020757	4.97931	5.96068	Z-Score	37	120
ENSG00000253683	ENSG00000253683	RNA	+	0.816715	1.76139	0.014439	0.00193611	2.60281	3.41953	Z-Score	37	120
ENSG00000256968	SNRPEP2	RNA	+	0.653946	1.57347	0.00143371	6.98862e-05	0.425244	1.07919	Z-Score	37	120
ENSG00000258429	PDF	RNA	-	-0.710505	0.611106	0.000950412	3.63234e-05	2.10581	1.39531	Z-Score	37	120
ENSG00000259207	ITGB3	RNA	+	0.807205	1.74982	0.0206862	0.00325786	2.19074	2.99795	Z-Score	36	120
