# Supplementary material for: Molecular EPISTOP, a comprehensive multi-omic analysis of blood from Tuberous Sclerosis Complex infants age birth to two years
Source: Nat Commun. 2023 Nov 23;14:7664. doi: 10.1038/s41467-023-42855-6 (PMC10667269; doi:10.1038/s41467-023-42855-6)
Supplement: Supplementary file 9 — Supplementary Data 6 [file 41467_2023_42855_MOESM9_ESM.xlsx]

## Sheet: Desciption S Data 6
Gene set enrichment analysis of the 34 RNAs that were significantly different in TSC c/w control
This was done separately for the 25 genes that were higher in TSC; and the 9 genes that were lower.
there is a separate sheet for RNA up and RNA down in TSC, for each of GO, KEGG, and Reactome

## Sheet: RNA up in TSC GO
ID	ONTOLOGY	Description	pvalue	p.adjust	qvalue	geneID
GO:0022626	CC	cytosolic ribosome	6.16791e-08	4.37922e-06	2.40224e-06	RPL34/RPL23/RPL39/RPS29/RPL41
GO:0022625	CC	cytosolic large ribosomal subunit	3.36792e-07	1.19561e-05	6.55858e-06	RPL34/RPL23/RPL39/RPL41
GO:0006614	BP	SRP-dependent cotranslational protein targeting to membrane	6.21433e-08	1.80798e-05	1.42444e-05	RPL34/RPL23/RPL39/RPS29/RPL41
GO:0006613	BP	cotranslational protein targeting to membrane	8.14106e-08	1.80798e-05	1.42444e-05	RPL34/RPL23/RPL39/RPS29/RPL41
GO:0045047	BP	protein targeting to ER	1.34088e-07	1.80798e-05	1.42444e-05	RPL34/RPL23/RPL39/RPS29/RPL41
GO:0072599	BP	establishment of protein localization to endoplasmic reticulum	1.54274e-07	1.80798e-05	1.42444e-05	RPL34/RPL23/RPL39/RPS29/RPL41
GO:0000184	BP	nuclear-transcribed mRNA catabolic process, nonsense-mediated decay	1.84865e-07	1.80798e-05	1.42444e-05	RPL34/RPL23/RPL39/RPS29/RPL41
GO:0003735	MF	structural constituent of ribosome	3.50412e-07	2.76826e-05	1.62296e-05	RPL34/RPL23/RPL39/RPS29/RPL41
GO:0044391	CC	ribosomal subunit	1.22877e-06	2.9081e-05	1.59525e-05	RPL34/RPL23/RPL39/RPS29/RPL41
GO:0070972	BP	protein localization to endoplasmic reticulum	3.72785e-07	3.0382e-05	2.39367e-05	RPL34/RPL23/RPL39/RPS29/RPL41
GO:0005198	MF	structural molecule activity	1.03225e-06	4.07739e-05	2.39047e-05	LTBP1/RPL34/RPL23/RPL39/RPS29/RPL41
GO:0005840	CC	ribosome	2.72887e-06	4.84374e-05	2.65705e-05	RPL34/RPL23/RPL39/RPS29/RPL41
GO:0042788	CC	polysomal ribosome	6.46115e-06	7.9198e-05	4.34444e-05	RPL39/RPS29/RPL41
GO:0015934	CC	large ribosomal subunit	6.69279e-06	7.9198e-05	4.34444e-05	RPL34/RPL23/RPL39/RPL41
GO:0019083	BP	viral transcription	1.33378e-06	9.3174e-05	7.3408e-05	RPL34/RPL23/RPL39/RPS29/RPL41
GO:0006612	BP	protein targeting to membrane	1.58659e-06	9.64504e-05	7.59894e-05	RPL34/RPL23/RPL39/RPS29/RPL41
GO:0006413	BP	translational initiation	1.77516e-06	9.64504e-05	7.59894e-05	RPL34/RPL23/RPL39/RPS29/RPL41
GO:0019080	BP	viral gene expression	2.20529e-06	0.000107839	8.49618e-05	RPL34/RPL23/RPL39/RPS29/RPL41
GO:0000956	BP	nuclear-transcribed mRNA catabolic process	2.85437e-06	0.00012689	9.99714e-05	RPL34/RPL23/RPL39/RPS29/RPL41
GO:0072594	BP	establishment of protein localization to organelle	1.20529e-05	0.000491154	0.00038696	RPL34/RPL23/RPL39/RPS29/RPL41/ITGB3
GO:0005844	CC	polysome	5.31744e-05	0.000539341	0.000295858	RPL39/RPS29/RPL41
GO:0090150	BP	establishment of protein localization to membrane	1.9988e-05	0.000751855	0.000592356	RPL34/RPL23/RPL39/RPS29/RPL41
GO:0006402	BP	mRNA catabolic process	3.82188e-05	0.00133493	0.00105174	RPL34/RPL23/RPL39/RPS29/RPL41
GO:0005161	MF	platelet-derived growth factor receptor binding	6.60193e-05	0.00173851	0.00101925	PTPRJ/ITGB3
GO:0006605	BP	protein targeting	5.92626e-05	0.0018833	0.00148377	RPL34/RPL23/RPL39/RPS29/RPL41
GO:0006401	BP	RNA catabolic process	6.16212e-05	0.0018833	0.00148377	RPL34/RPL23/RPL39/RPS29/RPL41
GO:0034655	BP	nucleobase-containing compound catabolic process	0.000198048	0.00540893	0.00426147	RPL34/RPL23/RPL39/RPS29/RPL41
GO:0002181	BP	cytoplasmic translation	0.000203927	0.00540893	0.00426147	RPL39/RPS29/RPL41
GO:0072657	BP	protein localization to membrane	0.000210163	0.00540893	0.00426147	RPL34/RPL23/RPL39/RPS29/RPL41
GO:0046700	BP	heterocycle catabolic process	0.000231615	0.00549776	0.00433146	RPL34/RPL23/RPL39/RPS29/RPL41
GO:0044270	BP	cellular nitrogen compound catabolic process	0.0002361	0.00549776	0.00433146	RPL34/RPL23/RPL39/RPS29/RPL41
GO:0019439	BP	aromatic compound catabolic process	0.000249959	0.00555591	0.00437728	RPL34/RPL23/RPL39/RPS29/RPL41
GO:0019730	BP	antimicrobial humoral response	0.00131987	0.0280615	0.0221085	S100A8/RPL39
GO:0032587	CC	ruffle membrane	0.00360857	0.032026	0.017568	PTPRJ/ITGB3
GO:0051235	BP	maintenance of location	0.00198276	0.0403988	0.0318286	LTBP1/S100A8/ITGB3
GO:0019838	MF	growth factor binding	0.00233949	0.0416614	0.0244251	LTBP1/ITGB3
GO:0070851	MF	growth factor receptor binding	0.0026368	0.0416614	0.0244251	PTPRJ/ITGB3
GO:0005925	CC	focal adhesion	0.00677303	0.04446	0.0243887	RPL23/RPS29/ITGB3
GO:0031256	CC	leading edge membrane	0.006878	0.04446	0.0243887	PTPRJ/ITGB3
GO:0030055	CC	cell-substrate junction	0.00688817	0.04446	0.0243887	RPL23/RPS29/ITGB3
GO:0019955	MF	cytokine binding	0.00362985	0.047793	0.0280199	LTBP1/ITGB3

## Sheet: RNA up in TSC KEGG
ID	Description	pvalue	p.adjust	qvalue	geneID
hsa03010	Ribosome	2.21344e-06	6.19764e-05	6.05785e-05	RPL34/RPL23/RPL39/RPS29/RPL41
hsa05171	Coronavirus disease - COVID-19	8.21247e-06	0.000114975	0.000112381	RPL34/RPL23/RPL39/RPS29/RPL41

## Sheet: RNA up in TSC Reactome
ID	Description	pvalue	p.adjust	qvalue	geneID
R-HSA-156902	Peptide chain elongation	9.47499e-08	2.28987e-06	1.0978e-06	RPL34/RPL23/RPL39/RPS29/RPL41
R-HSA-192823	Viral mRNA Translation	9.47499e-08	2.28987e-06	1.0978e-06	RPL34/RPL23/RPL39/RPS29/RPL41
R-HSA-156842	Eukaryotic Translation Elongation	1.07211e-07	2.28987e-06	1.0978e-06	RPL34/RPL23/RPL39/RPS29/RPL41
R-HSA-2408557	Selenocysteine synthesis	1.2094e-07	2.28987e-06	1.0978e-06	RPL34/RPL23/RPL39/RPS29/RPL41
R-HSA-72764	Eukaryotic Translation Termination	1.2094e-07	2.28987e-06	1.0978e-06	RPL34/RPL23/RPL39/RPS29/RPL41
R-HSA-975956	Nonsense Mediated Decay (NMD) independent of the Exon Junction Complex (EJC)	1.36032e-07	2.28987e-06	1.0978e-06	RPL34/RPL23/RPL39/RPS29/RPL41
R-HSA-9633012	Response of EIF2AK4 (GCN2) to amino acid deficiency	1.80373e-07	2.4048e-06	1.1529e-06	RPL34/RPL23/RPL39/RPS29/RPL41
R-HSA-72689	Formation of a pool of free 40S subunits	1.90479e-07	2.4048e-06	1.1529e-06	RPL34/RPL23/RPL39/RPS29/RPL41
R-HSA-156827	L13a-mediated translational silencing of Ceruloplasmin expression	3.18458e-07	2.41168e-06	1.1562e-06	RPL34/RPL23/RPL39/RPS29/RPL41
R-HSA-2408522	Selenoamino acid metabolism	3.18458e-07	2.41168e-06	1.1562e-06	RPL34/RPL23/RPL39/RPS29/RPL41
R-HSA-1799339	SRP-dependent cotranslational protein targeting to membrane	3.34292e-07	2.41168e-06	1.1562e-06	RPL34/RPL23/RPL39/RPS29/RPL41
R-HSA-72706	GTP hydrolysis and joining of the 60S ribosomal subunit	3.34292e-07	2.41168e-06	1.1562e-06	RPL34/RPL23/RPL39/RPS29/RPL41
R-HSA-927802	Nonsense-Mediated Decay (NMD)	3.34292e-07	2.41168e-06	1.1562e-06	RPL34/RPL23/RPL39/RPS29/RPL41
R-HSA-975957	Nonsense Mediated Decay (NMD) enhanced by the Exon Junction Complex (EJC)	3.34292e-07	2.41168e-06	1.1562e-06	RPL34/RPL23/RPL39/RPS29/RPL41
R-HSA-72613	Eukaryotic Translation Initiation	4.63458e-07	2.92558e-06	1.40257e-06	RPL34/RPL23/RPL39/RPS29/RPL41
R-HSA-72737	Cap-dependent Translation Initiation	4.63458e-07	2.92558e-06	1.40257e-06	RPL34/RPL23/RPL39/RPS29/RPL41
R-HSA-168273	Influenza Viral RNA Transcription and Replication	9.08385e-07	5.39687e-06	2.58735e-06	RPL34/RPL23/RPL39/RPS29/RPL41
R-HSA-9711097	Cellular response to starvation	1.47539e-06	8.27858e-06	3.96889e-06	RPL34/RPL23/RPL39/RPS29/RPL41
R-HSA-168255	Influenza Infection	1.87967e-06	9.81683e-06	4.70635e-06	RPL34/RPL23/RPL39/RPS29/RPL41
R-HSA-9010553	Regulation of expression of SLITs and ROBOs	1.94393e-06	9.81683e-06	4.70635e-06	RPL34/RPL23/RPL39/RPS29/RPL41
R-HSA-6791226	Major pathway of rRNA processing in the nucleolus and cytosol	3.74684e-06	1.80205e-05	8.63934e-06	RPL34/RPL23/RPL39/RPS29/RPL41
R-HSA-376176	Signaling by ROBO receptors	4.57664e-06	2.10109e-05	1.0073e-05	RPL34/RPL23/RPL39/RPS29/RPL41
R-HSA-8868773	rRNA processing in the nucleus and cytosol	4.97379e-06	2.18414e-05	1.04711e-05	RPL34/RPL23/RPL39/RPS29/RPL41
R-HSA-72312	rRNA processing	6.1669e-06	2.59524e-05	1.2442e-05	RPL34/RPL23/RPL39/RPS29/RPL41
R-HSA-422475	Axon guidance	9.23687e-06	3.7317e-05	1.78904e-05	RPL34/RPL23/RPL39/RPS29/RPL41/ITGB3
R-HSA-9675108	Nervous system development	1.07844e-05	4.18933e-05	2.00843e-05	RPL34/RPL23/RPL39/RPS29/RPL41/ITGB3
R-HSA-71291	Metabolism of amino acids and derivatives	3.50074e-05	0.000130953	6.27812e-05	RPL34/RPL23/RPL39/RPS29/RPL41
R-HSA-72766	Translation	4.10876e-05	0.000148209	7.10537e-05	RPL34/RPL23/RPL39/RPS29/RPL41
R-HSA-2129379	Molecules associated with elastic fibres	0.000284742	0.000991686	0.00047543	LTBP1/ITGB3
R-HSA-1566948	Elastic fibre formation	0.000449243	0.00151245	0.000725095	LTBP1/ITGB3
R-HSA-1474244	Extracellular matrix organization	0.0144832	0.0471873	0.0226224	LTBP1/ITGB3

## Sheet: RNA down in TSC GO
ID	ONTOLOGY	Description	pvalue	p.adjust	qvalue	geneID
GO:0015020	MF	glucuronosyltransferase activity	0.00382025	0.0476357	0.0205714	LARGE2
GO:0005159	MF	insulin-like growth factor receptor binding	0.00420167	0.0476357	0.0205714	SOCS1
GO:0046935	MF	1-phosphatidylinositol-3-kinase regulator activity	0.00420167	0.0476357	0.0205714	SOCS1
GO:0035014	MF	phosphatidylinositol 3-kinase regulator activity	0.00572627	0.0476357	0.0205714	SOCS1
GO:0005245	MF	voltage-gated calcium channel activity	0.00610714	0.0476357	0.0205714	CACNA1A

## Sheet: RNA down in TSC KEGG
ID	Description	pvalue	p.adjust	qvalue	geneID
hsa04930	Type II diabetes mellitus	9.78986e-05	0.00234957	0.00113356	CACNA1A/SOCS1

## Sheet: RNA down in TSC Reactome
ID	Description	pvalue	p.adjust	qvalue	geneID
R-HSA-912694	Regulation of IFNA signaling	0.00531129	0.0429833	0.0134061	SOCS1
R-HSA-877312	Regulation of IFNG signaling	0.00575305	0.0429833	0.0134061	SOCS1
R-HSA-1433559	Regulation of KIT signaling	0.00663617	0.0429833	0.0134061	SOCS1
R-HSA-1266695	Interleukin-7 signaling	0.00751877	0.0429833	0.0134061	SOCS1
R-HSA-982772	Growth hormone receptor signaling	0.00795987	0.0429833	0.0134061	SOCS1
R-HSA-9705462	Inactivation of CSF3 (G-CSF) signaling	0.0106037	0.0477168	0.0148824	SOCS1
R-HSA-9674555	Signaling by CSF3 (G-CSF)	0.0128034	0.0493844	0.0154026	SOCS1
