# Supplementary material for: Molecular EPISTOP, a comprehensive multi-omic analysis of blood from Tuberous Sclerosis Complex infants age birth to two years
Source: Nat Commun. 2023 Nov 23;14:7664. doi: 10.1038/s41467-023-42855-6 (PMC10667269; doi:10.1038/s41467-023-42855-6)
Supplement: Supplementary file 10 — Supplementary Data 7 [file 41467_2023_42855_MOESM10_ESM.xlsx]

## Sheet: S Data 7 (MM)
				up (+) or down (-) in TSC epilepsy	up (+) or down (-) in TSC no epilepsy	up (+) or down (-) in TSC epilepsy	median value [log2]				TSC epilepsy v CTL			TSC no epilepsy v CTL			TSC epilepsy v TSC no epilepsy			sample size
molecule_name	alternative name	molecule type	Correction Method	TSC epilepsy v CTL	TSC no epilepsy v CTL	TSC epilepsy v TSC no epilepsy	control group	TSC no epilepsy	TSC epilepsy	KW p.value.fdr	padjusted	log2FC	fold change	padjusted	log2FC	fold change	padjusted	log2FC	fold change	control group	TSC no epilepsy	TSC epilepsy
Actin, alpha cardiac muscle 1;Actin, gamma-enteric smooth muscle;Actin, aortic smooth muscle;Actin, alpha skeletal muscle	P68032	protein group	MM	+			24.4	24.8	25.1	0.00112214	5.06989e-05	0.7	1.6245	0.0597974	0.4	1.31951	0.112826	0.3	1.23114	33	24	59
Collagen alpha-1(I) chain	P02452	protein group	MM	+	+		25.9	26.8	26.8	0.000446797	6.79548e-05	0.9	1.86607	0.000249857	0.9	1.86607	0.705589	0	1	34	24	59
Collagen alpha-1(III) chain	P02461	protein group	MM	+	+		21.9	22.9	23.5	0.000157198	1.94122e-06	1.6	3.03143	0.00442505	1	2	0.202949	0.6	1.51572	29	24	59
Collagen alpha-2(I) chain	P08123	protein group	MM	+	+		22.6	23.8	24.1	0.000283173	5.26544e-06	1.5	2.82843	0.0154648	1.2	2.2974	0.147336	0.3	1.23114	33	24	59
Periostin	Q15063	protein group	MM	+	+		26.3	26.9	27	2.41361e-05	4.26505e-08	0.7	1.6245	0.000543092	0.6	1.51572	0.26439	0.1	1.07177	34	24	59
Peroxiredoxin-2	P32119	protein group	MM	+	+		21.8	23.8	23.9	0.00107658	5.83112e-05	2.1	4.28709	0.00480645	2	4	0.495606	0.1	1.07177	28	24	57
Plasma protease C1 inhibitor	P05155	protein group	MM	-	-		28.1	27.2	27.4	3.44162e-05	3.15524e-06	-0.7	0.615572	6.52883e-06	-0.9	0.535887	0.473292	0.2	1.1487	34	24	59
Prostaglandin-H2 D-isomerase	P41222	protein group	MM	+			23.4	23.8	24.2	0.000234037	4.89408e-06	0.8	1.7411	0.0684988	0.4	1.31951	0.0333732	0.4	1.31951	33	24	59
Tenascin	P24821	protein group	MM	+	+		25.5	26.8	26.9	2.86547e-05	9.59891e-08	1.4	2.63902	0.00100523	1.3	2.46229	0.241	0.1	1.07177	34	24	59
aminoimidazole carboxamide ribonucleotide		metabolite	MM	+	+		14.3	15.4	15.6	1.9024e-06	3.3987e-09	1.2689	2.40977	0.00017358	1.0673	2.0955	0.1832	0.201601	1.14997	27	23	57
glucose-6-phosphate		metabolite	MM	+			17.6	18.2	18.2	5.12063e-05	5.20101e-07	0.639203	1.55747	0.00122379	0.552504	1.46663	0.272497	0.086699	1.06194	27	23	57
leucine-isoleucine		metabolite	MM	+	+		25.4	26.2	26.7	1.98898e-05	1.91627e-07	1.30743	2.47501	0.000322775	0.883176	1.84443	0.38781	0.424258	1.34188	27	23	57
S-adenosyl-L-homocysteine-nega		metabolite	MM	+			18.1	18.6	19	4.68154e-06	2.18456e-08	0.84399	1.79501	0.0117041	0.439845	1.35646	0.0150462	0.404145	1.3233	27	23	57
S-adenosyl-L-homoCysteine-posi		metabolite	MM	+			18.2	18.7	19	6.33231e-05	9.40908e-07	0.758846	1.69214	0.0275488	0.439533	1.35617	0.0316405	0.319313	1.24774	27	23	57
ENSG00000012124	CD22	RNA	MM	-			8.1	7.6	7.2	0.000270972	1.54099e-07	-0.928584	0.525374	0.00558297	-0.507558	0.703412	0.0537481	-0.421026	0.746893	24	22	51
ENSG00000081026	MAGI3	RNA	MM	+	+		2	2.7	2.7	0.00606873	0.000563402	0.617315	1.53402	0.000380385	0.696293	1.62034	0.54871	-0.078978	0.946728	23	22	51
ENSG00000092853	CLSPN	RNA	MM	+			1.7	2.1	2.5	0.0149165	0.0018008	0.786316	1.72466	0.449201	0.360204	1.28361	0.0189345	0.426111	1.34361	23	22	51
ENSG00000099953	MMP11	RNA	MM	-	-		3.2	2.4	2.4	0.0010775	3.79272e-06	-0.810986	0.569992	0.00172231	-0.78829	0.57903	0.34739	-0.0226964	0.984391	24	22	51
ENSG00000099958	DERL3	RNA	MM	-			4.8	4.5	4.2	0.00154455	6.52035e-06	-0.598895	0.660259	0.0122695	-0.277417	0.825067	0.124432	-0.321479	0.800249	24	22	51
ENSG00000100721	TCL1A	RNA	MM	-			8.6	8.2	7.8	0.000607688	8.99434e-07	-0.799591	0.574512	0.00625027	-0.423474	0.745627	0.0975986	-0.376117	0.770509	24	22	51
ENSG00000112695	COX7A2	RNA	MM	+			4.7	5.3	5.3	0.0184207	0.000833573	0.626929	1.54427	0.0373585	0.564315	1.47868	0.351161	0.0626147	1.04436	24	22	51
ENSG00000124772	CPNE5	RNA	MM	-			6.5	6.3	5.9	0.000731379	1.72544e-06	-0.658222	0.633659	0.0261872	-0.247296	0.842474	0.0356255	-0.410925	0.752141	24	22	51
ENSG00000125356	NDUFA1	RNA	MM	+			3.4	3.9	4	0.00557384	8.62252e-05	0.667401	1.58821	0.00963742	0.511035	1.42507	0.364925	0.156366	1.11448	24	22	51
ENSG00000126709	IFI6	RNA	MM		-		6.4	5.5	6	0.0101904	0.0961832	-0.398525	0.758633	0.000334289	-0.954608	0.515982	0.0064129	0.556082	1.47027	24	22	51
ENSG00000130270	ATP8B3	RNA	MM	+			1	1.5	1.6	0.00733243	0.000192177	0.612328	1.52872	0.101241	0.443889	1.36027	0.0650601	0.168438	1.12384	23	22	51
ENSG00000130702	LAMA5	RNA	MM	-		-	4.2	4	3.3	0.000265912	2.92251e-07	-0.845162	0.556648	0.0563668	-0.168958	0.889485	0.00452763	-0.676204	0.62581	24	22	51
ENSG00000140836	ZFHX3	RNA	MM	+	+		3	3.8	3.8	0.000422954	2.13425e-06	0.78594	1.72421	2.6513e-05	0.776018	1.7124	0.876579	0.00992133	1.0069	24	22	51
ENSG00000143546	S100A8	RNA	MM	+	+		6.5	7.5	7.8	0.00467454	5.67922e-05	1.31202	2.48289	0.0361837	0.986993	1.98205	0.12328	0.325026	1.25269	24	22	51
ENSG00000147535	PLPP5	RNA	MM	-	-		6.1	5.5	5	0.000797076	1.783e-06	-1.12488	0.458541	0.0104378	-0.653005	0.635954	0.0849735	-0.471872	0.721029	24	22	51
ENSG00000148737	TCF7L2	RNA	MM	+	+		3.3	3.9	4	0.00136716	5.36474e-06	0.710354	1.63621	0.00908014	0.60517	1.52116	0.144677	0.105184	1.07563	24	22	51
ENSG00000163221	S100A12	RNA	MM	+		+	5	5.4	6.1	0.000459812	1.38499e-06	1.10037	2.1441	0.0777142	0.38336	1.30438	0.00653178	0.717009	1.64377	24	22	51
ENSG00000165905	LARGE2	RNA	MM	-	-		4.9	4.3	3.7	1.98787e-05	5.59402e-10	-1.19984	0.435324	0.00028389	-0.692759	0.61867	0.0622963	-0.507078	0.703646	24	22	51
ENSG00000167483	FAM129C	RNA	MM	-			8.3	8.1	7.6	0.000384351	3.4112e-07	-0.716328	0.608645	0.011359	-0.275716	0.82604	0.0397479	-0.440612	0.736822	24	22	51
ENSG00000168653	NDUFS5	RNA	MM	+			3.8	4.4	4.4	0.0183615	0.000848484	0.613598	1.53007	0.0306662	0.551455	1.46556	0.400436	0.0621427	1.04402	24	22	51
ENSG00000168734	PKIG	RNA	MM	-			4.8	4.3	4	0.00133791	4.54926e-06	-0.88465	0.541619	0.00735613	-0.563447	0.676684	0.158084	-0.321203	0.800402	24	22	51
ENSG00000169020	ATP5ME	RNA	MM	+	+		2.6	3.4	3.3	0.000720145	2.01034e-06	0.715157	1.64166	0.000506987	0.810087	1.75332	0.49945	-0.0949298	0.936318	24	22	51
ENSG00000175505	CLCF1	RNA	MM	-	-		3	2.4	2	0.00177439	9.15294e-06	-0.995876	0.501431	0.0163464	-0.593946	0.662528	0.105375	-0.40193	0.756845	23	22	51
ENSG00000177455	CD19	RNA	MM	-			6.8	6.4	5.9	0.000384351	3.20691e-07	-0.855277	0.552759	0.00401671	-0.391408	0.762385	0.0923411	-0.463869	0.725039	24	22	51
ENSG00000180535	BHLHA15	RNA	MM	-	-		1.1	-0.3	-0.4	0.000459812	6.67311e-07	-1.46394	0.362501	0.000717264	-1.36533	0.388147	0.284528	-0.0986157	0.933929	23	22	47
ENSG00000185164	NOMO2	RNA	MM		+		3.1	3.9	3.6	0.00260864	0.00215953	0.479348	1.39411	2.41512e-05	0.718686	1.64568	0.0381727	-0.239338	0.847134	24	22	51
ENSG00000185338	SOCS1	RNA	MM		-		3.8	3	3.3	0.00125626	7.3361e-05	-0.552806	0.681693	2.37938e-05	-0.843571	0.557263	0.219333	0.290765	1.22329	24	22	51
ENSG00000187912	CLEC17A	RNA	MM	-	-		5.4	4.7	4.1	0.000260099	6.67358e-08	-1.23295	0.425446	0.0005918	-0.684575	0.622189	0.184303	-0.548378	0.683788	24	22	51
ENSG00000198106	ENSG00000198106	RNA	MM	-			3.6	3.3	2.9	0.000715386	1.24234e-06	-0.707662	0.612312	0.00368681	-0.377806	0.769607	0.159038	-0.329856	0.795616	24	22	51
ENSG00000198420	TCAF1	RNA	MM		+		2.6	3.3	3.1	0.00424687	0.00166853	0.510697	1.42474	8.46028e-05	0.662376	1.58269	0.0926538	-0.151679	0.900202	24	22	51
ENSG00000198695	MT-ND6	RNA	MM	+			4.1	4.6	4.9	0.0186047	0.00255545	0.864115	1.82022	0.00299279	0.57047	1.48501	0.733922	0.293645	1.22573	24	22	51
ENSG00000204397	CARD16	RNA	MM	+			2.7	3.1	3.4	0.000384351	2.73069e-07	0.735048	1.66445	0.0117824	0.413061	1.33151	0.0348698	0.321987	1.25005	24	22	51
ENSG00000210196	MT-TP	RNA	MM	+	+		0.8	1.5	1.5	0.0206156	0.00192912	0.793516	1.73329	0.00651628	0.701897	1.62664	0.990689	0.0916188	1.06557	24	22	51
ENSG00000211638	IGLV8-61	RNA	MM	-	-		2.5	1.6	1.6	0.00755014	0.000171251	-0.872029	0.546378	0.00789475	-0.88723	0.540651	0.498661	0.0152015	1.01059	24	22	51
ENSG00000211659	IGLV3-25	RNA	MM	-	-		4.2	3.6	3.4	0.0115508	0.000332051	-0.823956	0.564891	0.0475679	-0.645822	0.639129	0.205497	-0.178134	0.883845	24	22	51
ENSG00000211955	IGHV3-33	RNA	MM	-		-	4	4.1	3.2	0.00168557	0.000858653	-0.796402	0.575783	0.509447	0.0941327	1.06742	0.000121665	-0.890535	0.539414	24	22	50
ENSG00000213621	RPSAP54	RNA	MM		-		1	0.4	0.6	0.00740335	0.000794766	-0.426975	0.74382	0.000540648	-0.596354	0.661423	0.331512	0.16938	1.12457	24	22	51
ENSG00000221968	FADS3	RNA	MM	-			5	4.6	4	0.000265912	1.2145e-07	-0.925325	0.526562	0.0041079	-0.327942	0.796672	0.0628736	-0.597384	0.660952	24	22	51
ENSG00000229106	BTBD6P1	RNA	MM	-			1.5	1	0.7	0.00891033	0.000205975	-0.848682	0.555292	0.0529492	-0.57842	0.669697	0.144556	-0.270262	0.829169	23	22	51
ENSG00000231486	ENSG00000231486	RNA	MM	-	-		4.2	3.6	3.4	0.000422954	4.32846e-07	-0.766558	0.587818	0.00668651	-0.60087	0.659356	0.0697502	-0.165688	0.891503	24	22	51
ENSG00000235957	COX7CP1	RNA	MM	+	+		1.4	2.3	2.2	0.027917	0.00418957	0.763002	1.69702	0.0060289	0.859536	1.81445	0.819795	-0.0965344	0.935277	24	22	51
ENSG00000241755	IGKV1-9	RNA	MM	-			2.5	2	1.4	0.000882125	2.15665e-06	-1.14039	0.453637	0.0077635	-0.533706	0.690778	0.112959	-0.606683	0.656705	24	22	50
ENSG00000254402	LRRC24	RNA	MM	-			1.9	1.5	1.3	0.00392688	4.91139e-05	-0.683673	0.622578	0.0663851	-0.406247	0.754584	0.058554	-0.277426	0.825062	23	22	51
ENSG00000256968	SNRPEP2	RNA	MM	+	+		0.6	1.4	1.3	0.0189716	0.00125034	0.651124	1.57039	0.0106543	0.732307	1.66129	0.75666	-0.0811825	0.945283	24	22	51
ENSG00000262222	ENSG00000262222	RNA	MM	-			3.7	3.3	3	0.000731379	1.51258e-06	-0.754438	0.592777	0.00360422	-0.388561	0.763891	0.172608	-0.365877	0.775997	24	22	51
ENSG00000264781	MIR4537	RNA	MM	-			4.1	3.8	2.8	0.00356962	4.635e-05	-1.30367	0.405094	0.0697077	-0.312054	0.805494	0.0541779	-0.991619	0.502913	24	22	51
ENSG00000268734	ENSG00000268734	RNA	MM			+	2.6	2.5	3.1	0.0172203	0.00623511	0.502728	1.41689	0.827868	-0.153527	0.89905	0.00628621	0.656255	1.57599	23	22	51
ENSG00000269553	ENSG00000269553	RNA	MM	-	-	-	2.1	1.5	0.8	0.00154455	8.43763e-06	-1.32637	0.39877	0.0435638	-0.594074	0.66247	0.0347318	-0.732297	0.601945	22	22	50

## Sheet: S Data 7 (Z-Score)
				up (+) or down (-) in TSC epilepsy	up (+) or down (-) in TSC no epilepsy	up (+) or down (-) in TSC epilepsy	median value [log2]				TSC epilepsy v CTL			TSC no epilepsy v CTL			TSC epilepsy v TSC no epilepsy			sample size
molecule_name	alternative name	molecule type	Correction Method	TSC epilepsy v CTL	TSC no epilepsy v CTL	TSC epilepsy v TSC no epilepsy	control group	TSC no epilepsy	TSC epilepsy	KW p.value.fdr	padjusted	log2FC	fold change	padjusted	log2FC	fold change	padjusted	log2FC	fold change	control group	TSC no epilepsy	TSC epilepsy
Actin, alpha cardiac muscle 1;Actin, gamma-enteric smooth muscle;Actin, aortic smooth muscle;Actin, alpha skeletal muscle	P68032	protein group	Z-Score	+			24.1	24.5	24.8	0.0274972	0.00065299	0.7	1.6245	0.128806	0.4	1.31951	0.156583	0.3	1.23114	33	24	59
Collagen alpha-1(I) chain	P02452	protein group	Z-Score	+	+		23.7	25.8	25.3	0.0171975	0.0012442	1.6	3.03143	0.00160076	2.1	4.28709	0.400413	-0.5	0.707107	34	24	59
Collagen alpha-1(III) chain	P02461	protein group	Z-Score	+			21.1	21.8	22.6	0.0275178	0.000740563	1.5	2.82843	0.0509722	0.7	1.6245	0.309225	0.8	1.7411	29	24	59
Collagen alpha-2(I) chain	P08123	protein group	Z-Score	+			21.7	22.7	23.4	0.0289948	0.00092271	1.7	3.24901	0.0695979	1	2	0.301512	0.7	1.6245	33	24	59
Periostin	Q15063	protein group	Z-Score	+	+		24.9	25.6	26	0.00271165	8.42752e-06	1.1	2.14355	0.0278829	0.7	1.6245	0.115465	0.4	1.31951	34	24	59
Peroxiredoxin-2	P32119	protein group	Z-Score	+	+		20.9	23	23.2	0.0289948	0.00135699	2.3	4.92458	0.0136769	2.1	4.28709	0.729676	0.2	1.1487	28	24	57
Plasma protease C1 inhibitor	P05155	protein group	Z-Score	-	-		28.7	27.7	28.1	0.0161726	0.00141106	-0.6	0.659754	0.000757224	-1	0.5	0.276387	0.4	1.31951	34	24	59
Prostaglandin-H2 D-isomerase	P41222	protein group	Z-Score	+			23	23.3	23.7	0.0127475	9.01789e-05	0.7	1.6245	0.135444	0.3	1.23114	0.0546019	0.4	1.31951	33	24	59
Tenascin	P24821	protein group	Z-Score	+			23.3	24.3	24.8	0.0171975	0.000234198	1.5	2.82843	0.0729504	1	2	0.179655	0.5	1.41421	34	24	59
aminoimidazole carboxamide ribonucleotide		metabolite	Z-Score	+	+		13.3	14.4	14.6	0.00220512	5.9522e-06	1.2722	2.4153	0.00130448	1.1388	2.20198	0.501299	0.1334	1.09688	27	23	57
glucose-6-phosphate		metabolite	Z-Score	+			17.2	17.7	17.8	0.00365644	2.0269e-05	0.661786	1.58204	0.00234508	0.496486	1.41077	0.532504	0.1653	1.1214	27	23	57
leucine-isoleucine		metabolite	Z-Score	+	+		24.1	25.4	25.5	0.0109025	0.000235479	1.4398	2.71283	0.00382137	1.2991	2.46075	0.788344	0.1407	1.10244	27	23	57
S-adenosyl-L-homocysteine-nega		metabolite	Z-Score	+			17.1	17.7	18.1	0.00392359	2.78536e-05	0.983712	1.97755	0.0606752	0.623713	1.54084	0.065925	0.36	1.28343	27	23	57
S-adenosyl-L-homoCysteine-posi		metabolite	Z-Score	+			17.2	17.9	18.2	0.0109025	0.000156109	0.982429	1.97579	0.0719577	0.767229	1.702	0.119911	0.2152	1.16086	27	23	57
ENSG00000012124	CD22	RNA	Z-Score	-			8.1	8	7.5	0.0117767	0.000182118	-0.610685	0.654886	0.0692073	-0.149005	0.901872	0.101348	-0.46168	0.72614	24	23	53
ENSG00000081026	MAGI3	RNA	Z-Score	+	+		1.1	2.2	2.2	0.0218239	0.00110932	1.04001	2.05624	0.00284813	1.13355	2.19398	0.91483	-0.09354	0.93722	23	23	53
ENSG00000092853	CLSPN	RNA	Z-Score	+			1.4	1.8	2.3	0.0157914	0.00128053	0.87688	1.8364	0.494781	0.36333	1.28639	0.00989301	0.51355	1.42756	23	23	53
ENSG00000099953	MMP11	RNA	Z-Score	-	-		3.2	2.5	2.5	0.00806427	8.11186e-05	-0.709815	0.611399	0.0062337	-0.726435	0.604396	0.431713	0.01662	1.01159	24	23	53
ENSG00000099958	DERL3	RNA	Z-Score	-			4.9	4.6	4.3	0.0164931	0.000302103	-0.589515	0.664566	0.0737984	-0.299225	0.812689	0.125163	-0.29029	0.817738	24	23	53
ENSG00000100721	TCL1A	RNA	Z-Score	-			8.6	8	7.9	0.0227142	0.000560122	-0.70729	0.61247	0.0707078	-0.56565	0.675651	0.173232	-0.14164	0.906488	24	23	53
ENSG00000112695	COX7A2	RNA	Z-Score	+	+		4.5	5.3	5.3	0.022536	0.000568518	0.84067	1.79088	0.0206597	0.77935	1.71636	0.423993	0.06132	1.04342	24	23	53
ENSG00000124772	CPNE5	RNA	Z-Score	-			6.7	6.3	6.1	0.0224225	0.000625498	-0.60048	0.659534	0.0938563	-0.38665	0.764904	0.134742	-0.21383	0.862245	24	23	53
ENSG00000125356	NDUFA1	RNA	Z-Score	+	+		3.2	3.8	3.9	0.0160749	0.000328492	0.76946	1.70463	0.00879174	0.61471	1.53125	0.55397	0.15475	1.11323	24	23	53
ENSG00000126709	IFI6	RNA	Z-Score		-	+	6.7	5.8	6.4	0.0392798	0.283184	-0.20987	0.864615	0.00282331	-0.88889	0.540029	0.00748192	0.67902	1.60105	24	23	53
ENSG00000130270	ATP8B3	RNA	Z-Score	+			0.9	1.3	1.5	0.0450056	0.00287963	0.614872	1.53142	0.181991	0.383862	1.30483	0.126569	0.23101	1.17366	23	23	53
ENSG00000130702	LAMA5	RNA	Z-Score	-		-	4.3	4.1	3.3	0.00130046	1.24055e-05	-0.95964	0.514185	0.171215	-0.14394	0.905044	0.00495436	-0.8157	0.568133	24	23	53
ENSG00000140836	ZFHX3	RNA	Z-Score	+	+		2.7	3.4	3.4	0.0112053	0.000402228	0.64507	1.56382	0.00106008	0.6908	1.61418	0.845297	-0.04573	0.968799	24	23	53
ENSG00000143546	S100A8	RNA	Z-Score	+			6.6	7.3	7.7	0.0343921	0.00133922	1.06082	2.08612	0.112394	0.70948	1.63521	0.168072	0.35134	1.27575	24	23	53
ENSG00000147535	PLPP5	RNA	Z-Score	-			6.1	6	5.4	0.0423236	0.00202409	-0.729115	0.603274	0.140533	-0.190415	0.876354	0.164227	-0.5387	0.688391	24	23	53
ENSG00000148737	TCF7L2	RNA	Z-Score	+			3.3	3.8	3.9	0.0182628	0.000350681	0.63429	1.55217	0.0454802	0.46233	1.37777	0.205848	0.17196	1.12659	24	23	53
ENSG00000163221	S100A12	RNA	Z-Score	+			4.8	5.2	5.8	0.0217612	0.00134645	0.95931	1.94438	0.364785	0.40747	1.32636	0.0246526	0.55184	1.46595	24	23	53
ENSG00000165905	LARGE2	RNA	Z-Score	-			5	4.6	4.2	0.00103836	1.58317e-06	-0.828565	0.563089	0.00779949	-0.344155	0.787769	0.0935541	-0.48441	0.714789	24	23	53
ENSG00000167483	FAM129C	RNA	Z-Score	-			8.3	8	7.6	0.00413753	2.49351e-05	-0.70146	0.61495	0.0428026	-0.35065	0.784231	0.0668541	-0.35081	0.784144	24	23	53
ENSG00000168653	NDUFS5	RNA	Z-Score	+	+		3.5	4.3	4.3	0.0244354	0.000710763	0.753425	1.68579	0.0170937	0.724375	1.65218	0.50592	0.02905	1.02034	24	23	53
ENSG00000168734	PKIG	RNA	Z-Score	-			4.9	4.6	4.3	0.0481733	0.00245159	-0.589395	0.664622	0.0889914	-0.312015	0.805516	0.273877	-0.27738	0.825088	24	23	53
ENSG00000169020	ATP5ME	RNA	Z-Score	+	+		2.1	3.4	3.3	0.00289628	2.68046e-05	1.22329	2.33479	0.000539128	1.30973	2.47896	0.836354	-0.08644	0.941844	24	23	53
ENSG00000175505	CLCF1	RNA	Z-Score	-			3.4	2.8	2.5	0.0273975	0.000834307	-0.86158	0.55035	0.104969	-0.52666	0.69416	0.134945	-0.33492	0.792828	23	23	53
ENSG00000177455	CD19	RNA	Z-Score	-			6.9	6.7	6.2	0.0178164	0.000405111	-0.66013	0.632821	0.0932704	-0.16864	0.889681	0.107835	-0.49149	0.71129	24	23	53
ENSG00000180535	BHLHA15	RNA	Z-Score	-	-		1.8	0	0.2	0.000996266	1.87472e-06	-1.65588	0.317343	0.000677661	-1.78048	0.291086	0.390081	0.1246	1.09021	23	22	47
ENSG00000185164	NOMO2	RNA	Z-Score		+		3.2	3.9	3.6	0.00616721	0.00247432	0.463855	1.37922	6.0144e-05	0.688445	1.61155	0.0597707	-0.22459	0.855838	24	23	53
ENSG00000185338	SOCS1	RNA	Z-Score	-	-		4	3.2	3.4	0.0116559	0.0015538	-0.62736	0.64736	0.000347224	-0.87952	0.543548	0.203221	0.25216	1.19099	24	23	53
ENSG00000187912	CLEC17A	RNA	Z-Score	-			5.4	4.9	4.6	0.0047664	3.27468e-05	-0.816095	0.567977	0.00482664	-0.449025	0.732538	0.37298	-0.36707	0.775356	24	23	53
ENSG00000198106	ENSG00000198106	RNA	Z-Score	-			3.6	3.3	3	0.028453	0.000847135	-0.623855	0.648935	0.0686968	-0.343395	0.788184	0.213582	-0.28046	0.823328	24	23	53
ENSG00000198420	TCAF1	RNA	Z-Score	+	+		2.4	3.2	3.1	0.00383542	0.00011523	0.790675	1.72988	0.000143618	0.827375	1.77445	0.392485	-0.0367	0.974882	24	23	53
ENSG00000198695	MT-ND6	RNA	Z-Score	+	+		3.9	4.7	4.9	0.0339076	0.00346775	0.925395	1.8992	0.00383531	0.727205	1.65543	0.746542	0.19819	1.14726	24	23	53
ENSG00000204397	CARD16	RNA	Z-Score	+			2.6	3.1	3.5	0.000265395	9.25326e-08	0.89214	1.85593	0.0103069	0.49214	1.40653	0.021634	0.4	1.31951	24	23	53
ENSG00000210196	MT-TP	RNA	Z-Score	+	+		0.5	1.4	1.5	0.0479274	0.00493003	0.944122	1.92402	0.00855877	0.870482	1.82827	0.897906	0.07364	1.05237	24	23	53
ENSG00000211638	IGLV8-61	RNA	Z-Score	-			3.3	2	1.8	0.0286429	0.000962762	-1.51565	0.349738	0.134299	-1.26736	0.415418	0.118529	-0.24829	0.841894	24	23	53
ENSG00000211659	IGLV3-25	RNA	Z-Score	-			4.4	3.9	3.5	0.0481046	0.00250969	-0.877955	0.544138	0.120544	-0.497915	0.708129	0.212002	-0.38004	0.768416	24	23	53
ENSG00000211955	IGHV3-33	RNA	Z-Score			-	4	4.4	3.2	0.0398618	0.0707747	-0.808425	0.571005	0.244964	0.396155	1.316	0.00279328	-1.20458	0.433896	24	23	52
ENSG00000213621	RPSAP54	RNA	Z-Score		-		1	0.4	0.6	0.0318009	0.003517	-0.455639	0.729187	0.00300542	-0.601545	0.659048	0.397205	0.145906	1.10643	24	23	53
ENSG00000221968	FADS3	RNA	Z-Score	-			4.9	4.9	4.3	0.00704882	7.01082e-05	-0.63714	0.642986	0.0813993	-0.09302	0.937558	0.0550054	-0.54412	0.68581	24	23	53
ENSG00000229106	BTBD6P1	RNA	Z-Score	-			1.6	1.1	0.9	0.0226514	0.000536257	-0.701999	0.61472	0.0458919	-0.49106	0.711502	0.229739	-0.210939	0.863975	23	23	52
ENSG00000231486	ENSG00000231486	RNA	Z-Score	-			4.3	3.9	3.6	0.0155208	0.000248857	-0.702275	0.614602	0.046847	-0.354255	0.782274	0.17359	-0.34802	0.785662	24	23	53
ENSG00000235957	COX7CP1	RNA	Z-Score	+	+		1.1	2.3	2.1	0.0443981	0.00466734	0.972215	1.96185	0.00676294	1.22587	2.33897	0.840424	-0.25366	0.838766	24	23	53
ENSG00000241755	IGKV1-9	RNA	Z-Score	-			3	2.2	2	0.0156075	0.000272693	-1.02275	0.492177	0.0760914	-0.807315	0.571444	0.114078	-0.215435	0.861286	24	23	52
ENSG00000254402	LRRC24	RNA	Z-Score	-			2	1.6	1.2	0.0407877	0.00233509	-0.779515	0.582563	0.174283	-0.43992	0.737175	0.117468	-0.339595	0.790263	23	23	52
ENSG00000256968	SNRPEP2	RNA	Z-Score	+	+		0.4	1.1	1.2	0.0113687	0.000205806	0.786496	1.72488	0.00395057	0.748976	1.6806	0.683173	0.03752	1.02635	24	23	53
ENSG00000262222	ENSG00000262222	RNA	Z-Score	-			3.9	3.5	3.1	0.00954452	0.000130207	-0.74989	0.594649	0.0044688	-0.44069	0.736782	0.576794	-0.3092	0.807089	24	23	53
ENSG00000264781	MIR4537	RNA	Z-Score	-			4.3	4.1	3.3	0.040026	0.00193315	-0.990465	0.503316	0.128086	-0.16988	0.888917	0.167946	-0.820585	0.566212	24	23	52
ENSG00000268734	ENSG00000268734	RNA	Z-Score			+	2.7	2.5	3.2	0.0486045	0.178761	0.5412	1.45518	0.141359	-0.23928	0.847168	0.00269179	0.78048	1.7177	23	23	53
ENSG00000269553	ENSG00000269553	RNA	Z-Score	-			2.3	1.9	1.3	0.013252	0.000220019	-0.996335	0.501272	0.0838654	-0.407015	0.754182	0.0789193	-0.58932	0.664656	22	23	51
