# Supplementary material for: Molecular EPISTOP, a comprehensive multi-omic analysis of blood from Tuberous Sclerosis Complex infants age birth to two years
Source: Nat Commun. 2023 Nov 23;14:7664. doi: 10.1038/s41467-023-42855-6 (PMC10667269; doi:10.1038/s41467-023-42855-6)
Supplement: Supplementary file 11 — Supplementary Data 8 [file 41467_2023_42855_MOESM11_ESM.xlsx]

## Sheet: Description S Data 8b
Results of enrichment analysis of putative predictive protein epilepsy biomarkers, which were found to be signficantly altered in a three group comparison using Kruskal-Wallis analysis (group 1: non-TSC control; group 2: no seizure developed; group 3: seizures developed).
The enrichment analysis was performed for significantly up and down regulated proteins separately. Each of three sheets gives information on the direction of regulation of the protein set and enrichment results (FDR < 0.05) of either GO, KEGG or Reactome terms.
Results of enrichment analysis of putative predictive RNA epilepsy biomarkers, which were found to signficantly altered in a three group comparison using Kruskal-Wallis analysis (group 1: non-TSC control; group 2: no seizure developed; group 3: seizures developed).
The enrichment analysis was performed for significantly up and down regulated RNAs separately. Each of five sheets gives information on the direction of regulation of the RNA set and enrichment results (FDR < 0.05) of either GO, KEGG or Reactome terms.

## Sheet: P up in TSC GO
ID	ONTOLOGY	Description	pvalue	p.adjust	qvalue	geneID
GO:0009612	BP	response to mechanical stimulus	7.09878e-05	0.0223031	0.0199422	COL1A1/COL3A1/TNC/POSTN
GO:0071559	BP	response to transforming growth factor beta	0.000150358	0.0223031	0.0199422	COL1A1/COL3A1/COL1A2/POSTN
GO:0071560	BP	cellular response to transforming growth factor beta stimulus	0.000150358	0.0223031	0.0199422	COL1A1/COL3A1/COL1A2/POSTN
GO:0070848	BP	response to growth factor	0.000308128	0.0342793	0.0306507	COL1A1/COL3A1/COL1A2/TNC/POSTN
GO:0099081	CC	supramolecular polymer	0.0015764	0.0367777	0.0354326	COL1A1/COL3A1/COL1A2/ACTC1
GO:0099512	CC	supramolecular fiber	0.0015764	0.0367777	0.0354326	COL1A1/COL3A1/COL1A2/ACTC1
GO:0099080	CC	supramolecular complex	0.00187005	0.0367777	0.0354326	COL1A1/COL3A1/COL1A2/ACTC1
GO:0005201	MF	extracellular matrix structural constituent	0.00144986	0.035476	0.0318515	COL1A1/COL3A1/COL1A2/TNC/POSTN
GO:0030020	MF	extracellular matrix structural constituent conferring tensile strength	0.00208682	0.035476	0.0318515	COL1A1/COL3A1/COL1A2
GO:0005198	MF	structural molecule activity	0.0035698	0.0404577	0.0363242	COL1A1/COL3A1/COL1A2/TNC/POSTN

## Sheet: P up in TSC KEGG
ID	Description	pvalue	p.adjust	qvalue	geneID
hsa04611	Platelet activation	0.00189883	0.0116057	0.00135739	COL1A1/COL1A2/COL3A1
hsa05146	Amoebiasis	0.00257904	0.0116057	0.00135739	COL1A1/COL1A2/COL3A1
hsa04974	Protein digestion and absorption	0.00436141	0.0130842	0.00153032	COL1A1/COL1A2/COL3A1
hsa05165	Human papillomavirus infection	0.0082269	0.0177577	0.00207693	COL1A1/COL1A2/TNC
hsa04510	Focal adhesion	0.0098654	0.0177577	0.00207693	COL1A1/COL1A2/TNC
hsa04151	PI3K-Akt signaling pathway	0.0137084	0.0204744	0.00239467	COL1A1/COL1A2/TNC
hsa04512	ECM-receptor interaction	0.0159246	0.0204744	0.00239467	COL1A1/COL1A2/TNC
hsa05205	Proteoglycans in cancer	0.0395754	0.0445223	0.00520729	COL1A1/COL1A
hsa01100	Metabolic pathways	0.616875	0.616875	0.0721492	PTGDS

## Sheet: P up in TSC Reactome
ID	Description	pvalue	p.adjust	qvalue	geneID
R-HSA-3000171	Non-integrin membrane-ECM interactions	0.000217756	0.00849249	0.00481356	COL1A1/COL3A1/COL1A2/TNC
R-HSA-3000178	ECM proteoglycans	0.000901119	0.0111468	0.00631802	COL1A1/COL3A1/COL1A2/TNC
R-HSA-216083	Integrin cell surface interactions	0.00155368	0.0111468	0.00631802	COL1A1/COL3A1/COL1A2/TNC
R-HSA-6806834	Signaling by MET	0.0017352	0.0111468	0.00631802	COL1A1/COL3A1/COL1A2
R-HSA-8948216	Collagen chain trimerization	0.0017352	0.0111468	0.00631802	COL1A1/COL3A1/COL1A2
R-HSA-1474290	Collagen formation	0.00228652	0.0111468	0.00631802	COL1A1/COL3A1/COL1A2
R-HSA-1650814	Collagen biosynthesis and modifying enzymes	0.00228652	0.0111468	0.00631802	COL1A1/COL3A1/COL1A2
R-HSA-2022090	Assembly of collagen fibrils and other multimeric structures	0.00228652	0.0111468	0.00631802	COL1A1/COL3A1/COL1A2
R-HSA-1442490	Collagen degradation	0.0029376	0.0114566	0.00649364	COL1A1/COL3A1/COL1A2
R-HSA-198933	Immunoregulatory interactions between a Lymphoid and a non-Lymphoid cell	0.0029376	0.0114566	0.00649364	COL1A1/COL3A1/COL1A2
R-HSA-2173782	Binding and Uptake of Ligands by Scavenger Receptors	0.0107725	0.0381936	0.0216482	COL1A1/COL3A1/COL1A2

## Sheet: RNA up in TSC GO
ID	ONTOLOGY	Description	pvalue	p.adjust	qvalue	geneID
GO:0070469	CC	respirasome	4.86089e-06	0.000184714	9.21011e-05	COX7A2/NDUFA1/NDUFS5/ND6
GO:0006119	BP	oxidative phosphorylation	4.70895e-07	0.000217082	0.000168035	COX7A2/NDUFA1/NDUFS5/ATP5ME/ND6
GO:0009055	MF	electron transfer activity	1.22701e-05	0.000376601	0.0002157	COX7A2/NDUFA1/NDUFS5/ND6
GO:0003954	MF	NADH dehydrogenase activity	2.23443e-05	0.000376601	0.0002157	NDUFA1/NDUFS5/ND6
GO:0008137	MF	NADH dehydrogenase (ubiquinone) activity	2.23443e-05	0.000376601	0.0002157	NDUFA1/NDUFS5/ND6
GO:0050136	MF	NADH dehydrogenase (quinone) activity	2.23443e-05	0.000376601	0.0002157	NDUFA1/NDUFS5/ND6
GO:0003955	MF	NAD(P)H dehydrogenase (quinone) activity	2.76912e-05	0.000376601	0.0002157	NDUFA1/NDUFS5/ND6
GO:0016655	MF	oxidoreductase activity, acting on NAD(P)H, quinone or similar compound as acceptor	4.59005e-05	0.000520206	0.000297951	NDUFA1/NDUFS5/ND6
GO:0016651	MF	oxidoreductase activity, acting on NAD(P)H	0.000172969	0.00168027	0.000962385	NDUFA1/NDUFS5/ND6
GO:0005746	CC	mitochondrial respirasome	0.000140159	0.00230572	0.00114966	COX7A2/NDUFA1/NDUFS5
GO:0005743	CC	mitochondrial inner membrane	0.00018203	0.00230572	0.00114966	COX7A2/NDUFA1/NDUFS5/ATP5ME/ND6
GO:0019866	CC	organelle inner membrane	0.000295914	0.00281118	0.0014017	COX7A2/NDUFA1/NDUFS5/ATP5ME/ND6
GO:0046034	BP	ATP metabolic process	1.40143e-05	0.0032303	0.00250045	COX7A2/NDUFA1/NDUFS5/ATP5ME/ND6
GO:0022900	BP	electron transport chain	2.95218e-05	0.00408968	0.00316566	COX7A2/NDUFA1/NDUFS5/ND6
GO:0006120	BP	mitochondrial electron transport, NADH to ubiquinone	3.54853e-05	0.00408968	0.00316566	NDUFA1/NDUFS5/ND6
GO:0098800	CC	inner mitochondrial membrane protein complex	0.000637148	0.00484232	0.00241446	NDUFA1/NDUFS5/ATP5ME
GO:0010257	BP	NADH dehydrogenase complex assembly	6.78293e-05	0.00521155	0.00403406	NDUFA1/NDUFS5/ND6
GO:0032981	BP	mitochondrial respiratory chain complex I assembly	6.78293e-05	0.00521155	0.00403406	NDUFA1/NDUFS5/ND6
GO:0005747	CC	mitochondrial respiratory chain complex I	0.00169609	0.00805642	0.00401705	NDUFA1/NDUFS5
GO:0030964	CC	NADH dehydrogenase complex	0.00169609	0.00805642	0.00401705	NDUFA1/NDUFS5
GO:0045271	CC	respiratory chain complex I	0.00169609	0.00805642	0.00401705	NDUFA1/NDUFS5
GO:0006091	BP	generation of precursor metabolites and energy	0.000124056	0.00817	0.00632408	COX7A2/NDUFA1/NDUFS5/ATP5ME/ND6
GO:0050832	BP	defense response to fungus	0.000195418	0.00981782	0.00759959	S100A8/S100A12
GO:0042775	BP	mitochondrial ATP synthesis coupled electron transport	0.000206109	0.00981782	0.00759959	NDUFA1/NDUFS5/ND6
GO:0042773	BP	ATP synthesis coupled electron transport	0.000212968	0.00981782	0.00759959	NDUFA1/NDUFS5/ND6
GO:0033108	BP	mitochondrial respiratory chain complex assembly	0.000249491	0.00998543	0.00772933	NDUFA1/NDUFS5/ND6
GO:0007005	BP	mitochondrion organization	0.000259924	0.00998543	0.00772933	COX7A2/NDUFA1/NDUFS5/ATP5ME/ND6
GO:0022904	BP	respiratory electron transport chain	0.000315987	0.0112054	0.00867365	NDUFA1/NDUFS5/ND6
GO:0048306	MF	calcium-dependent protein binding	0.0015713	0.013356	0.00764973	S100A8/S100A12
GO:0098798	CC	mitochondrial protein-containing complex	0.00395925	0.0167168	0.00833527	NDUFA1/NDUFS5/ATP5ME
GO:0098803	CC	respiratory chain complex	0.00440319	0.0167321	0.00834288	NDUFA1/NDUFS5
GO:0051092	BP	positive regulation of NF-kappaB transcription factor activity	0.000568095	0.0186984	0.0144737	S100A8/S100A12/CARD16
GO:0051090	BP	regulation of DNA-binding transcription factor activity	0.000608407	0.0186984	0.0144737	S100A8/TCF7L2/S100A12/CARD16
GO:0009620	BP	response to fungus	0.000654659	0.0188623	0.0146006	S100A8/S100A12
GO:1990204	CC	oxidoreductase complex	0.00720237	0.0248809	0.012406	NDUFA1/NDUFS5
GO:0016491	MF	oxidoreductase activity	0.0038499	0.0290881	0.0166604	COX7A2/NDUFA1/NDUFS5/ND6
GO:0045333	BP	cellular respiration	0.00115299	0.0312665	0.0242021	NDUFA1/NDUFS5/ND6
GO:0015078	MF	proton transmembrane transporter activity	0.00560111	0.0380876	0.0218149	COX7A2/ATP5ME
GO:0000276	CC	mitochondrial proton-transporting ATP synthase complex, coupling factor F(o)	0.0137022	0.0433902	0.021635	ATP5ME
GO:0051091	BP	positive regulation of DNA-binding transcription factor activity	0.00185221	0.0474371	0.0367192	S100A8/S100A12/CARD16
GO:1990907	CC	beta-catenin-TCF complex	0.0164215	0.0480013	0.0239342	TCF7L2
GO:0045263	CC	proton-transporting ATP synthase complex, coupling factor F(o)	0.0177785	0.048256	0.0240612	ATP5ME
GO:0019730	BP	antimicrobial humoral response	0.00202178	0.0490547	0.0379713	S100A8/S100A12

## Sheet: RNA up in TSC KEGG
ID	Description	pvalue	p.adjust	qvalue	geneID
hsa00190	Oxidative phosphorylation	1.42096e-06	5.25756e-05	3.73937e-05	ATP5ME/COX7A2/ND6/NDUFA1/NDUFS5
hsa04714	Thermogenesis	1.61273e-05	0.000298355	0.000212201	ATP5ME/COX7A2/ND6/NDUFA1/NDUFS5
hsa05415	Diabetic cardiomyopathy	0.000208222	0.00256807	0.00182651	COX7A2/ND6/NDUFA1/NDUFS5
hsa05208	Chemical carcinogenesis - reactive oxygen species	0.000285806	0.00264371	0.0018803	COX7A2/ND6/NDUFA1/NDUFS5
hsa04723	Retrograde endocannabinoid signaling	0.000555448	0.00317325	0.00225693	ND6/NDUFA1/NDUFS5
hsa05020	Prion disease	0.000559023	0.00317325	0.00225693	COX7A2/ND6/NDUFA1/NDUFS5
hsa05012	Parkinson disease	0.000600344	0.00317325	0.00225693	COX7A2/ND6/NDUFA1/NDUFS5
hsa05016	Huntington disease	0.000881815	0.00407839	0.00290071	COX7A2/ND6/NDUFA1/NDUFS5
hsa05014	Amyotrophic lateral sclerosis	0.00173216	0.00629551	0.0044776	COX7A2/ND6/NDUFA1/NDUFS5
hsa04932	Non-alcoholic fatty liver disease	0.00185234	0.00629551	0.0044776	COX7A2/NDUFA1/NDUFS5
hsa05010	Alzheimer disease	0.00187164	0.00629551	0.0044776	COX7A2/ND6/NDUFA1/NDUFS5
hsa05022	Pathways of neurodegeneration - multiple diseases	0.00358002	0.0110384	0.00785093	COX7A2/ND6/NDUFA1/NDUFS5

## Sheet: RNA up in TSC Reactome
ID	Description	pvalue	p.adjust	qvalue	geneID
R-HSA-163200	Respiratory electron transport, ATP synthesis by chemiosmotic coupling, and heat production by uncoupling proteins.	1.61649e-05	0.00118004	0.000748691	NDUFA1/NDUFS5/ATP5ME/ND6
R-HSA-6799198	Complex I biogenesis	5.06852e-05	0.00138158	0.000876562	NDUFA1/NDUFS5/ND6
R-HSA-1428517	The citric acid (TCA) cycle and respiratory electron transport	5.67773e-05	0.00138158	0.000876562	NDUFA1/NDUFS5/ATP5ME/ND6
R-HSA-611105	Respiratory electron transport	0.000309776	0.00565342	0.00358688	NDUFA1/NDUFS5/ND6

## Sheet: RNA down in TSC GO
ID	ONTOLOGY	Description	pvalue	p.adjust	qvalue	geneID
GO:0030312	CC	external encapsulating structure	0.00243099	0.0413268	0.0294277	MMP11/LAMA5/LRRC24
GO:0031012	CC	extracellular matrix	0.00243099	0.0413268	0.0294277	MMP11/LAMA5/LRRC24

## Sheet: RNA down in TSC Reactome
ID	Description	pvalue	p.adjust	qvalue	geneID
R-HSA-983695	Antigen activates B Cell Receptor (BCR) leading to generation of second messengers	0.000787994	0.0409757	0.0215662	CD22/CD19
R-HSA-1474228	Degradation of the extracellular matrix	0.00236191	0.0474015	0.0249481	MMP11/LAMA5
R-HSA-909733	Interferon alpha/beta signaling	0.0027347	0.0474015	0.0249481	IFI6/SOCS1
