# Supplementary material for: Molecular EPISTOP, a comprehensive multi-omic analysis of blood from Tuberous Sclerosis Complex infants age birth to two years
Source: Nat Commun. 2023 Nov 23;14:7664. doi: 10.1038/s41467-023-42855-6 (PMC10667269; doi:10.1038/s41467-023-42855-6)
Supplement: Supplementary file 12 — Supplementary Data 9 [file 41467_2023_42855_MOESM12_ESM.xlsx]

## Sheet: Description
Supplementary Table 9. The results of multi-omics predictive modeling analysis.
Table S9A.	A. Top 100 classifiers identified as statistically significant using a permutation test, and their component analytes. The p-value was determined through a one-sided permutation test.
Legend:	Explanation:
features	names of model's input variables, connected with "+"
n	total number of samples in the experiment
LR threshold	probability boundary for logistic regression
MCC test mean	mean Matthews correlation coefficient calculated on test data [aggregated performance value obtained from 100 repetitions of Monte Carlo Cross Validation, data split in each run: 2/3 training set, 1/3 test set]
MMCE test mean	Mean misclassification error calculated on test data
PPV test mean	mean positive predictive value calculated on test data [positive = "seizures appeared"]
NPV test mean	mean negative predictive value calculated on test data; due to small number of negative class examples [negative = "no seizures"] splitted into 3 scoring buckets, sometimes NPV could not be calculated
p-value	model's p-value calculated based on null distribution obtained from permutation experiment
Table S9B.	B. Statistics for all molecules contributing to 100 predictive models selected in classification experiment.
Legend:	Explanation:
variable	name of a molecule
Appears in N models	Number of statistically significant models in which the molecule appears [out of 100]
up (+) or down(-) in seizures group	indication whether a molecule is up- or downregulated in the group of patients experiencing seizures at 2 yo
Seizures [median (IQR)]	median and IQR range for group with seizures; for categorical variables, frequencies of homozygotes (hm) and heterozygotes (ht) or mutation occutence(yes/no) are reported [max n: 54]
No seizures [median (IQR)]	median and IQR range for group without seizures; for categorical variables, frequencies of homozygotes (hm) and heterozygotes (ht) or mutation occutence(yes/no) are reported [max n: 11]
Mean MCC	Mean MCC within models in which molecule appear
Mean MMCE	Mean MMCE within models in which molecule appear
Mean PPV	Mean PPV within models in which molecule appear
Mean NPV	Mean NPV within models in which molecule appear

## Sheet: S9A. classifiers
Features	n	LR threshold	MCC test mean	MMCE test mean	PPV test mean	NPV test mean	p-value
hsa-miR-130a-3p + CECR7 + RADX	57	0.321	0.873	0.039	0.987		0.019
hsa-miR-130a-3p + RADX + rs951997 A/G chr2 223567016	56	0.285	0.839	0.046	0.973	0.892	0.025
hsa-miR-130a-3p + RADX + rs16944 A/G chr2 113594867	56	0.205	0.836	0.045	0.968	0.918	0.025
PARM1 + rs1046276 T/C chr16 30914626 + rs951997 A/G chr2 223567016	61	0.632	0.807	0.053	0.973	0.862	0.031
MIR4539 + rs1046276 T/C chr16 30914626 + rs211037 C/T chr5 161528280	61	0.423	0.802	0.051	0.965	0.9	0.032
CORO2B + RADX + rs16944 A/G chr2 113594867	61	0.711	0.796	0.052	0.971		0.033
ENSG00000266408 + rs1046276 T/C chr16 30914626 + rs211037 C/T chr5 161528280	61	0.487	0.794	0.051	0.961	0.914	0.034
LINC00689 + LINC02576 + rs211037 C/T chr5 161528280	61	0.317	0.791	0.054	0.967		0.034
carnitine + rs1046276 T/C chr16 30914626	62	0.645	0.79	0.069	0.968	0.821	0.035
TSC1 + LINC00689 + LINC02576	62	0.539	0.79	0.064	0.96		0.034
IGHD3-3 + RADX + rs1046276 T/C chr16 30914626	61	0.468	0.787	0.055	0.967		0.035
ENSG00000254859 + IGKV1-9 + ABCB4	62	0.602	0.783	0.068	0.963	0.829	0.036
PARM1 + rs1046276 T/C chr16 30914626 + rs17669194 C/T chr13 34267584	61	0.685	0.781	0.061	0.97	0.825	0.036
carnitine + rs1046276 T/C chr16 30914626 + rs17669194 C/T chr13 34267584	62	0.638	0.78	0.076	0.968	0.813	0.037
CAV2 + ENSG00000254859 + ABCB4	62	0.458	0.778	0.071	0.964	0.822	0.037
ENSG00000264473 + rs1046276 T/C chr16 30914626 + rs211037 C/T chr5 161528280	61	0.44	0.775	0.055	0.958	0.9	0.038
CAV2 + ENSG00000265714 + rs6872795 A/G chr5 35677385	61	0.433	0.774	0.052	0.95	0.957	0.038
CAV2 + ENSG00000254859 + CORO2B	62	0.016	0.772	0.065	0.945	0.908	0.039
TSC2 + carnitine + rs1046276 T/C chr16 30914626	62	0.431	0.772	0.07	0.942	0.924	0.039
P00736 + RADX + IGLJ1	61	0.759	0.764	0.081	0.965	0.792	0.04
P07996 + carnitine + rs1046276 T/C chr16 30914626	61	0.684	0.764	0.082	0.967	0.787	0.04
CECR7 + RADX + homoserine	60	0.439	0.761	0.072	0.932	0.948	0.041
carnitine + hypoxanthine + rs1046276 T/C chr16 30914626	62	0.626	0.76	0.082	0.964		0.042
IGLV3-24 + IGKV1-9 + rs6872795 A/G chr5 35677385	61	0.466	0.76	0.057	0.956		0.041
Q9NPG4 + CAV2 + ENSG00000265517	61	0.47	0.76	0.071	0.936	0.917	0.041
carnitine + rs1046276 T/C chr16 30914626 + rs6872795 A/G chr5 35677385	62	0.596	0.759	0.079	0.954	0.831	0.042
P06681 + carnitine + rs1046276 T/C chr16 30914626	61	0.648	0.756	0.077	0.95	0.841	0.043
carnitine + S-adenosyl-L-homocysteine-posi + rs1046276 T/C chr16 30914626	62	0.616	0.755	0.082	0.958	0.822	0.043
CORO2B + IGKV1-9 + homoserine	60	0.621	0.753	0.076	0.944	0.876	0.043
hsa-miR-130a-3p + RADX + ribose-phosphate	56	0.727	0.753	0.072	0.964	0.799	0.043
P02655 + ribose-phosphate + rs1046276 T/C chr16 30914626	61	0.594	0.753	0.08	0.949		0.043
PARM1 + carnitine + rs1046276 T/C chr16 30914626	59	0.654	0.752	0.068	0.962	0.824	0.044
IGHD3-3 + N-acetyl-spermidine + rs1046276 T/C chr16 30914626	59	0.632	0.752	0.073	0.972	0.766	0.043
ENSG00000257094 + PARM1 + rs1046276 T/C chr16 30914626	61	0.715	0.752	0.071	0.971	0.781	0.043
PARM1 + X2-hydroxygluterate + rs1046276 T/C chr16 30914626	59	0.66	0.751	0.07	0.965		0.044
IGLJ5 + carnitine + rs1046276 T/C chr16 30914626	59	0.65	0.751	0.07	0.964	0.808	0.044
P0C0L5 + CAV2 + rs211037 C/T chr5 161528280	60	0.409	0.751	0.062	0.946	0.925	0.044
P23470 + IGLV3-24 + rs6872795 A/G chr5 35677385	60	0.449	0.751	0.057	0.944		0.044
carnitine + N-acetyl-glutamate + rs1046276 T/C chr16 30914626	62	0.597	0.748	0.079	0.952	0.83	0.045
carnitine + rs1046276 T/C chr16 30914626 + rs951997 A/G chr2 223567016	62	0.574	0.748	0.08	0.95	0.832	0.045
ENSG00000265517 + rs1046276 T/C chr16 30914626 + rs211037 C/T chr5 161528280	61	0.434	0.747	0.061	0.955		0.045
IGLV3-24 + GPM6A + X3-hydroxybuterate	60	0.688	0.746	0.083	0.952	0.816	0.045
TSC1 + IGLV3-24 + rs388556 C/G chr2 13392540	61	0.452	0.746	0.058	0.944	0.958	0.045
carnitine + orotidine-5-phosphate + rs1046276 T/C chr16 30914626	62	0.62	0.745	0.078	0.95	0.836	0.045
CAV2 + ENSG00000224875 + ENSG00000265517	62	0.401	0.745	0.072	0.932	0.929	0.045
hsa-miR-130a-3p + RADX + rs1046276 T/C chr16 30914626	56	0.235	0.745	0.071	0.954	0.843	0.045
hsa-miR-21-5p + carnitine + rs1046276 T/C chr16 30914626	58	0.61	0.745	0.068	0.963		0.045
Q08380 + LINC02576 + rs1318322 A/G chr6 121334770	60	0.508	0.745	0.074	0.965		0.045
PARM1 + lactate + rs1046276 T/C chr16 30914626	59	0.656	0.744	0.075	0.967	0.787	0.046
IGLV3-24 + IGKV1-9 + rs1046276 T/C chr16 30914626	61	0.581	0.744	0.066	0.961	0.836	0.046
ENSG00000254859 + GPM6A + rs1046276 T/C chr16 30914626	61	0.55	0.744	0.072	0.971	0.754	0.046
P23470 + IGLV3-24 + rs951997 A/G chr2 223567016	60	0.505	0.744	0.058	0.942		0.045
P15636 + IGHD3-3 + RADX	61	0.434	0.743	0.083	0.949	0.828	0.046
GPM6A + carnitine + rs1046276 T/C chr16 30914626	59	0.672	0.742	0.072	0.962	0.795	0.046
P23470 + IGLV3-24 + rs16944 A/G chr2 113594867	60	0.452	0.742	0.061	0.942	0.948	0.046
TSC2 + hsa-miR-130a-3p + rs16944 A/G chr2 113594867	59	0.462	0.742	0.074	0.961	0.818	0.046
CAV2 + ENSG00000224875 + ENSG00000264473	62	0.44	0.74	0.072	0.931	0.936	0.047
GPM6A + rs1046276 T/C chr16 30914626 + rs211037 C/T chr5 161528280	61	0.363	0.74	0.062	0.955		0.047
LINC02576 + rs1046276 T/C chr16 30914626 + rs211037 C/T chr5 161528280	61	0.381	0.74	0.069	0.957	0.855	0.047
IGKV1-9 + betaine-aldehyde + rs1046276 T/C chr16 30914626	59	0.597	0.74	0.067	0.956		0.047
IGLV3-24 + GPM6A + rs1046276 T/C chr16 30914626	61	0.59	0.74	0.065	0.957	0.838	0.047
P14625 + PARM1 + rs1046276 T/C chr16 30914626	60	0.728	0.739	0.087	0.976	0.736	0.047
carnitine + malate + rs1046276 T/C chr16 30914626	62	0.636	0.738	0.082	0.951	0.822	0.047
carnitine + p-aminobenzoate + rs1046276 T/C chr16 30914626	62	0.641	0.738	0.085	0.953	0.825	0.047
PARM1 + ENSG00000260668 + rs1046276 T/C chr16 30914626	61	0.689	0.738	0.074	0.968	0.775	0.047
IGKV1-9 + ABCB4 + homoserine	60	0.551	0.738	0.08	0.942		0.047
IGKV1-9 + X2-hydroxygluterate + rs1046276 T/C chr16 30914626	59	0.527	0.738	0.066	0.95	0.876	0.047
ENSG00000254859 + IGKV1-9 + rs6872795 A/G chr5 35677385	61	0.764	0.738	0.081	0.978	0.723	0.047
ENSG00000265517 + carnitine + rs1046276 T/C chr16 30914626	59	0.678	0.738	0.077	0.97	0.754	0.047
TSC2 + LINC00689 + LINC02576	62	0.813	0.738	0.087	0.964	0.754	0.047
carnitine + urea + rs1046276 T/C chr16 30914626	62	0.693	0.737	0.093	0.964	0.759	0.047
CAV2 + ENSG00000224875 + ENSG00000265714	62	0.515	0.737	0.076	0.935	0.9	0.048
GPM6A + rs1046276 T/C chr16 30914626 + rs289034 T/C chr5 114122165	61	0.67	0.737	0.069	0.963	0.799	0.047
IGHD3-3 + rs6872795 A/G chr5 35677385 + rs951997 A/G chr2 223567016	61	0.664	0.737	0.076	0.967	0.785	0.048
ENSG00000254859 + GPM6A + ENSG00000264473	62	0.743	0.737	0.09	0.963		0.048
P01033 + IGHD3-3 + RADX	61	0.427	0.737	0.082	0.941	0.856	0.048
TSC1 + IGLV3-24 + rs12904369 C/A chr15 97335674	61	0.422	0.737	0.056	0.944		0.048
IGHV3-33 + PARM1 + rs1046276 T/C chr16 30914626	61	0.642	0.736	0.07	0.966	0.778	0.048
P01031 + hsa-miR-130a-3p + RADX	57	0.789	0.736	0.087	0.973	0.739	0.048
TSC1 + hsa-miR-21-5p + IGLV3-24	57	0.466	0.736	0.066	0.94		0.048
ENSG00000254859 + MIR4539 + rs6872795 A/G chr5 35677385	61	0.524	0.735	0.072	0.962	0.803	0.048
P23470 + RADX + IGLJ1	61	0.763	0.735	0.088	0.958	0.776	0.048
S-adenosyl-L-homocysteine-posi + rs1046276 T/C chr16 30914626 + rs211037 C/T chr5 161528280	62	0.489	0.735	0.079	0.941	0.859	0.048
TSC1 + hsa-miR-21-5p + RADX	57	0.627	0.735	0.082	0.961	0.81	0.048
TSC2 + CORO2B + rs68082256 G/A chr6 16971575	61	0.788	0.735	0.068	0.968		0.048
carnitine + S-adenosyl-L-methioninamine + rs1046276 T/C chr16 30914626	62	0.632	0.734	0.088	0.959	0.779	0.048
carnitine + rs1046276 T/C chr16 30914626 + rs12059546 A/G chr1 239970097	62	0.563	0.733	0.084	0.948	0.826	0.049
hsa-miR-125b-5p + carnitine + rs1046276 T/C chr16 30914626	58	0.615	0.733	0.078	0.965	0.778	0.049
hsa-miR-769-5p + CAV2 + ribose-phosphate	56	0.496	0.733	0.073	0.959		0.049
P15636 + CORO2B + IGHV3-33	61	0.521	0.733	0.08	0.928	0.916	0.049
P55058 + PARM1 + rs1046276 T/C chr16 30914626	60	0.67	0.733	0.082	0.967	0.775	0.049
TSC1 + IGLV3-24 + rs10853686 T/C chr18 25870524	61	0.422	0.733	0.058	0.943		0.049
PARM1 + rs1046276 T/C chr16 30914626 + rs16944 A/G chr2 113594867	61	0.598	0.732	0.067	0.959	0.814	0.049
P22891 + carnitine + rs1046276 T/C chr16 30914626	61	0.576	0.732	0.08	0.93	0.9	0.049
carnitine + retinoic-acid + rs1046276 T/C chr16 30914626	62	0.608	0.731	0.079	0.942		0.049
IGLV3-24 + ENSG00000257094 + rs1046276 T/C chr16 30914626	61	0.521	0.731	0.07	0.958	0.828	0.049
P02655 + carnitine + rs1046276 T/C chr16 30914626	61	0.669	0.731	0.095	0.959		0.049
P06681 + PARM1 + rs1046276 T/C chr16 30914626	60	0.597	0.731	0.07	0.958	0.808	0.049
carnitine + rs1046276 T/C chr16 30914626 + rs1110615 G/A chr1 239974170	62	0.59	0.73	0.087	0.952	0.8	0.049
CAV2 + LINC00689 + lysine	60	0.457	0.73	0.081	0.932	0.887	0.049

## Sheet: S9B. analytes
variable	Appears in N models	up (+) or down(-) in seizures group	Seizures [median (IQR)]	No seizures [median (IQR)]	Mean MCC	Mean MMCE	Mean PPV	Mean NPV
rs1046276 T/C chr16 30914626	55		hm: 33% / ht: 67%	hm: 90% / ht: 10%	0.75	0.073	0.959	0.82
carnitine	26	-	0.95 (0.89-1.03)	1.05 (1.03-1.11)	0.748	0.079	0.956	0.818
RADX (ENSG00000147231)	14	+	0.33 (0.11-0.55)	0.02 (0-0.14)	0.774	0.068	0.962	0.836
PARM1 (ENSG00000169116)	12	-	1.54 (0.67-2.44)	3.75 (2.88-4.61)	0.75	0.071	0.967	0.797
IGLV3-24 (ENSG00000253822)	12	-	0.02 (0-0.14)	0.24 (0.06-0.44)	0.742	0.063	0.949	0.871
CAV2 (ENSG00000105971)	10	+	0.65 (0.35-1.18)	0.14 (0.06-0.24)	0.752	0.069	0.943	0.909
rs211037 C/T chr5 161528280	9		hm: 41% / ht: 59%	hm: 80% / ht: 20%	0.764	0.06	0.956	0.892
IGKV1-9 (ENSG00000241755)	8	-	2.64 (1.47-4.14)	6.04 (3.91-7)	0.749	0.07	0.956	0.828
GPM6A (ENSG00000150625)	7	-	2.23 (1.05-3.13)	5 (4.05-6.31)	0.741	0.073	0.96	0.8
ENSG00000254859	7	-	0.57 (0.2-1.33)	1.6 (1.17-2.07)	0.755	0.074	0.964	0.806
hsa-miR-130a-3p	7	+	2539342.26 (1278752.8-5076227.22)	1545365.73 (1293279-1811184.58)	0.789	0.062	0.969	0.835
rs6872795 A/G chr5 35677385	7		hm: 46% / ht: 54%	hm: 80% / ht: 20%	0.751	0.068	0.959	0.82
TSC1	6		yes: 19% / no: 81%	yes: 55% / no: 45%	0.746	0.064	0.949	0.884
CORO2B (ENSG00000103647)	5	-	10.42 (6.1-12.76)	21.19 (13.58-23.67)	0.758	0.068	0.951	0.9
IGHD3-3 (ENSG00000211930)	5	-	0.1 (0.03-0.2)	0.38 (0.3-0.45)	0.751	0.074	0.959	0.809
LINC02576 (ENSG00000232613)	5	-	0.04 (0-0.21)	0.29 (0.18-0.37)	0.761	0.07	0.963	0.804
rs16944 A/G chr2 113594867	5		hm: 46% / ht: 54%	hm: 20% / ht: 80%	0.77	0.06	0.96	0.874
rs951997 A/G chr2 223567016	5		hm: 33% / ht: 67%	hm: 10% / ht: 90%	0.775	0.063	0.961	0.843
LINC00689 (ENSG00000231419)	4	-	0.26 (0.06-0.55)	1.07 (0.55-1.72)	0.762	0.072	0.956	0.82
ENSG00000265517	4	-	7.2 (3.76-11.7)	18.97 (13.4-20.72)	0.748	0.07	0.948	0.867
P23470	4	-	23.05 (22.81-23.45)	23.6 (23.02-24.67)	0.743	0.066	0.946	0.862
TSC2	4		yes: 76% / no: 24%	yes: 27% / no: 73%	0.747	0.075	0.959	0.832
ABCB4 (ENSG00000005471)	3	-	6.53 (4.43-10.79)	14.94 (10.25-17.07)	0.766	0.073	0.956	0.825
ENSG00000224875	3	-	0.5 (0.17-0.92)	1.34 (0.82-1.5)	0.741	0.073	0.933	0.922
ENSG00000264473	3	-	2.12 (0.84-3.73)	5.3 (3.8-6.84)	0.751	0.072	0.951	0.918
homoserine	3	-	0.65 (0.54-0.81)	0.92 (0.77-1.06)	0.751	0.076	0.939	0.912
hsa-miR-21-5p	3	+	36338710.56 (14906710.88-71170387.15)	24189025.55 (14569863.71-39860943.37)	0.739	0.072	0.955	0.81
ribose-phosphate	3	+	1.12 (0.77-1.62)	0.63 (0.44-0.9)	0.746	0.075	0.957	0.799
IGLJ1 (ENSG00000211674)	2	-	0.05 (0-0.16)	0.2 (0.13-0.26)	0.75	0.084	0.962	0.784
IGHV3-33 (ENSG00000211955)	2	-	8.62 (4.26-16.22)	24.67 (18.43-28.8)	0.734	0.075	0.947	0.847
CECR7 (ENSG00000237438)	2	-	0.56 (0.21-1.05)	1.58 (1.12-1.82)	0.817	0.055	0.96	0.948
ENSG00000257094	2	-	0.03 (0-0.1)	0.13 (0.1-0.25)	0.742	0.07	0.964	0.804
MIR4539 (ENSG00000265612)	2	-	2.36 (1.17-4.16)	6.19 (5.02-6.61)	0.768	0.062	0.964	0.852
ENSG00000265714	2	-	5.87 (2.48-10.31)	17.87 (9.72-19.9)	0.756	0.064	0.942	0.928
P02655	2	-	25.11 (24.56-25.78)	25.63 (25.18-26.1)	0.742	0.088	0.954
P06681	2	+	29.23 (29.05-29.41)	28.99 (28.96-29.14)	0.744	0.074	0.954	0.824
P15636	2	+	25.94 (25.5-26.37)	25.22 (25.13-25.68)	0.738	0.082	0.938	0.872
rs17669194 C/T chr13 34267584	2		hm: 70% / ht: 30%	hm: 90% / ht: 10%	0.78	0.068	0.969	0.819
S-adenosyl-L-homocysteine-posi	2	+	1.47 (1.17-1.87)	1.22 (0.98-1.47)	0.745	0.08	0.95	0.84
X2-hydroxygluterate	2	+	1.11 (1-1.32)	0.98 (0.87-1.21)	0.744	0.068	0.958	0.876
betaine-aldehyde	1	-	0.94 (0.87-1.03)	1.04 (0.99-1.09)	0.74	0.067	0.956
IGLJ5 (ENSG00000211681)	1	-	0.04 (0-0.18)	0.25 (0.16-0.43)	0.751	0.07	0.964	0.808
ENSG00000260668	1	-	0.15 (0.09-0.26)	0.36 (0.24-0.6)	0.738	0.074	0.968	0.775
ENSG00000266408	1	-	7.53 (3.75-12.07)	17.03 (12.21-22.75)	0.794	0.051	0.961	0.914
hsa-miR-125b-5p	1	+	684442.07 (403997.98-1495755.74)	582893.8 (441749.84-700009.66)	0.733	0.078	0.965	0.778
hsa-miR-769-5p	1	-	0 (0-0)	0 (0-24980.36)	0.733	0.073	0.959
hypoxanthine	1	+	1.08 (0.85-1.4)	0.71 (0.59-1.06)	0.76	0.082	0.964
lactate	1	+	1.18 (0.97-1.51)	1.04 (0.86-1.15)	0.744	0.075	0.967	0.787
lysine	1	-	1.04 (0.92-1.17)	1.23 (1.06-1.26)	0.73	0.081	0.932	0.887
malate	1	+	1.2 (1.08-1.81)	1.01 (0.88-1.2)	0.738	0.082	0.951	0.822
N-acetyl-glutamate	1	+	0.84 (0.51-1.24)	0.62 (0.4-0.74)	0.748	0.079	0.952	0.83
N-acetyl-spermidine	1	-	0.78 (0.5-1.08)	1.45 (0.95-1.55)	0.752	0.073	0.972	0.766
orotidine-5-phosphate	1	+	0.81 (0.47-1.18)	0.33 (0-0.92)	0.745	0.078	0.95	0.836
p-aminobenzoate	1	+	1 (0.83-1.41)	0.64 (0.55-1.02)	0.738	0.085	0.953	0.825
P00736	1	+	29.36 (29.09-29.52)	29.05 (28.81-29.42)	0.764	0.081	0.965	0.792
P01031	1	+	31.18 (30.87-31.45)	30.91 (30.65-31.09)	0.736	0.087	0.973	0.739
P01033	1	+	24.43 (24.11-24.72)	24.09 (23.63-24.3)	0.737	0.082	0.941	0.856
P07996	1	+	28.38 (27.96-28.59)	28.07 (27.48-28.11)	0.764	0.082	0.967	0.787
P0C0L5	1	+	33.23 (32.86-33.46)	32.79 (32.6-32.89)	0.751	0.062	0.946	0.925
P14625	1	+	22.43 (22.29-22.84)	22.19 (22-22.56)	0.739	0.087	0.976	0.736
P22891	1	+	24.68 (24.08-25.12)	23.86 (23.24-24.69)	0.732	0.08	0.93	0.9
P55058	1	-	22.19 (21.76-22.71)	22.76 (22.32-23.02)	0.733	0.082	0.967	0.775
Q08380	1	+	22.8 (22.36-23.59)	22.59 (21.24-22.76)	0.745	0.074	0.965
Q9NPG4	1	-	21.48 (21.05-21.97)	22.02 (21.67-22.97)	0.76	0.071	0.936	0.917
retinoic-acid	1	+	1.71 (1.04-2.5)	1.19 (0.65-1.59)	0.731	0.079	0.942
rs10853686 T/C chr18 25870524	1		hm: 43% / ht: 57%	hm: 20% / ht: 80%	0.733	0.058	0.943
rs1110615 G/A chr1 239974170	1		hm: 70% / ht: 30%	hm: 90% / ht: 10%	0.73	0.087	0.952	0.8
rs12059546 A/G chr1 239970097	1		hm: 70% / ht: 30%	hm: 90% / ht: 10%	0.733	0.084	0.948	0.826
rs12904369 C/A chr15 97335674	1		hm: 57% / ht: 43%	hm: 30% / ht: 70%	0.737	0.056	0.944
rs1318322 A/G chr6 121334770	1		hm: 80% / ht: 20%	hm: 40% / ht: 60%	0.745	0.074	0.965
rs289034 T/C chr5 114122165	1		hm: 39% / ht: 61%	hm: 20% / ht: 80%	0.737	0.069	0.963	0.799
rs388556 C/G chr2 13392540	1		hm: 33% / ht: 67%	hm: 50% / ht: 50%	0.746	0.058	0.944	0.958
rs68082256 G/A chr6 16971575	1		hm: 63% / ht: 37%	hm: 30% / ht: 70%	0.735	0.068	0.968
S-adenosyl-L-methioninamine	1	-	0.74 (0.43-1.32)	1.12 (0.82-1.37)	0.734	0.088	0.959	0.779
urea	1	-	0.65 (0.5-0.84)	0.85 (0.72-0.98)	0.737	0.093	0.964	0.759
X3-hydroxybuterate	1	+	0.35 (0.15-0.56)	0.16 (0.12-0.24)	0.746	0.083	0.952	0.816
