# Supplementary material for: Molecular EPISTOP, a comprehensive multi-omic analysis of blood from Tuberous Sclerosis Complex infants age birth to two years
Source: Nat Commun. 2023 Nov 23;14:7664. doi: 10.1038/s41467-023-42855-6 (PMC10667269; doi:10.1038/s41467-023-42855-6)
Supplement: Supplementary file 13 — Supplementary Data 10 [file 41467_2023_42855_MOESM13_ESM.xlsx]

## Sheet: S Data 10
miRNA	reference/reason for inclusion
hsa-miR-769-5p	Stably expressed reference gene. Selected from RNA-Seq data of a preliminary experiement of a subset of TSC samples.
hsa-miR-28-3p	Stably expressed reference gene. Selected from RNA-Seq data of a preliminary experiement of a subset of TSC samples.
hsa-miR-191-5p	Recommended by Qiagen (former exiqon)
hsa-miR-23a-3p	Hicks, S.D., Ignacio, C., Gentile, K. et al. Salivary miRNA profiles identify children with autism spectrum disorder, correlate with adaptive behavior, and implicate ASD candidate genes involved in neurodevelopment. BMC Pediatr 16, 52 (2016). https://doi.org/10.1186/s12887-016-0586-x
hsa-miR-451a	Hicks, S.D., Ignacio, C., Gentile, K. et al. Salivary miRNA profiles identify children with autism spectrum disorder, correlate with adaptive behavior, and implicate ASD candidate genes involved in neurodevelopment. BMC Pediatr 16, 52 (2016). https://doi.org/10.1186/s12887-016-0586-x
	Raoof, R., Jimenez-Mateos, E.M., Bauer, S. et al. Cerebrospinal fluid microRNAs are potential biomarkers of temporal lobe epilepsy and status epilepticus. Sci Rep 7, 3328 (2017). https://doi.org/10.1038/s41598-017-02969-6
hsa-miR-147b	van Scheppingen, Jackelien, et al. "mi R 147b: A novel key regulator of interleukin 1 beta‐mediated inflammation in human astrocytes." Glia 66.5 (2018): 1082-1097.
hsa-miR-146a-5p	Iyer, Anand, et al. "MicroRNA-146a: a key regulator of astrocyte-mediated inflammatory response." (2012): e44789.
	Hicks, S.D., Ignacio, C., Gentile, K. et al. Salivary miRNA profiles identify children with autism spectrum disorder, correlate with adaptive behavior, and implicate ASD candidate genes involved in neurodevelopment. BMC Pediatr 16, 52 (2016). https://doi.org/10.1186/s12887-016-0586-x
	Tiwari, Durgesh, Katrina Peariso, and Christina Gross. "MicroRNA‐induced silencing in epilepsy: opportunities and challenges for clinical application." Developmental Dynamics247.1 (2018): 94-110.
hsa-miR-155-5p	Hicks, S.D., Ignacio, C., Gentile, K. et al. Salivary miRNA profiles identify children with autism spectrum disorder, correlate with adaptive behavior, and implicate ASD candidate genes involved in neurodevelopment. BMC Pediatr 16, 52 (2016). https://doi.org/10.1186/s12887-016-0586-x
	Korotkov, Anatoly, et al. "Increased expression of matrix metalloproteinase 3 can be attenuated by inhibition of microRNA-155 in cultured human astrocytes." Journal of neuroinflammation 15.1 (2018): 1-14.
hsa-miR-21-5p	Raoof, R., Jimenez-Mateos, E.M., Bauer, S. et al. Cerebrospinal fluid microRNAs are potential biomarkers of temporal lobe epilepsy and status epilepticus. Sci Rep 7, 3328 (2017). https://doi.org/10.1038/s41598-017-02969-6
hsa-miR-142-3p	Trelinska, Joanna, et al. "Abnormal serum microRNA profiles in tuberous sclerosis are normalized during treatment with everolimus: possible clinical implications." Orphanet journal of rare diseases 11.1 (2016): 1-7.
	Kichukova, Tatyana M., et al. "Profiling of circulating serum microRNAs in children with autism spectrum disorder using stem-loop qRT-PCR assay." Folia Med 59.1 (2017): 43-52.
hsa-miR-142-5p	Trelinska, Joanna, et al. "Abnormal serum microRNA profiles in tuberous sclerosis are normalized during treatment with everolimus: possible clinical implications." Orphanet journal of rare diseases 11.1 (2016): 1-7.
hsa-miR-199a-5p	Trelinska, Joanna, et al. "Abnormal serum microRNA profiles in tuberous sclerosis are normalized during treatment with everolimus: possible clinical implications." Orphanet journal of rare diseases 11.1 (2016): 1-7.
	Kichukova, Tatyana M., et al. "Profiling of circulating serum microRNAs in children with autism spectrum disorder using stem-loop qRT-PCR assay." Folia Med 59.1 (2017): 43-52.
hsa-miR-136-5p	Trelinska, Joanna, et al. "Abnormal serum microRNA profiles in tuberous sclerosis are normalized during treatment with everolimus: possible clinical implications." Orphanet journal of rare diseases 11.1 (2016): 1-7.
hsa-miR-130a-3p	Trelinska, Joanna, et al. "Abnormal serum microRNA profiles in tuberous sclerosis are normalized during treatment with everolimus: possible clinical implications." Orphanet journal of rare diseases 11.1 (2016): 1-7.
	Kichukova, Tatyana M., et al. "Profiling of circulating serum microRNAs in children with autism spectrum disorder using stem-loop qRT-PCR assay." Folia Med 59.1 (2017): 43-52.
hsa-miR-134-5p	Avansini SH, de Sousa Lima BP, Secolin R, Santos ML, Coan AC, Vieira AS, et al. MicroRNA hsa-miR-134 is a circulating biomarker for mesial temporal lobe epilepsy.
	Tiwari, Durgesh, Katrina Peariso, and Christina Gross. "MicroRNA‐induced silencing in epilepsy: opportunities and challenges for clinical application." Developmental Dynamics247.1 (2018): 94-110.
hsa-miR-106b-5p	Wang, X., Yin, H., Rich, A.M. et al. MicroRNAs as biomarkers in molecular diagnosis of refractory epilepsy. Chin Neurosurg Jl 2, 28 (2016). https://doi.org/10.1186/s41016-016-0049-0
hsa-miR-192-5p	Trelinska, Joanna, et al. "Abnormal serum microRNA profiles in tuberous sclerosis are normalized during treatment with everolimus: possible clinical implications." Orphanet journal of rare diseases 11.1 (2016): 1-7.
hsa-miR-25-5p	Trelinska, Joanna, et al. "Abnormal serum microRNA profiles in tuberous sclerosis are normalized during treatment with everolimus: possible clinical implications." Orphanet journal of rare diseases 11.1 (2016): 1-7.
hsa-miR-212-5p	Trelinska, Joanna, et al. "Abnormal serum microRNA profiles in tuberous sclerosis are normalized during treatment with everolimus: possible clinical implications." Orphanet journal of rare diseases 11.1 (2016): 1-7.
hsa-miR-222-3p	Trelinska, Joanna, et al. "Abnormal serum microRNA profiles in tuberous sclerosis are normalized during treatment with everolimus: possible clinical implications." Orphanet journal of rare diseases 11.1 (2016): 1-7.
hsa-miR-34a-5p	Mills, J.D., Iyer, A.M., van Scheppingen, J. et al. Coding and small non-coding transcriptional landscape of tuberous sclerosis complex cortical tubers: implications for pathophysiology and treatment. Sci Rep 12, 15457 (2022). https://doi.org/10.1038/s41598-022-20109-7
	Shen, L., Lin, Y., Sun, Z. et al. Knowledge-Guided Bioinformatics Model for Identifying Autism Spectrum Disorder Diagnostic MicroRNA Biomarkers. Sci Rep 6, 39663 (2016). https://doi.org/10.1038/srep39663
hsa-miR-34b-5p	Mills, J.D., Iyer, A.M., van Scheppingen, J. et al. Coding and small non-coding transcriptional landscape of tuberous sclerosis complex cortical tubers: implications for pathophysiology and treatment. Sci Rep 12, 15457 (2022). https://doi.org/10.1038/s41598-022-20109-7
hsa-miR-34c-5p	Mills, J.D., Iyer, A.M., van Scheppingen, J. et al. Coding and small non-coding transcriptional landscape of tuberous sclerosis complex cortical tubers: implications for pathophysiology and treatment. Sci Rep 12, 15457 (2022). https://doi.org/10.1038/s41598-022-20109-7
hsa-miR-302a-3p	Mills, J.D., Iyer, A.M., van Scheppingen, J. et al. Coding and small non-coding transcriptional landscape of tuberous sclerosis complex cortical tubers: implications for pathophysiology and treatment. Sci Rep 12, 15457 (2022). https://doi.org/10.1038/s41598-022-20109-7
hsa-miR-577	Mills, J.D., Iyer, A.M., van Scheppingen, J. et al. Coding and small non-coding transcriptional landscape of tuberous sclerosis complex cortical tubers: implications for pathophysiology and treatment. Sci Rep 12, 15457 (2022). https://doi.org/10.1038/s41598-022-20109-7
hsa-miR-146b-5p	Potential disease marker according to RNAseq data of preliminary experiment of a subset of TSC samples.
hsa-miR-125b-5p	Potential disease marker according to RNAseq data of preliminary experiment of a subset of TSC samples.
hsa-miR-125a-5p	Potential disease marker according to RNAseq data of preliminary experiment of a subset of TSC samples.
hsa-miR-16-5p	Potential disease marker according to RNAseq data of preliminary experiment of a subset of TSC samples.
hsa-miR-99b-5p	Raoof, R., Jimenez-Mateos, E.M., Bauer, S. et al. Cerebrospinal fluid microRNAs are potential biomarkers of temporal lobe epilepsy and status epilepticus. Sci Rep 7, 3328 (2017). https://doi.org/10.1038/s41598-017-02969-6
	Potential disease marker according to RNAseq data of preliminary experiment of a subset of TSC samples.
hsa-miR-182-5p	Potential seizure marker according to RNAseq data of preliminary experiment of a subset of TSC samples.
hsa-miR-483-5p	Potential seizure marker according to RNAseq data of preliminary experiment of a subset of TSC samples as well as observed developmental changes.
hsa-miR-425-5p	Potential seizure marker according to RNAseq data of preliminary experiment of a subset of TSC samples.
hsa-miR-15a-5p	Kichukova, Tatyana M., et al. "Profiling of circulating serum microRNAs in children with autism spectrum disorder using stem-loop qRT-PCR assay." Folia Med 59.1 (2017): 43-52.
	Hicks, S.D., Ignacio, C., Gentile, K. et al. Salivary miRNA profiles identify children with autism spectrum disorder, correlate with adaptive behavior, and implicate ASD candidate genes involved in neurodevelopment. BMC Pediatr 16, 52 (2016). https://doi.org/10.1186/s12887-016-0586-x
	Potential seizure marker according to RNAseq data of preliminary experiment of a subset of TSC samples.
hsa-miR-29b-3p	Potential seizure marker according to RNAseq data of preliminary experiment of a subset of TSC samples as well as observed developmental changes. Altered expression during development according to RNAseq data of a preliminary experiment of subset of TSC samples.
hsa-miR-576-5p	Kichukova, Tatyana M., et al. "Profiling of circulating serum microRNAs in children with autism spectrum disorder using stem-loop qRT-PCR assay." Folia Med 59.1 (2017): 43-52.
	Altered expression betweem no risk and mild risk of ASD according to RNAseq data of a preliminary experiment of subset of TSC samples.
hsa-miR-1976	Altered expression betweem no risk and high risk of ASD according to RNAseq data of a preliminary experiment of subset of TSC samples.
hsa-miR-431-5p	Altered expression during development according to RNAseq data of a preliminary experiment of subset of TSC samples.
hsa-miR-431-3p	Altered expression during development according to RNAseq data of a preliminary experiment of subset of TSC samples.
hsa-miR-29c-3p	Altered expression during development according to RNAseq data of a preliminary experiment of subset of TSC samples.
hsa-miR-133a-3p	Altered expression during development according to RNAseq data of a preliminary experiment of subset of TSC samples.
hsa-miR-409-5p	Altered expression during development according to RNAseq data of a preliminary experiment of subset of TSC samples.
hsa-miR-195-5p	Hicks, S.D., Ignacio, C., Gentile, K. et al. Salivary miRNA profiles identify children with autism spectrum disorder, correlate with adaptive behavior, and implicate ASD candidate genes involved in neurodevelopment. BMC Pediatr 16, 52 (2016). https://doi.org/10.1186/s12887-016-0586-x
	Kichukova, Tatyana M., et al. "Profiling of circulating serum microRNAs in children with autism spectrum disorder using stem-loop qRT-PCR assay." Folia Med 59.1 (2017): 43-52.
hsa-miR-324-5p	Tiwari, Durgesh, Katrina Peariso, and Christina Gross. "MicroRNA‐induced silencing in epilepsy: opportunities and challenges for clinical application." Developmental Dynamics247.1 (2018): 94-110.
hsa-miR-6723-5p	Altered expression betweem no risk and high risk of ASD according to RNAseq data of a preliminary experiment of subset of TSC samples.
