# Supplementary material for: Molecular EPISTOP, a comprehensive multi-omic analysis of blood from Tuberous Sclerosis Complex infants age birth to two years
Source: Nat Commun. 2023 Nov 23;14:7664. doi: 10.1038/s41467-023-42855-6 (PMC10667269; doi:10.1038/s41467-023-42855-6)
Supplement: Supplementary file 14 — Supplementary Data 11 [file 41467_2023_42855_MOESM14_ESM.xlsx]

## Sheet: S Data 11
	Table S11. List of single nucleotide polymorphisms (SNP) potentially associated with epilepsy and/or seizures selected for classifier analysis
	SNP id	hg19 coordinates	SNP genomic location	References	References categories
	rs346291 (C/T)	chr6:80564836	intergenic	Kasperaviciute et al. Common genetic variation and susceptibility to partial epilepsies: a genome-wide association study, Brain, 2010	Genome-wide association study
	rs9341799 (T/C)	chr6:80564519	intergenic	Kasperaviciute et al. Common genetic variation and susceptibility to partial epilepsies: a genome-wide association study, Brain, 2010	Genome-wide association study
	rs2601828 (T/C)	chr16:4103871	ADCY9 intron	Kasperaviciute et al. Common genetic variation and susceptibility to partial epilepsies: a genome-wide association study, Brain, 2010	Genome-wide association study
	rs1490157 (C/T)	chr3:21719246	ZNF385D intron	Kasperaviciute et al. Common genetic variation and susceptibility to partial epilepsies: a genome-wide association study, Brain, 2010	Genome-wide association study
	rs1989647 (G/A)	chr16:23959420	PRKCB intron	Kasperaviciute et al. Common genetic variation and susceptibility to partial epilepsies: a genome-wide association study, Brain, 2010	Genome-wide association study
	rs1320292 (A/G)	chr3:21701712	ZNF385D intron	Kasperaviciute et al. Common genetic variation and susceptibility to partial epilepsies: a genome-wide association study, Brain, 2010	Genome-wide association study
	rs951997 (A/G)	chr2:223567016	MOGAT1 intron	Kasperaviciute et al. Common genetic variation and susceptibility to partial epilepsies: a genome-wide association study, Brain, 2010	Genome-wide association study
	rs1942006 (C/T)	chr10:67653901	Intergenic	Kasperaviciute et al. Common genetic variation and susceptibility to partial epilepsies: a genome-wide association study, Brain, 2010	Genome-wide association study
	rs1387822 (G/A)	chr3:21686466	ZNF385D intron	Kasperaviciute et al. Common genetic variation and susceptibility to partial epilepsies: a genome-wide association study, Brain, 2010	Genome-wide association study
	rs1396626 (G/A)	chr1:96025546	intergenic	Kasperaviciute et al. Common genetic variation and susceptibility to partial epilepsies: a genome-wide association study, Brain, 2010	Genome-wide association study
	rs16834756 (A/G)	chr2:154745009	GALNT13 intron	Kasperaviciute et al. Common genetic variation and susceptibility to partial epilepsies: a genome-wide association study, Brain, 2010	Genome-wide association study
	rs2292096 (A/G)	chr1:200826769	CAMSAP2 intron	Guo et al. Two-stage genome-wide association study identifies variants in CAMSAP1L1 as susceptibility loci for epilepsy in Chinese, Hum Mol Genet, 2012	Genome-wide association study
	rs6660197 (C/T)	chr1:200703541	intergenic (upstream CAMSAP2)	Guo et al. Two-stage genome-wide association study identifies variants in CAMSAP1L1 as susceptibility loci for epilepsy in Chinese, Hum Mol Genet, 2012	Genome-wide association study
	rs4853352 (G/A)	chr2:78139549	intergenic	Guo et al. Two-stage genome-wide association study identifies variants in CAMSAP1L1 as susceptibility loci for epilepsy in Chinese, Hum Mol Genet, 2012	Genome-wide association study
	rs2164851 (G/A)	chr2:78302215	intergenic	Guo et al. Two-stage genome-wide association study identifies variants in CAMSAP1L1 as susceptibility loci for epilepsy in Chinese, Hum Mol Genet, 2012	Genome-wide association study
	rs2367575 (C/T)	chr2:86720841	intergenic (upstream KDM3A)	Guo et al. Two-stage genome-wide association study identifies variants in CAMSAP1L1 as susceptibility loci for epilepsy in Chinese, Hum Mol Genet, 2012	Genome-wide association study
	rs13021324 (T/C)	chr2:212350245	ERBB4 intron	Guo et al. Two-stage genome-wide association study identifies variants in CAMSAP1L1 as susceptibility loci for epilepsy in Chinese, Hum Mol Genet, 2012	Genome-wide association study
	rs6872795 (A/G)	chr5:35677385	SPEF2 intron	Guo et al. Two-stage genome-wide association study identifies variants in CAMSAP1L1 as susceptibility loci for epilepsy in Chinese, Hum Mol Genet, 2012	Genome-wide association study
	rs1980406 (T/C)	chr21:41743639	DSCAM intron	Guo et al. Two-stage genome-wide association study identifies variants in CAMSAP1L1 as susceptibility loci for epilepsy in Chinese, Hum Mol Genet, 2012	Genome-wide association study
	rs771390 (T/C)	chr1:34750936	intergenic	EPICURE consortium et al. Genome-wide association analysis of genetic generalized epilepsies implicates susceptibility loci at 1q43, 2p16.1, 2q22.3 and 17q21.32, Hum Mol Genet, 2012	Genome-wide association study
	rs388556 (C/G)	chr2:13392540	intergenic	EPICURE consortium et al. Genome-wide association analysis of genetic generalized epilepsies implicates susceptibility loci at 1q43, 2p16.1, 2q22.3 and 17q21.32, Hum Mol Genet, 2012	Genome-wide association study
	rs13026414 (C/T)	chr2:57934055	intergenic	EPICURE consortium et al. Genome-wide association analysis of genetic generalized epilepsies implicates susceptibility loci at 1q43, 2p16.1, 2q22.3 and 17q21.32, Hum Mol Genet, 2012	Genome-wide association study
	rs11890028 (T/G)	chr2:166943277	SCN1A intron	EPICURE consortium et al. Genome-wide association analysis of genetic generalized epilepsies implicates susceptibility loci at 1q43, 2p16.1, 2q22.3 and 17q21.32, Hum Mol Genet, 2012; ILAE consortium on Complex Epilepsies, Genome-wide mega-analysis identifies 16 loci and highlights diverse biological mechanisms in the common epilepsies, Nat Commun, 2018	Genome-wide association study; Genome-wide mega-analysis association study
	rs289034 (T/C)	chr5:114122165	intergenic	EPICURE consortium et al. Genome-wide association analysis of genetic generalized epilepsies implicates susceptibility loci at 1q43, 2p16.1, 2q22.3 and 17q21.32, Hum Mol Genet, 2012	Genome-wide association study
	rs2479965 (C/T)	chr13:111990840	TEX29 intron	EPICURE consortium et al. Genome-wide association analysis of genetic generalized epilepsies implicates susceptibility loci at 1q43, 2p16.1, 2q22.3 and 17q21.32, Hum Mol Genet, 2012	Genome-wide association study
	rs2268330 (C/G)	chr14:23795976	intergenic (downstream PABPN1)	EPICURE consortium et al. Genome-wide association analysis of genetic generalized epilepsies implicates susceptibility loci at 1q43, 2p16.1, 2q22.3 and 17q21.32, Hum Mol Genet, 2012	Genome-wide association study
	rs12951323 (A/C)	chr17:46027565	intergenic (downstream PNPO, PRR15L)	EPICURE consortium et al. Genome-wide association analysis of genetic generalized epilepsies implicates susceptibility loci at 1q43, 2p16.1, 2q22.3 and 17q21.32, Hum Mol Genet, 2012	Genome-wide association study
	rs72823592 (G/A)	chr17:46123004	intergenic (upstream NFE2L1)	EPICURE consortium et al. Genome-wide association analysis of genetic generalized epilepsies implicates susceptibility loci at 1q43, 2p16.1, 2q22.3 and 17q21.32, Hum Mol Genet, 2012	Genome-wide association study
	rs12720541 (G/T)	chr1:186870072	PLA2G4A intron	EPICURE consortium et al. Genome-wide association analysis of genetic generalized epilepsies implicates susceptibility loci at 1q43, 2p16.1, 2q22.3 and 17q21.32, Hum Mol Genet, 2012	Genome-wide association study
	rs1520965 (C/A)	chr2:58063748	intergenic	EPICURE consortium et al. Genome-wide association analysis of genetic generalized epilepsies implicates susceptibility loci at 1q43, 2p16.1, 2q22.3 and 17q21.32, Hum Mol Genet, 2012	Genome-wide association study
	rs2717068 (A/C)	chr2:58094873	intergenic	EPICURE consortium et al. Genome-wide association analysis of genetic generalized epilepsies implicates susceptibility loci at 1q43, 2p16.1, 2q22.3 and 17q21.32, Hum Mol Genet, 2012	Genome-wide association study
	rs10496964 (C/T)	chr2:145359909	intergenic	EPICURE consortium et al. Genome-wide association analysis of genetic generalized epilepsies implicates susceptibility loci at 1q43, 2p16.1, 2q22.3 and 17q21.32, Hum Mol Genet, 2012	Genome-wide association study
	rs10030601 (T/C)	chr4:150725212	IQCM intron	EPICURE consortium et al. Genome-wide association analysis of genetic generalized epilepsies implicates susceptibility loci at 1q43, 2p16.1, 2q22.3 and 17q21.32, Hum Mol Genet, 2012	Genome-wide association study
	rs12904369 (C/A)	chr15:97335674	intergenic (downstream SPATA8)	EPICURE consortium et al. Genome-wide association analysis of genetic generalized epilepsies implicates susceptibility loci at 1q43, 2p16.1, 2q22.3 and 17q21.32, Hum Mol Genet, 2012	Genome-wide association study
	rs10853686 (T/C)	chr18:25870524	intergenic	EPICURE consortium et al. Genome-wide association analysis of genetic generalized epilepsies implicates susceptibility loci at 1q43, 2p16.1, 2q22.3 and 17q21.32, Hum Mol Genet, 2012	Genome-wide association study
	rs12059546 (A/G)	chr1:239970097	CHRM3 intron	EPICURE consortium et al. Genome-wide association analysis of genetic generalized epilepsies implicates susceptibility loci at 1q43, 2p16.1, 2q22.3 and 17q21.32, Hum Mol Genet, 2012	Genome-wide association study
	rs1110615 (G/A)	chr1:239974170	CHRM3 intron	EPICURE consortium et al. Genome-wide association analysis of genetic generalized epilepsies implicates susceptibility loci at 1q43, 2p16.1, 2q22.3 and 17q21.32, Hum Mol Genet, 2012	Genome-wide association study
	rs62261251 (C/G)	chr3:49637049	BSN intron	EPICURE consortium et al. Genome-wide association analysis of genetic generalized epilepsies implicates susceptibility loci at 1q43, 2p16.1, 2q22.3 and 17q21.32, Hum Mol Genet, 2012	Genome-wide association study
	rs39861 (A/G)	chr5:66152258	MAST4 intron	EPICURE consortium et al. Genome-wide association analysis of genetic generalized epilepsies implicates susceptibility loci at 1q43, 2p16.1, 2q22.3 and 17q21.32, Hum Mol Genet, 2012	Genome-wide association study
	rs17669194 (C/T)	chr13:34267584	intergenic	EPICURE consortium et al. Genome-wide association analysis of genetic generalized epilepsies implicates susceptibility loci at 1q43, 2p16.1, 2q22.3 and 17q21.32, Hum Mol Genet, 2012	Genome-wide association study
	rs7587026 (C/A)	chr2:166978750	SCN1A intron	Kasperaviciute et al. Epilepsy, hippocampal sclerosis and febrile seizures linked by common genetic variation around SCN1A, Brain, 2013	Genome-wide meta-analysis association study
	rs3769955 (C/T)	chr2:166234632	SCN2A intron	Feenstra et al. Common variants associated with general and MMR vaccine-related febrile seizures, Nat Genet, 2014	Genome-wide association study
	rs6432860 (A/G)	chr2:166897864	SCN1A exon	Feenstra et al. Common variants associated with general and MMR vaccine-related febrile seizures, Nat Genet, 2014	Genome-wide association study
	rs114444506 (T/C)	chr11:26346831	ANO3 intron	Feenstra et al. Common variants associated with general and MMR vaccine-related febrile seizures, Nat Genet, 2014	Genome-wide association study
	rs11105468 (T/A)	chr12:90328833	intergenic	Feenstra et al. Common variants associated with general and MMR vaccine-related febrile seizures, Nat Genet, 2014	Genome-wide association study
	rs6732655 (A/T)	chr2:166895066	SCN1A intron	ILAE consortium on Complex Epilepsies, Genetic determinants of common epilepsies: a meta-analysis of genome-wide association studies, Lancet Oncol, 2014	Genome-wide meta-analysis association study
	rs28498976 (G/A)	chr4:31151357	intergenic (downstream PCDH7)	ILAE consortium on Complex Epilepsies, Genetic determinants of common epilepsies: a meta-analysis of genome-wide association studies, Lancet Oncol, 2014	Genome-wide meta-analysis association study
	rs111577701 (C/T)	chr3:167861408	intergenic (upstream GOLIM4)	ILAE consortium on Complex Epilepsies, Genetic determinants of common epilepsies: a meta-analysis of genome-wide association studies, Lancet Oncol, 2014	Genome-wide meta-analysis association study
	rs535066 (G/T)	chr4:46240287	intergenic (downstream GABRA2)	ILAE consortium on Complex Epilepsies, Genetic determinants of common epilepsies: a meta-analysis of genome-wide association studies, Lancet Oncol, 2014	Genome-wide meta-analysis association study
	rs2947349 (C/A)	chr2:58059803	intergenic (upstream VRK2)	ILAE consortium on Complex Epilepsies, Genetic determinants of common epilepsies: a meta-analysis of genome-wide association studies, Lancet Oncol, 2014	Genome-wide meta-analysis association study
	rs1939012 (T/C)	chr11:102595135	MMP8 intron	ILAE consortium on Complex Epilepsies, Genetic determinants of common epilepsies: a meta-analysis of genome-wide association studies, Lancet Oncol, 2014	Genome-wide meta-analysis association study
	rs1044352 (G/T)	chr4:31147874	PCDH7 exon	ILAE consortium on Complex Epilepsies, Genetic determinants of common epilepsies: a meta-analysis of genome-wide association studies, Lancet Oncol, 2014; ILAE consortium on Complex Epilepsies, Genome-wide mega-analysis identifies 16 loci and highlights diverse biological mechanisms in the common epilepsies, Nat Commun, 2018	Genome-wide meta-analysis association study; Genome-wide mega-analysis association study
	rs55670112 (A/C)	chr5:114268470	intergenic	ILAE consortium on Complex Epilepsies, Genetic determinants of common epilepsies: a meta-analysis of genome-wide association studies, Lancet Oncol, 2014	Genome-wide meta-analysis association study
	rs12987787 (T/C)	chr2:166858391	SCN1A intron	ILAE consortium on Complex Epilepsies, Genetic determinants of common epilepsies: a meta-analysis of genome-wide association studies, Lancet Oncol, 2014	Genome-wide meta-analysis association study
	rs4671319 (G/A)	chr2:57950346	intergenic	ILAE consortium on Complex Epilepsies, Genome-wide mega-analysis identifies 16 loci and highlights diverse biological mechanisms in the common epilepsies, Nat Commun, 2018	Genome-wide mega-analysis association study
	rs6432877 (C/G)	chr2:166998767	SCN1A intron	ILAE consortium on Complex Epilepsies, Genome-wide mega-analysis identifies 16 loci and highlights diverse biological mechanisms in the common epilepsies, Nat Commun, 2018	Genome-wide mega-analysis association study
	rs4638568 (G/A)	chr16:50045839	intergenic (upstream CNEP1R1)	ILAE consortium on Complex Epilepsies, Genome-wide mega-analysis identifies 16 loci and highlights diverse biological mechanisms in the common epilepsies, Nat Commun, 2018	Genome-wide mega-analysis association study
	rs2212656 (C/A)	chr2:167000843	SCN1A intron	ILAE consortium on Complex Epilepsies, Genome-wide mega-analysis identifies 16 loci and highlights diverse biological mechanisms in the common epilepsies, Nat Commun, 2018	Genome-wide mega-analysis association study
	rs4665630 (C/T)	chr2:23898317	KLHL29 intron	ILAE consortium on Complex Epilepsies, Genome-wide mega-analysis identifies 16 loci and highlights diverse biological mechanisms in the common epilepsies, Nat Commun, 2018	Genome-wide mega-analysis association study
	rs1402398 (G/A)	chr2:58042241	intergenic	ILAE consortium on Complex Epilepsies, Genome-wide mega-analysis identifies 16 loci and highlights diverse biological mechanisms in the common epilepsies, Nat Commun, 2018	Genome-wide mega-analysis association study
	rs887696 (C/T)	chr2:191583507	intergenic	ILAE consortium on Complex Epilepsies, Genome-wide mega-analysis identifies 16 loci and highlights diverse biological mechanisms in the common epilepsies, Nat Commun, 2018	Genome-wide mega-analysis association study
	rs11943905 (C/T)	chr4:46397617	intergenic (upstream GABRA2)	ILAE consortium on Complex Epilepsies, Genome-wide mega-analysis identifies 16 loci and highlights diverse biological mechanisms in the common epilepsies, Nat Commun, 2018	Genome-wide mega-analysis association study
	rs4596374 (C/T)	chr5:114221505	intergenic	ILAE consortium on Complex Epilepsies, Genome-wide mega-analysis identifies 16 loci and highlights diverse biological mechanisms in the common epilepsies, Nat Commun, 2018	Genome-wide mega-analysis association study
	rs68082256 (G/A)	chr6:16971575	intergenic	ILAE consortium on Complex Epilepsies, Genome-wide mega-analysis identifies 16 loci and highlights diverse biological mechanisms in the common epilepsies, Nat Commun, 2018	Genome-wide mega-analysis association study
	rs13200150 (A/G)	chr6:128309768	PTPRK intron	ILAE consortium on Complex Epilepsies, Genome-wide mega-analysis identifies 16 loci and highlights diverse biological mechanisms in the common epilepsies, Nat Commun, 2018	Genome-wide mega-analysis association study
	rs4794333 (T/C)	chr17:46045495	intergenic (upstream CDK5RAP3)	ILAE consortium on Complex Epilepsies, Genome-wide mega-analysis identifies 16 loci and highlights diverse biological mechanisms in the common epilepsies, Nat Commun, 2018	Genome-wide mega-analysis association study
	rs2833098 (G/A)	chr21:32183996	intergenic (downstream KRTAP8-1)	ILAE consortium on Complex Epilepsies, Genome-wide mega-analysis identifies 16 loci and highlights diverse biological mechanisms in the common epilepsies, Nat Commun, 2018	Genome-wide mega-analysis association study
	rs1046276 (T/C)	chr16:30914626	CTF1 noncoding exon	ILAE consortium on Complex Epilepsies, Genome-wide mega-analysis identifies 16 loci and highlights diverse biological mechanisms in the common epilepsies, Nat Commun, 2018	Genome-wide mega-analysis association study
	rs12185644 (C/A)	chr2:58051769	intergenic	ILAE consortium on Complex Epilepsies, Genome-wide mega-analysis identifies 16 loci and highlights diverse biological mechanisms in the common epilepsies, Nat Commun, 2018	Genome-wide mega-analysis association study
	rs13020210 (G/A)	chr2:223567016	MOGAT1 intron	ILAE consortium on Complex Epilepsies, Genome-wide mega-analysis identifies 16 loci and highlights diverse biological mechanisms in the common epilepsies, Nat Commun, 2018	Genome-wide mega-analysis association study
	rs1991545 (G/A)	chr3:155552311	SLC33A1 intron	ILAE consortium on Complex Epilepsies, Genome-wide mega-analysis identifies 16 loci and highlights diverse biological mechanisms in the common epilepsies, Nat Commun, 2018	Genome-wide mega-analysis association study
	rs1318322 (A/G)	chr6:121334770	intergenic	ILAE consortium on Complex Epilepsies, Genome-wide mega-analysis identifies 16 loci and highlights diverse biological mechanisms in the common epilepsies, Nat Commun, 2018	Genome-wide mega-analysis association study
	rs608781 (C/T)	chr18:48407326	ME2 intron	Wang et al. Replication, reanalysis, and gene expression: ME2 and genetic generalized epilepsy, 2019; Greenberg et al. Malic enzyme 2 may underlie susceptibility to adolescent-onset idiopathic generalized epilepsy, Am J Hum Genet, 2005	Candidate SNP association study; Candidate SNP association study
	rs3812718 (C/T)	chr2:166909544	SCN1A intron	Tang et al. SCN1A rs3812718 polymorphism and susceptibility to epilepsy with febrile seizures: a meta-analysis, Gene, 2014; Baum et al. Case-control association study of polymorphisms in the voltage-gated sodium channel genes SCN1A, SCN2A, SCN3A, SCN1B, and SCN2B and epilepsy, Hum Genet, 2014; Le Gal et al. Replication of association between a SCN1A splice variant and febrile seizures, Epilepsia,…	Candidate SNP meta-analysis association study; Candidate SNP association study; Candidate SNP association study; Candidate SNP meta-analysis association study
	rs3743123 (G/A)	chr15:35045057	GJD2 (CX36) exon	Hempelmann et al. Confirmatory evidence for an association of the connexin-36 gene with juvenile myoclonic epilepsy, Epi Res, 2006; Mas et al. Association of the connexin36 gene with juvenile myoclonic epilepsy, J Med Genet, 2004	Candidate SNP association study; Candidate SNP association study
	rs2029461 (C/T)	chr6:34105790	GRM4 intron	Parihar et al. Association of the GRM4 gene variants with juvenile myoclonic epilepsy in an Indian population, J Genet, 2014; Muhle et al. Role of GRM4 in idiopathic generalized epilepsies analysed by genetic association and sequence analysis, Epi Res, 2010	Candidate SNP association study; Candidate SNP association study
	rs3918149 (G/A)	chr6:32936373	BRD2 noncoding exon	Pal et al. BRD2 (RING3) is a probable major susceptibility gene for common juvenile myoclonic epilepsy, Am J Hum Genet, 2003; Cavalleri et al. A Multicenter Study of BRD2 as a Risk Factor for Juvenile Myoclonic Epilepsy, Epilepsia, 2007	Candidate SNP association study; Candidate SNP association study
	rs7588807 (G/T)	chr2:220439102	INHA intron	Sander et al. Association of the 867Asp variant of the human anion exchanger 3 gene with common subtypes of idiopathic generalized epilepsy, Epi Res, 2002; Yalcin et al. An association analysis at 2q36 reveals a new candidate susceptibility gene for juvenile absence epilepsy and/or absence seizures associated with generalized tonic-clonic seizures, Epilepsia, 2011.	Candidate SNP association study; Candidate SNP association study
	rs2298771 (C/T)	chr2:166892788	SCN1A exon	Baum et al. Case–control association study of polymorphisms in the voltage.gated sodium channel genes SCN1A, SCN2A, SCN3A, SCN1B, and SCN2B and epilepsy, Epilepsia, 2011; Bertok et al. The association of SCN1A p.Thr1067Ala polymorphism with epilepsy risk and the response to antiepileptic drugs in Slovenian children and adolescents with epilepsy, Seizure, 2017	Candidate SNP association study; Candidate SNP association study
	rs1044396 (G/A)	chr20:61981134	CHRNA4 exon	Chou et al. Association of the Neural Nicotinic Acetylcholine Receptor Subunit a4 Polymorphisms with Febrile Convulsions, Epilepsia, 2003; Lee at al. Association of Idiopathic Generalized Epilepsy With Polymorphisms in the Neuronal Nicotinic Acetylcholine Receptor Subunits, J Clin Lab Anal, 2007	Candidate SNP association study; Candidate SNP association study
	rs211037 (C/T)	chr5:161528280	GABRG2 exon	Chou et al. Association of the Neural Nicotinic Acetylcholine Receptor Subunit a4 Polymorphisms with Febrile Convulsions, Epilepsia, 2003; Chou et al. Association of GABRG2 Polymorphisms With Idiopathic Generalized Epilepsy, Ped Neurol, 2007; Ella et al. The genetic variant C588T of GABARG2 is linked to childhood idiopathic generalized epilepsy and resistance to antiepileptic drugs, Seizure:Eur J…	Candidate SNP association study; Candidate SNP association study; Candidate SNP association study; Candidate SNP meta-analysis association study; Candidate SNP meta-analysis association study; Candidate SNP association study
	rs1801133 (G/A)	chr1:11856378	MTHFR exon	Rai et al. Methylenetetrahydrofolate reductase C677T polymorphism and susceptibility to epilepsy, Neurol Sci, 2018; Wu et al. Association between methylenetetrahydrofolate reductase C677T polymorphism and epilepsy susceptibility: A meta-analysis, Seizure, 2014	Candidate SNP meta-analysis association study; Candidate SNP meta-analysis association study
	rs16944 (A/G)	chr2:113594867	intergenic (upstream IL1B)	Kira et al. Genetic susceptibility to febrile seizures: Case-control association studies, Brain Dev, 2010; Kauffman et al. Association study between interleukin gene 1B and epileptic disorders: a HuGe review and meta-analysis, GiM, 2008; Saghazadeh et al. Proinflammatory and anti-inflammatory cytokines in febrile seizures and epilepsy: systematic review and meta-analysis, Rev Neurosci, 2014	Candidate SNP association study; Candidate SNP meta-analysis association study; Candidate SNP meta-analysis association study
	rs6265 (C/T)	chr11:27679916	BDNF exon	Shaari et al. Association of BDNF Polymorphisms with the Risk of Epilepsy: a Multicenter Study, Mol Neurobiol, 2016; Xu et al. Significant association of BDNF rs6265 G>A polymorphism with susceptibility to epilepsy: a meta-analysis, Neur Dis Treat, 2018	Candidate SNP association study; Candidate SNP meta-analysis association study
	rs1800587 (G/A)	chr2:113542960	IL1A exon	Saghazadeh et al. Proinflammatory and anti-inflammatory cytokines in febrile seizures and epilepsy: systematic review and meta-analysis, Rev Neurosci, 2014	Candidate SNP meta-analysis association study
	rs1130183 (G/A)	chr1:160011512	KCNJ10 exon	Lenzen et al. Supportive evidence for an allelic association of the human KCNJ10 potassium channel gene with idiopathic generalized epilepsy, Epi Res, 2005; Buono et al. Association between variation in the human KCNJ10 potassium ion channel gene and seizure susceptibility, Epi Res, 2004	Candidate SNP association study;Candidate SNP association study
