# Supplementary material for: Molecular EPISTOP, a comprehensive multi-omic analysis of blood from Tuberous Sclerosis Complex infants age birth to two years
Source: Nat Commun. 2023 Nov 23;14:7664. doi: 10.1038/s41467-023-42855-6 (PMC10667269; doi:10.1038/s41467-023-42855-6)
Supplement: Supplementary file 16 — Source Data [file 41467_2023_42855_MOESM16_ESM.xlsx]

## Sheet: Fig_1a
sample_anon	PC1	PC2	Condition	VGB
EPI.45U.GOA	6.78079	0.49337	TSC	no VGB treatment
EPI.0OZ.HSS	-5.56015	-6.15741	TSC	VGB treatment
EPI.EEI.1EZ	2.23752	3.78726	TSC	VGB treatment
EPI.0UN.L2J	5.16101	-2.64056	Control	no VGB treatment
EPI.AA7.2D3	6.6261	-1.20633	TSC	no VGB treatment
EPI.U39.BGK	0.470085	0.750657	TSC	no VGB treatment
EPI.1GU.YPZ	3.34572	0.830776	TSC	no VGB treatment
EPI.PRS.AR6	-5.07089	-4.30609	TSC	VGB treatment
EPI.2Y4.F64	1.19607	-3.09355	TSC	no VGB treatment
EPI.ZVD.QKE	0.468001	-3.84299	TSC	no VGB treatment
EPI.ZLS.53G	-3.01108	3.45212	TSC	VGB treatment
EPI.LV5.LCD	-2.64395	5.08611	TSC	VGB treatment
EPI.KM2.5Z8	2.11975	-2.68359	Control	no VGB treatment
EPI.GWY.VQU	1.39985	4.71174	Control	no VGB treatment
EPI.N65.WUN	5.63081	-2.26861	TSC	no VGB treatment
EPI.FOV.28I	-1.88066	-7.06236	TSC	VGB treatment
EPI.EWY.YCM	-0.542475	-1.9178	TSC	no VGB treatment
EPI.7H3.QK5	-4.40402	-0.330795	TSC	VGB treatment
EPI.456.DMI	2.22513	2.15892	TSC	no VGB treatment
EPI.WUF.XRG	-2.80336	-0.658608	TSC	no VGB treatment
EPI.AEH.XJE	-5.46524	1.81559	TSC	VGB treatment
EPI.SNJ.9AK	-3.19272	1.12255	TSC	VGB treatment
EPI.NUV.81R	-2.39571	-1.69383	TSC	VGB treatment
EPI.QPE.E9L	5.08636	1.34625	TSC	no VGB treatment
EPI.HRA.DI8	-7.30619	-0.535684	TSC	VGB treatment
EPI.UGQ.16I	-2.39727	-3.13287	TSC	VGB treatment
EPI.9SL.LYV	6.74886	-0.758776	TSC	no VGB treatment
EPI.TZQ.R8V	-0.815956	-1.37649	TSC	no VGB treatment
EPI.6CB.2A8	-3.86171	9.19075	Control	no VGB treatment
EPI.EO5.LPD	4.0071	0.668756	TSC	no VGB treatment
EPI.KRB.904	-7.27417	-1.64476	TSC	VGB treatment
EPI.9SO.PZD	0.407528	0.269863	TSC	no VGB treatment
EPI.P2J.CF3	2.37198	-2.54509	TSC	VGB treatment
EPI.VY1.4D4	4.48023	0.754019	TSC	no VGB treatment
EPI.Z30.3Q9	-5.27166	1.50997	TSC	VGB treatment
EPI.JO2.YGY	9.9621	-2.00618	TSC	no VGB treatment
EPI.5PN.T0L	-2.17893	-7.0573	TSC	VGB treatment
EPI.IHN.IEC	-0.639449	-2.13193	TSC	VGB treatment
EPI.51H.O2A	3.44354	3.35499	TSC	no VGB treatment
EPI.OJ9.QJW	-5.54956	-2.41837	TSC	VGB treatment
EPI.TNZ.LMR	-1.15004	3.60347	TSC	no VGB treatment
EPI.EB1.Q65	-3.7292	1.55238	TSC	no VGB treatment
EPI.356.I2L	6.32339	-0.253049	TSC	no VGB treatment
EPI.7QJ.TGL	1.57314	-1.76342	TSC	VGB treatment
EPI.J08.J4S	-5.91522	1.42089	TSC	VGB treatment
EPI.KJZ.IA3	3.69366	-0.227766	TSC	no VGB treatment
EPI.T4P.7HN	0.297718	-1.59178	TSC	no VGB treatment
EPI.1QE.E3E	1.32226	-2.1283	TSC	no VGB treatment
EPI.HWK.6JW	-5.52806	2.51406	Control	no VGB treatment
EPI.Q52.77R	-7.02376	-1.47754	TSC	VGB treatment
EPI.LPR.YBG	2.48666	5.69661	TSC	no VGB treatment
EPI.XS2.PM4	1.69166	4.37193	TSC	no VGB treatment
EPI.QRN.BA6	1.00169	-3.80387	TSC	no VGB treatment
EPI.1MP.ABP	2.24241	-2.49939	TSC	no VGB treatment
EPI.GAV.9UQ	-1.55345	0.820372	TSC	no VGB treatment
EPI.A7S.LXN	4.55997	0.946484	TSC	no VGB treatment
EPI.MXX.A2J	-6.49927	2.30529	TSC	VGB treatment
EPI.HC1.1NC	-4.92408	-1.26846	TSC	VGB treatment
EPI.IP7.8BD	4.4683	-0.325186	TSC	no VGB treatment
EPI.FFI.QBE	1.18618	1.5509	TSC	VGB treatment
EPI.YJD.Z0K	0.149755	0.89782	Control	no VGB treatment
EPI.GZA.S94	-1.85759	-2.65607	Control	no VGB treatment
EPI.60C.ZN6	5.68358	1.08909	TSC	no VGB treatment
EPI.8VO.19O	-7.93183	-5.00732	TSC	VGB treatment
EPI.XSD.MWU	2.68374	0.814714	TSC	no VGB treatment
EPI.Z1T.Q22	-6.33736	0.568224	TSC	VGB treatment
EPI.OH7.L9L	5.62534	3.27799	TSC	no VGB treatment
EPI.4J2.EZJ	-2.11466	-3.86648	TSC	VGB treatment
EPI.KT6.RO7	6.57791	-1.69875	TSC	no VGB treatment
EPI.AC5.GV5	-1.65883	2.21118	TSC	no VGB treatment
EPI.ZCW.COT	-8.40315	0.2005	TSC	VGB treatment
EPI.ZZY.IJZ	1.01453	4.23533	TSC	VGB treatment
EPI.W66.2SU	8.02507	-0.349085	TSC	no VGB treatment
EPI.FB5.E4V	-6.48881	3.02909	TSC	VGB treatment
EPI.H62.VPK	4.6578	-1.10645	TSC	VGB treatment
EPI.TS1.BFS	4.64619	4.87824	TSC	no VGB treatment
EPI.D1K.U0T	-3.05121	-4.06072	TSC	VGB treatment
EPI.JEW.FNX	-6.51026	2.36421	TSC	VGB treatment
EPI.KR0.0G2	8.72625	-3.85415	TSC	no VGB treatment
EPI.761.EXC	-3.50037	-9.69969	TSC	VGB treatment
EPI.L4A.1TS	-1.51148	0.30833	TSC	VGB treatment
EPI.WYA.2WF	-4.56738	1.25114	TSC	VGB treatment
EPI.U0M.GEO	-0.271198	1.84418	TSC	VGB treatment
EPI.MFN.WF9	2.29515	-1.30939	TSC	VGB treatment
EPI.7L8.K1N	-3.17349	-3.84609	TSC	VGB treatment
EPI.N19.7J0	0.23823	6.47062	TSC	no VGB treatment
EPI.09I.IZD	-11.7335	5.10778	TSC	VGB treatment
EPI.6BC.52Z	-2.78971	3.80013	TSC	no VGB treatment
EPI.YN2.09F	-7.77074	-1.20515	TSC	VGB treatment
EPI.6Q1.ZDF	2.46992	2.80412	TSC	no VGB treatment
EPI.172.1MW	1.4185	0.0556273	Control	no VGB treatment
EPI.T8Z.V4X	6.20476	2.66182	TSC	no VGB treatment
EPI.HIL.9K6	-6.57857	-0.721599	TSC	VGB treatment
EPI.1Z8.21S	-3.29021	-0.404014	TSC	VGB treatment
EPI.MMK.WIM	6.19841	-2.57614	TSC	no VGB treatment
EPI.0F6.MVG	5.87609	1.10682	TSC	no VGB treatment
EPI.BB1.1HX	-7.86483	-0.481425	TSC	VGB treatment
EPI.171.PK2	-3.96465	10.3656	TSC	no VGB treatment
EPI.QLX.K99	4.61838	1.40774	TSC	no VGB treatment
EPI.ISQ.UNC	-4.07774	-1.54631	TSC	VGB treatment
EPI.TWT.QEV	3.4807	-0.570988	TSC	no VGB treatment
EPI.HFC.T17	-5.5789	9.05655	TSC	no VGB treatment
EPI.MWW.Y1M	-0.862269	-1.28124	Control	no VGB treatment
EPI.W92.QSJ	1.63794	0.294629	TSC	no VGB treatment
EPI.25N.I0P	-4.28903	-5.32685	TSC	VGB treatment
EPI.05Y.0GO	3.99134	-1.31568	TSC	no VGB treatment
EPI.CVA.70U	-4.37984	1.01735	TSC	VGB treatment
EPI.AIF.G7Y	5.03889	1.27681	TSC	no VGB treatment
EPI.MO5.80H	-2.61973	-3.98839	TSC	no VGB treatment
EPI.5Z7.KX6	0.13572	1.0565	TSC	no VGB treatment
EPI.XES.UOZ	-0.811433	0.408478	TSC	no VGB treatment
EPI.FA7.CP6	6.48218	-1.56443	TSC	no VGB treatment
EPI.N3D.XVA	-3.03459	-2.16352	TSC	VGB treatment
EPI.ALV.822	-0.448578	-1.56712	TSC	no VGB treatment
EPI.1B0.KKH	8.14402	-3.67503	TSC	no VGB treatment
EPI.CBD.WVN	-3.9727	-4.80495	TSC	VGB treatment
EPI.5A0.JGL	6.8099	-2.99728	TSC	no VGB treatment
EPI.PDL.GBH	-1.97446	-2.65043	Control	no VGB treatment
EPI.XRC.0A0	-4.952	-2.01128	Control	no VGB treatment
EPI.DB8.TYI	7.72278	-2.95505	TSC	no VGB treatment
EPI.M4V.FRH	-5.64974	-1.48222	TSC	VGB treatment
EPI.KGA.T5I	-1.53314	-0.720908	TSC	VGB treatment
EPI.1ML.533	-3.486	-0.345217	Control	no VGB treatment
EPI.EME.NGV	6.26536	1.45273	TSC	no VGB treatment
EPI.Z6N.9JY	-5.69026	0.558936	TSC	VGB treatment
EPI.N2I.DXG	0.186964	1.56654	TSC	no VGB treatment
EPI.I2C.G4Y	-1.44447	0.415221	TSC	no VGB treatment
EPI.G9F.CFN	2.73531	-2.9011	Control	no VGB treatment
EPI.ZG8.KB5	-0.121794	-3.55104	Control	no VGB treatment
EPI.5M5.OFN	5.88819	-0.594772	TSC	no VGB treatment
EPI.1N9.0TG	-5.69075	-2.14125	TSC	VGB treatment
EPI.QON.UT2	1.74191	-7.3723	TSC	VGB treatment
EPI.IPB.IDI	3.59885	-0.148946	TSC	no VGB treatment
EPI.A67.N02	-4.96618	-2.8916	TSC	VGB treatment
EPI.NSG.49N	-3.71304	-0.506132	TSC	VGB treatment
EPI.9HF.E5I	3.41106	4.58973	TSC	no VGB treatment
EPI.HFJ.XJC	-5.46872	0.245446	TSC	VGB treatment
EPI.SVP.PW9	0.780741	5.95321	TSC	no VGB treatment
EPI.MKK.PQS	2.89099	0.548478	TSC	no VGB treatment
EPI.FJ2.XG4	-4.34953	0.871991	TSC	VGB treatment
EPI.T45.YIP	-3.14683	1.95222	TSC	VGB treatment
EPI.1IX.GTU	1.46021	-0.509026	Control	no VGB treatment
EPI.5XC.7AD	-1.46778	7.33969	TSC	no VGB treatment
EPI.DB1.RNL	-3.80354	-4.56088	TSC	VGB treatment
EPI.VDZ.LBZ	-2.77452	-0.0745648	TSC	VGB treatment
EPI.W85.2A9	-7.33825	2.40444	TSC	VGB treatment
EPI.LBA.CG5	6.01676	-2.35149	TSC	no VGB treatment
EPI.3SI.64J	-0.664103	-6.90297	TSC	VGB treatment
EPI.2GV.YV4	-1.76717	0.761254	Control	no VGB treatment
EPI.B50.H17	2.69196	-0.00795047	Control	no VGB treatment
EPI.HD8.7XL	2.30519	1.97796	TSC	no VGB treatment
EPI.4UG.RID	-4.28812	-1.85043	TSC	VGB treatment
EPI.CUQ.ERE	0.380867	6.25151	TSC	no VGB treatment
EPI.83O.OKJ	7.64923	-2.14878	TSC	no VGB treatment
EPI.7J1.LUQ	-0.555491	-7.09077	TSC	VGB treatment
EPI.KJV.5OW	1.99772	-4.62069	TSC	VGB treatment
EPI.9XQ.9ID	-0.747373	-1.75672	TSC	VGB treatment
EPI.22T.B0W	8.2183	-1.51934	TSC	no VGB treatment
EPI.I1L.Z3U	-1.14237	-6.40086	TSC	VGB treatment
EPI.9GJ.O0R	5.75331	2.62805	TSC	VGB treatment
EPI.XP8.GY3	1.3403	-0.59927	TSC	VGB treatment
EPI.279.70Y	-6.91849	5.8802	TSC	VGB treatment
EPI.WVX.PAE	3.39	3.39162	TSC	no VGB treatment
EPI.SG5.ZMV	-9.89	4.38131	TSC	VGB treatment
EPI.FXP.1FG	-7.44216	2.32579	TSC	VGB treatment
EPI.1JH.ZAJ	7.76039	-1.4336	TSC	no VGB treatment
EPI.O0M.NRA	-4.93167	-4.29325	TSC	VGB treatment
EPI.C0V.VN7	2.56173	1.18932	TSC	no VGB treatment
EPI.LQG.GGV	0.153581	-3.10334	TSC	VGB treatment
EPI.TEI.VXP	0.853455	0.291714	TSC	no VGB treatment
EPI.M2P.ZYL	-5.5371	-4.30723	TSC	VGB treatment
EPI.HYD.5QZ	0.0993589	3.13882	TSC	VGB treatment
EPI.YQS.1AR	-7.82706	0.474154	TSC	VGB treatment
EPI.YXA.YAK	1.96361	4.9622	TSC	no VGB treatment
EPI.F4T.8GP	-2.98774	4.81044	TSC	no VGB treatment
EPI.4S3.5V8	-0.489612	0.144902	TSC	no VGB treatment
EPI.SCP.O3M	-3.88703	-0.648813	Control	no VGB treatment
EPI.SWF.EPX	7.07774	-1.54478	TSC	no VGB treatment
EPI.SD7.AE7	-0.0515027	-5.04392	TSC	VGB treatment
EPI.3IR.34P	3.94044	-1.78221	TSC	no VGB treatment
EPI.PB7.P5F	0.294753	-3.16494	TSC	VGB treatment
EPI.V0W.F0L	5.87391	0.9529	TSC	no VGB treatment
EPI.2KV.FBX	-6.04452	1.76411	TSC	VGB treatment
EPI.HHQ.CDE	-2.07448	6.90098	TSC	no VGB treatment
EPI.P1X.ASV	0.5508	-0.0404215	TSC	no VGB treatment
EPI.V6J.GCZ	4.65863	2.44395	TSC	no VGB treatment
EPI.W69.XA0	-5.73889	-2.08654	TSC	VGB treatment
EPI.ZDC.DIO	-0.210789	1.49205	TSC	no VGB treatment
EPI.UK8.MOH	-3.8679	-3.68886	TSC	VGB treatment
EPI.UM9.9IZ	2.48406	1.15545	TSC	no VGB treatment
EPI.D7K.6BY	-3.31871	-4.02694	TSC	no VGB treatment
EPI.QDC.27S	8.08529	-4.28489	TSC	no VGB treatment
EPI.Y4H.6IN	-6.35968	-0.743777	TSC	VGB treatment
EPI.3VJ.4EY	-0.171603	-2.37436	TSC	VGB treatment
EPI.CCT.EQM	6.21134	-0.914387	TSC	no VGB treatment
EPI.0YV.28J	-1.7618	-4.98345	TSC	VGB treatment
EPI.8FG.N25	4.77887	-2.80708	TSC	no VGB treatment
EPI.WS5.RNP	-3.35887	-2.64434	TSC	VGB treatment
EPI.G2S.EJR	6.34144	1.35161	TSC	no VGB treatment
EPI.4PI.PHV	-8.45252	4.25776	TSC	VGB treatment
EPI.AMT.QX7	3.87057	1.517	TSC	no VGB treatment
EPI.8P3.0A5	2.21134	2.24866	TSC	no VGB treatment
EPI.C7F.0N6	-2.87951	-1.57786	TSC	no VGB treatment
EPI.G1D.BMH	-0.385343	0.0606488	TSC	no VGB treatment
EPI.S3I.4D9	-0.486958	1.37478	TSC	no VGB treatment
EPI.691.8LX	5.688	-1.5415	TSC	no VGB treatment
EPI.ROF.E3B	-3.22336	-2.29404	TSC	no VGB treatment
EPI.4KI.ORB	1.81807	-1.09053	TSC	no VGB treatment
EPI.MXW.1C3	-0.0354173	2.91506	Control	no VGB treatment
EPI.3G5.WWV	-5.7469	5.31534	Control	no VGB treatment
EPI.SKZ.5P7	-0.147079	-2.60296	Control	no VGB treatment
EPI.LGK.53N	1.82568	8.52705	TSC	no VGB treatment
EPI.LPM.JDY	-3.94793	2.67931	TSC	VGB treatment
EPI.J9C.LC2	2.00466	4.35912	TSC	VGB treatment
EPI.I2R.FG5	-2.40524	1.73428	TSC	VGB treatment
EPI.0K9.9OX	0.0547849	-0.880436	Control	no VGB treatment
EPI.IVU.TBY	-3.8468	0.308356	Control	no VGB treatment
EPI.3HJ.27E	3.674	0.966916	Control	no VGB treatment
EPI.6DN.F38	-0.581069	-3.82403	TSC	VGB treatment
EPI.Z8I.EW1	5.28625	-2.36881	TSC	no VGB treatment
EPI.KMR.FPI	-4.40308	-3.36484	TSC	VGB treatment
EPI.YD3.B37	1.83297	0.406692	TSC	no VGB treatment
EPI.MCQ.N5U	-0.317778	4.13345	Control	no VGB treatment
EPI.NQT.UT4	4.39711	1.85312	TSC	no VGB treatment
EPI.69D.AQ0	-3.18442	-3.51246	TSC	VGB treatment
EPI.BUR.RAV	2.48392	2.40255	TSC	no VGB treatment
EPI.LH1.RE7	2.93778	3.61041	Control	no VGB treatment
EPI.CY1.LSX	-3.33527	11.1134	TSC	no VGB treatment
EPI.UL2.STN	-6.80062	1.78486	TSC	VGB treatment
EPI.NVH.KWP	3.37133	3.89018	TSC	VGB treatment
EPI.9HU.P7N	-1.57865	1.13479	TSC	VGB treatment
EPI.M3J.YEH	5.90441	-0.564321	TSC	no VGB treatment
EPI.2F8.QJ4	-6.33809	-2.24445	TSC	VGB treatment
EPI.SV8.RAO	1.17284	0.218554	TSC	VGB treatment
EPI.V9M.LTV	1.78867	1.95749	TSC	VGB treatment
EPI.7MF.3LL	-5.91738	-0.994647	TSC	VGB treatment
EPI.116.Z49	-2.49343	-4.748	Control	no VGB treatment
EPI.CFT.HBQ	2.22255	-2.2138	Control	no VGB treatment
EPI.3NZ.6V4	6.22634	-3.07341	TSC	no VGB treatment
EPI.A0B.QHI	1.62176	-2.30658	TSC	no VGB treatment
EPI.IQU.FJ0	-0.607762	-3.9738	TSC	no VGB treatment
EPI.OIM.RM6	7.55649	-0.550747	Control	no VGB treatment
EPI.VQL.V06	5.18467	2.93285	TSC	no VGB treatment
EPI.86B.RKK	-5.85693	-1.16756	TSC	VGB treatment
EPI.TVP.KHX	-2.65115	1.15665	TSC	VGB treatment
EPI.FDI.OOA	-7.24892	1.02689	TSC	VGB treatment
EPI.56T.YUX	0.0234773	0.0184738	TSC	VGB treatment
EPI.T8P.KXM	-6.59098	0.668926	TSC	VGB treatment
EPI.SPN.J0R	-1.29055	0.328752	TSC	VGB treatment
EPI.KZX.8YM	-4.14403	0.324993	Control	no VGB treatment
EPI.UU3.EL0	3.59723	3.07765	TSC	no VGB treatment
EPI.FF1.PIW	-3.34946	2.23119	TSC	VGB treatment
EPI.G9E.O4I	1.87519	7.69533	Control	no VGB treatment
EPI.V6F.GOQ	7.62163	3.29964	TSC	no VGB treatment
EPI.H2V.A5N	-5.04999	-1.93902	TSC	VGB treatment
EPI.DJS.HGD	7.22813	1.48306	TSC	no VGB treatment
EPI.Q89.RNF	3.56559	2.63538	TSC	no VGB treatment
EPI.NEG.RC7	2.57919	2.39064	TSC	no VGB treatment
EPI.4RL.J7A	-3.69646	-3.12949	TSC	VGB treatment
EPI.TZV.8Q8	2.08174	2.8446	TSC	no VGB treatment
EPI.F3Y.XHT	8.40108	-2.91208	TSC	no VGB treatment
EPI.JDZ.JPJ	-4.11252	-3.22871	TSC	VGB treatment
EPI.200.1EK	7.2193	-3.17482	TSC	no VGB treatment
EPI.P1U.ZZB	4.67069	3.60661	TSC	no VGB treatment
EPI.GJB.KD2	-7.24253	-2.72455	TSC	VGB treatment
EPI.QZX.796	3.12312	3.14051	TSC	no VGB treatment
EPI.0E7.7XE	4.76341	1.73583	TSC	no VGB treatment
EPI.KH7.R10	-7.11256	2.14637	TSC	VGB treatment
EPI.PT7.Q7X	3.20601	2.23802	TSC	no VGB treatment
EPI.SJ9.358	-1.61184	1.34368	Control	no VGB treatment
EPI.JLP.4DF	1.41423	0.998797	Control	no VGB treatment
EPI.E35.TQQ	6.57026	-1.18823	TSC	no VGB treatment
EPI.3A8.EYB	-1.2181	-4.22837	TSC	no VGB treatment
EPI.BN4.6DI	2.95554	1.56473	Control	no VGB treatment
EPI.B13.MGS	2.31792	1.27569	Control	no VGB treatment
EPI.E2X.I2L	-0.914864	-1.31876	Control	no VGB treatment
EPI.QSQ.9QT	4.65335	0.460925	TSC	no VGB treatment
EPI.HH3.C9L	-5.22385	-3.03772	TSC	VGB treatment
EPI.6FE.79Y	1.67626	0.928066	TSC	no VGB treatment
EPI.LL5.HGM	-0.553176	0.289621	TSC	no VGB treatment
EPI.1U4.EME	0.0500986	-1.89851	TSC	no VGB treatment
EPI.OTR.3YR	6.914	-0.43061	TSC	no VGB treatment
EPI.G1I.M6N	-3.8347	-1.84721	TSC	VGB treatment
EPI.DWW.S5A	5.73197	-0.979054	TSC	no VGB treatment
EPI.A9J.Y4I	3.35737	0.0215894	Control	no VGB treatment
EPI.XC1.88I	1.4717	2.05691	Control	no VGB treatment
EPI.2UD.4DH	5.93774	1.51307	TSC	no VGB treatment
EPI.TBF.PX2	-2.48199	-2.79646	TSC	no VGB treatment
EPI.Q6P.VSA	3.47111	-0.108526	Control	no VGB treatment
EPI.NZJ.GG6	-0.207591	3.56464	Control	no VGB treatment
EPI.0R2.VAC	0.931678	4.37118	TSC	no VGB treatment
EPI.6RF.JZ3	2.15	-5.86051	TSC	VGB treatment
EPI.CR8.0NR	-1.09645	-1.1581	Control	no VGB treatment
EPI.OTY.2SN	-0.80006	2.98432	TSC	no VGB treatment
EPI.2P3.0UN	-10.0744	-0.0841541	TSC	VGB treatment
EPI.0S8.QHK	-0.0530505	1.90825	TSC	no VGB treatment
EPI.U9N.7GV	5.43803	0.0218794	Control	no VGB treatment
EPI.O36.MNQ	-1.82077	-0.456671	Control	no VGB treatment
EPI.XKS.LKQ	-2.64725	-0.366708	Control	no VGB treatment
EPI.B3G.VPZ	2.56234	0.617799	Control	no VGB treatment
EPI.EC2.PL9	9.5131	-1.16273	TSC	no VGB treatment
EPI.EHX.US6	-5.18364	-2.77748	TSC	VGB treatment
EPI.Q32.JKI	4.87751	-1.55287	TSC	VGB treatment
EPI.JQQ.A94	4.67437	1.36221	TSC	no VGB treatment
EPI.9JN.0D5	-4.94258	-0.995177	TSC	VGB treatment
EPI.DIF.HNX	0.0432269	3.73633	TSC	no VGB treatment

## Sheet: Fig_1b
sample_anon	PC1	PC2	Condition	VGB
EPI.45U.GOA	-5.38599	1.51382	TSC	no VGB treatment
EPI.0OZ.HSS	0.771434	-4.74194	TSC	VGB treatment
EPI.EEI.1EZ	-3.8027	4.07336	TSC	VGB treatment
EPI.0UN.L2J	-4.03701	-2.51593	Control	no VGB treatment
EPI.AA7.2D3	-5.85641	0.456974	TSC	no VGB treatment
EPI.U39.BGK	1.41698	0.633981	TSC	no VGB treatment
EPI.1GU.YPZ	-0.627411	0.235506	TSC	no VGB treatment
EPI.PRS.AR6	1.10116	-3.63793	TSC	VGB treatment
EPI.2Y4.F64	0.339414	-4.40414	TSC	no VGB treatment
EPI.ZVD.QKE	0.376321	-4.69145	TSC	no VGB treatment
EPI.ZLS.53G	1.46225	4.13542	TSC	VGB treatment
EPI.LV5.LCD	0.695729	6.07276	TSC	VGB treatment
EPI.KM2.5Z8	-0.334128	-4.39112	Control	no VGB treatment
EPI.GWY.VQU	1.26973	4.78993	Control	no VGB treatment
EPI.N65.WUN	-4.64975	-1.56726	TSC	no VGB treatment
EPI.FOV.28I	-3.19843	-4.22756	TSC	VGB treatment
EPI.EWY.YCM	2.2867	-3.00463	TSC	no VGB treatment
EPI.7H3.QK5	1.17851	-0.724672	TSC	VGB treatment
EPI.456.DMI	-0.110538	1.9103	TSC	no VGB treatment
EPI.WUF.XRG	3.45778	-2.17798	TSC	no VGB treatment
EPI.AEH.XJE	2.73788	1.7449	TSC	VGB treatment
EPI.SNJ.9AK	0.0378689	2.17134	TSC	VGB treatment
EPI.NUV.81R	-1.22988	-0.259796	TSC	VGB treatment
EPI.QPE.E9L	-3.11499	1.62304	TSC	no VGB treatment
EPI.HRA.DI8	4.2626	-0.586392	TSC	VGB treatment
EPI.UGQ.16I	-1.77037	-1.6023	TSC	VGB treatment
EPI.9SL.LYV	-5.37071	0.501019	TSC	no VGB treatment
EPI.TZQ.R8V	2.55938	-2.17424	TSC	no VGB treatment
EPI.6CB.2A8	8.622	7.42238	Control	no VGB treatment
EPI.EO5.LPD	-1.96412	-0.611903	TSC	no VGB treatment
EPI.KRB.904	4.21114	-1.55902	TSC	VGB treatment
EPI.9SO.PZD	1.66002	-0.761181	TSC	no VGB treatment
EPI.P2J.CF3	-6.33899	0.14224	TSC	VGB treatment
EPI.VY1.4D4	-2.56622	1.07932	TSC	no VGB treatment
EPI.Z30.3Q9	3.73925	-0.196016	TSC	VGB treatment
EPI.JO2.YGY	-8.85463	0.207029	TSC	no VGB treatment
EPI.5PN.T0L	-2.10163	-6.1319	TSC	VGB treatment
EPI.IHN.IEC	-3.32517	-0.211687	TSC	VGB treatment
EPI.51H.O2A	-1.10468	3.01704	TSC	no VGB treatment
EPI.OJ9.QJW	0.658856	-0.82849	TSC	VGB treatment
EPI.TNZ.LMR	4.4953	2.13848	TSC	no VGB treatment
EPI.EB1.Q65	6.57199	-0.924606	TSC	no VGB treatment
EPI.356.I2L	-4.61331	0.362383	TSC	no VGB treatment
EPI.7QJ.TGL	-6.34566	1.6416	TSC	VGB treatment
EPI.J08.J4S	3.54362	0.88558	TSC	VGB treatment
EPI.KJZ.IA3	-2.01108	-1.08525	TSC	no VGB treatment
EPI.T4P.7HN	1.87424	-2.33464	TSC	no VGB treatment
EPI.1QE.E3E	-0.173278	-1.96377	TSC	no VGB treatment
EPI.HWK.6JW	9.04473	-0.428208	Control	no VGB treatment
EPI.Q52.77R	3.74838	-1.36606	TSC	VGB treatment
EPI.LPR.YBG	0.18875	6.31542	TSC	no VGB treatment
EPI.XS2.PM4	0.88749	3.84379	TSC	no VGB treatment
EPI.QRN.BA6	0.254169	-5.07387	TSC	no VGB treatment
EPI.1MP.ABP	-0.333243	-4.10544	TSC	no VGB treatment
EPI.GAV.9UQ	4.13119	-0.683135	TSC	no VGB treatment
EPI.A7S.LXN	-2.4695	0.810255	TSC	no VGB treatment
EPI.MXX.A2J	4.07025	0.215218	TSC	VGB treatment
EPI.HC1.1NC	0.933054	0.0197487	TSC	VGB treatment
EPI.IP7.8BD	-2.86404	-0.541526	TSC	no VGB treatment
EPI.FFI.QBE	-4.87915	4.48589	TSC	VGB treatment
EPI.YJD.Z0K	1.81656	-1.73278	Control	no VGB treatment
EPI.GZA.S94	3.66871	-4.68863	Control	no VGB treatment
EPI.60C.ZN6	-4.03549	1.91288	TSC	no VGB treatment
EPI.8VO.19O	4.19997	-5.43028	TSC	VGB treatment
EPI.XSD.MWU	-0.597183	0.509367	TSC	no VGB treatment
EPI.Z1T.Q22	3.60391	1.42997	TSC	VGB treatment
EPI.OH7.L9L	-3.70246	3.98754	TSC	no VGB treatment
EPI.4J2.EZJ	-2.26751	-0.684417	TSC	VGB treatment
EPI.KT6.RO7	-5.5489	-0.675668	TSC	no VGB treatment
EPI.AC5.GV5	4.09147	0.184115	TSC	no VGB treatment
EPI.ZCW.COT	5.50808	0.408451	TSC	VGB treatment
EPI.ZZY.IJZ	-4.33087	7.35585	TSC	VGB treatment
EPI.W66.2SU	-6.5812	0.449552	TSC	no VGB treatment
EPI.FB5.E4V	3.89463	2.42829	TSC	VGB treatment
EPI.H62.VPK	-8.33094	1.51151	TSC	VGB treatment
EPI.TS1.BFS	-1.43523	5.15014	TSC	no VGB treatment
EPI.D1K.U0T	-0.729282	-2.87769	TSC	VGB treatment
EPI.JEW.FNX	3.70091	3.011	TSC	VGB treatment
EPI.KR0.0G2	-7.73824	-3.71037	TSC	no VGB treatment
EPI.761.EXC	-1.7194	-8.12885	TSC	VGB treatment
EPI.L4A.1TS	-1.28661	1.07502	TSC	VGB treatment
EPI.WYA.2WF	1.86023	2.2119	TSC	VGB treatment
EPI.U0M.GEO	-2.70034	3.5303	TSC	VGB treatment
EPI.MFN.WF9	-6.42039	0.478264	TSC	VGB treatment
EPI.7L8.K1N	-0.850229	-2.56635	TSC	VGB treatment
EPI.N19.7J0	3.51315	5.84349	TSC	no VGB treatment
EPI.09I.IZD	10.6089	3.02089	TSC	VGB treatment
EPI.6BC.52Z	6.75896	-0.135056	TSC	no VGB treatment
EPI.YN2.09F	4.45315	-0.805125	TSC	VGB treatment
EPI.6Q1.ZDF	0.152875	1.65398	TSC	no VGB treatment
EPI.172.1MW	0.776733	-1.47774	Control	no VGB treatment
EPI.T8Z.V4X	-4.12907	4.02095	TSC	no VGB treatment
EPI.HIL.9K6	4.07107	0.0980999	TSC	VGB treatment
EPI.1Z8.21S	0.727528	0.748977	TSC	VGB treatment
EPI.MMK.WIM	-6.22265	-0.922668	TSC	no VGB treatment
EPI.0F6.MVG	-4.19588	2.44977	TSC	no VGB treatment
EPI.BB1.1HX	5.33215	-1.19866	TSC	VGB treatment
EPI.171.PK2	8.36032	6.69872	TSC	no VGB treatment
EPI.QLX.K99	-2.52154	1.94384	TSC	no VGB treatment
EPI.ISQ.UNC	0.507502	-1.37755	TSC	VGB treatment
EPI.TWT.QEV	-1.21124	-1.4742	TSC	no VGB treatment
EPI.HFC.T17	10.6413	6.33009	TSC	no VGB treatment
EPI.MWW.Y1M	2.97762	-3.45018	Control	no VGB treatment
EPI.W92.QSJ	0.114807	0.271679	TSC	no VGB treatment
EPI.25N.I0P	-0.407638	-3.94346	TSC	VGB treatment
EPI.05Y.0GO	-3.06407	-0.45643	TSC	no VGB treatment
EPI.CVA.70U	1.02498	2.91091	TSC	VGB treatment
EPI.AIF.G7Y	-3.27823	1.09506	TSC	no VGB treatment
EPI.MO5.80H	4.353	-8.26144	TSC	no VGB treatment
EPI.5Z7.KX6	2.50312	0.0310212	TSC	no VGB treatment
EPI.XES.UOZ	3.37221	-1.40705	TSC	no VGB treatment
EPI.FA7.CP6	-4.89267	-0.845127	TSC	no VGB treatment
EPI.N3D.XVA	-0.388792	-0.501842	TSC	VGB treatment
EPI.ALV.822	2.63396	-2.72386	TSC	no VGB treatment
EPI.1B0.KKH	-7.40473	-2.48613	TSC	no VGB treatment
EPI.CBD.WVN	0.00891507	-3.06097	TSC	VGB treatment
EPI.5A0.JGL	-5.6957	-2.38781	TSC	no VGB treatment
EPI.PDL.GBH	3.49864	-3.82567	Control	no VGB treatment
EPI.XRC.0A0	7.57751	-6.93242	Control	no VGB treatment
EPI.DB8.TYI	-6.76828	-2.08644	TSC	no VGB treatment
EPI.M4V.FRH	2.24174	-0.812056	TSC	VGB treatment
EPI.KGA.T5I	-2.52886	1.85643	TSC	VGB treatment
EPI.1ML.533	5.88906	-4.58526	Control	no VGB treatment
EPI.EME.NGV	-4.90488	2.84613	TSC	no VGB treatment
EPI.Z6N.9JY	3.6434	0.253733	TSC	VGB treatment
EPI.N2I.DXG	1.61228	1.95379	TSC	no VGB treatment
EPI.I2C.G4Y	3.35414	-1.29439	TSC	no VGB treatment
EPI.G9F.CFN	-1.10964	-4.82664	Control	no VGB treatment
EPI.ZG8.KB5	1.55835	-5.08349	Control	no VGB treatment
EPI.5M5.OFN	-3.85653	-0.830399	TSC	no VGB treatment
EPI.1N9.0TG	2.6418	-1.93563	TSC	VGB treatment
EPI.QON.UT2	-6.88835	-4.43336	TSC	VGB treatment
EPI.IPB.IDI	-1.3976	-2.15585	TSC	no VGB treatment
EPI.A67.N02	1.09898	-1.95855	TSC	VGB treatment
EPI.NSG.49N	0.846827	0.267635	TSC	VGB treatment
EPI.9HF.E5I	-0.7563	5.04344	TSC	no VGB treatment
EPI.HFJ.XJC	3.33054	-0.189535	TSC	VGB treatment
EPI.SVP.PW9	2.42724	6.43764	TSC	no VGB treatment
EPI.MKK.PQS	-1.44151	0.550138	TSC	no VGB treatment
EPI.FJ2.XG4	2.94701	-0.151371	TSC	VGB treatment
EPI.T45.YIP	0.282795	3.33746	TSC	VGB treatment
EPI.1IX.GTU	0.118333	-1.04131	Control	no VGB treatment
EPI.5XC.7AD	5.18888	5.66668	TSC	no VGB treatment
EPI.DB1.RNL	0.800872	-3.73522	TSC	VGB treatment
EPI.VDZ.LBZ	0.220343	1.3408	TSC	VGB treatment
EPI.W85.2A9	5.31488	2.17941	TSC	VGB treatment
EPI.LBA.CG5	-4.44764	-2.39231	TSC	no VGB treatment
EPI.3SI.64J	-4.04316	-4.0908	TSC	VGB treatment
EPI.2GV.YV4	3.98778	-1.02517	Control	no VGB treatment
EPI.B50.H17	-0.887164	0.108964	Control	no VGB treatment
EPI.HD8.7XL	-0.0495659	1.79878	TSC	no VGB treatment
EPI.4UG.RID	0.466345	-0.349025	TSC	VGB treatment
EPI.CUQ.ERE	2.88982	4.76518	TSC	no VGB treatment
EPI.83O.OKJ	-6.50248	-1.09297	TSC	no VGB treatment
EPI.7J1.LUQ	-4.26139	-5.44666	TSC	VGB treatment
EPI.KJV.5OW	-4.77907	-4.55488	TSC	VGB treatment
EPI.9XQ.9ID	-2.55613	0.0119025	TSC	VGB treatment
EPI.22T.B0W	-7.24515	-0.0178852	TSC	no VGB treatment
EPI.I1L.Z3U	-3.1258	-4.71143	TSC	VGB treatment
EPI.9GJ.O0R	-7.84641	5.65746	TSC	VGB treatment
EPI.XP8.GY3	-5.15592	1.90455	TSC	VGB treatment
EPI.279.70Y	5.77164	5.82213	TSC	VGB treatment
EPI.WVX.PAE	-0.911021	3.4636	TSC	no VGB treatment
EPI.SG5.ZMV	8.87928	3.48207	TSC	VGB treatment
EPI.FXP.1FG	5.63048	1.96598	TSC	VGB treatment
EPI.1JH.ZAJ	-6.63099	0.341965	TSC	no VGB treatment
EPI.O0M.NRA	1.49229	-3.91802	TSC	VGB treatment
EPI.C0V.VN7	-0.374607	0.590631	TSC	no VGB treatment
EPI.LQG.GGV	-4.10906	-0.38914	TSC	VGB treatment
EPI.TEI.VXP	1.16883	-0.260985	TSC	no VGB treatment
EPI.M2P.ZYL	2.23796	-4.25773	TSC	VGB treatment
EPI.HYD.5QZ	-2.04548	4.56613	TSC	VGB treatment
EPI.YQS.1AR	5.06733	0.5698	TSC	VGB treatment
EPI.YXA.YAK	0.805408	5.20257	TSC	no VGB treatment
EPI.F4T.8GP	6.7191	1.88149	TSC	no VGB treatment
EPI.4S3.5V8	2.65975	-0.539434	TSC	no VGB treatment
EPI.SCP.O3M	5.82668	-2.90277	Control	no VGB treatment
EPI.SWF.EPX	-5.78877	-0.519989	TSC	no VGB treatment
EPI.SD7.AE7	-3.88526	-2.99391	TSC	VGB treatment
EPI.3IR.34P	-2.63765	-1.79227	TSC	no VGB treatment
EPI.PB7.P5F	-4.45267	-0.81683	TSC	VGB treatment
EPI.V0W.F0L	-4.2204	1.08331	TSC	no VGB treatment
EPI.2KV.FBX	4.19134	0.737202	TSC	VGB treatment
EPI.HHQ.CDE	5.75391	4.44914	TSC	no VGB treatment
EPI.P1X.ASV	1.48625	-1.33666	TSC	no VGB treatment
EPI.V6J.GCZ	-2.60072	2.26986	TSC	no VGB treatment
EPI.W69.XA0	2.20162	-0.726555	TSC	VGB treatment
EPI.ZDC.DIO	2.92515	-0.207976	TSC	no VGB treatment
EPI.UK8.MOH	-0.083087	-2.25987	TSC	VGB treatment
EPI.UM9.9IZ	0.0468293	0.316737	TSC	no VGB treatment
EPI.D7K.6BY	4.59119	-6.90409	TSC	no VGB treatment
EPI.QDC.27S	-8.97911	-2.91825	TSC	no VGB treatment
EPI.Y4H.6IN	3.42993	-0.479417	TSC	VGB treatment
EPI.3VJ.4EY	-4.40522	0.00684554	TSC	VGB treatment
EPI.CCT.EQM	-3.88937	-1.10108	TSC	no VGB treatment
EPI.0YV.28J	-1.29144	-4.33346	TSC	VGB treatment
EPI.8FG.N25	-2.99059	-3.53228	TSC	no VGB treatment
EPI.WS5.RNP	0.21989	-2.88079	TSC	VGB treatment
EPI.G2S.EJR	-4.20176	1.92154	TSC	no VGB treatment
EPI.4PI.PHV	6.70346	3.69284	TSC	VGB treatment
EPI.AMT.QX7	-1.54536	1.73128	TSC	no VGB treatment
EPI.8P3.0A5	0.529113	1.06823	TSC	no VGB treatment
EPI.C7F.0N6	4.93972	-4.01116	TSC	no VGB treatment
EPI.G1D.BMH	3.04771	-1.74243	TSC	no VGB treatment
EPI.S3I.4D9	2.92191	0.411573	TSC	no VGB treatment
EPI.691.8LX	-4.54328	-0.95947	TSC	no VGB treatment
EPI.ROF.E3B	4.72045	-3.78741	TSC	no VGB treatment
EPI.4KI.ORB	-0.675583	-2.08816	TSC	no VGB treatment
EPI.MXW.1C3	2.80532	1.70773	Control	no VGB treatment
EPI.3G5.WWV	9.81763	-0.573601	Control	no VGB treatment
EPI.SKZ.5P7	1.67053	-3.99612	Control	no VGB treatment
EPI.LGK.53N	2.4041	7.5772	TSC	no VGB treatment
EPI.LPM.JDY	2.55027	3.50168	TSC	VGB treatment
EPI.J9C.LC2	-3.81579	5.81949	TSC	VGB treatment
EPI.I2R.FG5	0.212787	1.38041	TSC	VGB treatment
EPI.0K9.9OX	1.72898	-2.00922	Control	no VGB treatment
EPI.IVU.TBY	5.99786	-2.01896	Control	no VGB treatment
EPI.3HJ.27E	-1.8636	0.575267	Control	no VGB treatment
EPI.6DN.F38	-2.6566	-2.84324	TSC	VGB treatment
EPI.Z8I.EW1	-4.16183	-2.20489	TSC	no VGB treatment
EPI.KMR.FPI	0.307964	-1.25129	TSC	VGB treatment
EPI.YD3.B37	-0.113427	-0.160908	TSC	no VGB treatment
EPI.MCQ.N5U	4.01487	2.00206	Control	no VGB treatment
EPI.NQT.UT4	-2.40304	2.10128	TSC	no VGB treatment
EPI.69D.AQ0	-0.347811	-2.33518	TSC	VGB treatment
EPI.BUR.RAV	0.0883821	1.66482	TSC	no VGB treatment
EPI.LH1.RE7	0.120518	3.22104	Control	no VGB treatment
EPI.CY1.LSX	6.46782	11.1601	TSC	no VGB treatment
EPI.UL2.STN	4.83955	1.56069	TSC	VGB treatment
EPI.NVH.KWP	-5.03145	5.90025	TSC	VGB treatment
EPI.9HU.P7N	-2.06175	3.45306	TSC	VGB treatment
EPI.M3J.YEH	-4.55451	0.335634	TSC	no VGB treatment
EPI.2F8.QJ4	3.00413	-1.74672	TSC	VGB treatment
EPI.SV8.RAO	-5.47169	3.58247	TSC	VGB treatment
EPI.V9M.LTV	-6.52805	5.97543	TSC	VGB treatment
EPI.7MF.3LL	2.03485	0.321839	TSC	VGB treatment
EPI.116.Z49	3.69704	-6.55338	Control	no VGB treatment
EPI.CFT.HBQ	-0.449513	-3.3456	Control	no VGB treatment
EPI.3NZ.6V4	-5.42528	-1.78484	TSC	no VGB treatment
EPI.A0B.QHI	0.0552399	-2.30067	TSC	no VGB treatment
EPI.IQU.FJ0	1.69072	-4.31529	TSC	no VGB treatment
EPI.OIM.RM6	-5.81392	0.326519	Control	no VGB treatment
EPI.VQL.V06	-3.00761	4.02734	TSC	no VGB treatment
EPI.86B.RKK	2.87967	-1.26089	TSC	VGB treatment
EPI.TVP.KHX	-0.759526	2.99334	TSC	VGB treatment
EPI.FDI.OOA	4.83578	1.04405	TSC	VGB treatment
EPI.56T.YUX	-4.1412	2.18177	TSC	VGB treatment
EPI.T8P.KXM	4.39582	0.605487	TSC	VGB treatment
EPI.SPN.J0R	-1.81685	1.63449	TSC	VGB treatment
EPI.KZX.8YM	6.60416	-2.38489	Control	no VGB treatment
EPI.UU3.EL0	-0.851893	2.10197	TSC	no VGB treatment
EPI.FF1.PIW	1.02274	3.37735	TSC	VGB treatment
EPI.G9E.O4I	1.70431	6.85721	Control	no VGB treatment
EPI.V6F.GOQ	-5.43869	3.83866	TSC	no VGB treatment
EPI.H2V.A5N	2.82807	-3.87593	TSC	VGB treatment
EPI.DJS.HGD	-5.38465	2.52392	TSC	no VGB treatment
EPI.Q89.RNF	-1.11514	2.58685	TSC	no VGB treatment
EPI.NEG.RC7	0.323681	1.30544	TSC	no VGB treatment
EPI.4RL.J7A	0.0229055	-1.77629	TSC	VGB treatment
EPI.TZV.8Q8	0.916856	0.891229	TSC	no VGB treatment
EPI.F3Y.XHT	-7.22666	-2.96463	TSC	no VGB treatment
EPI.JDZ.JPJ	0.446409	-3.2582	TSC	VGB treatment
EPI.200.1EK	-6.15681	-2.59671	TSC	no VGB treatment
EPI.P1U.ZZB	-2.51069	4.62561	TSC	no VGB treatment
EPI.GJB.KD2	4.16579	-3.93219	TSC	VGB treatment
EPI.QZX.796	-0.965952	3.70632	TSC	no VGB treatment
EPI.0E7.7XE	-3.25569	2.50553	TSC	no VGB treatment
EPI.KH7.R10	5.25627	2.11267	TSC	VGB treatment
EPI.PT7.Q7X	-1.05025	2.33092	TSC	no VGB treatment
EPI.SJ9.358	4.08764	-0.0848462	Control	no VGB treatment
EPI.JLP.4DF	0.696447	0.215543	Control	no VGB treatment
EPI.E35.TQQ	-5.7535	0.127641	TSC	no VGB treatment
EPI.3A8.EYB	2.19892	-5.64269	TSC	no VGB treatment
EPI.BN4.6DI	-0.520374	1.31064	Control	no VGB treatment
EPI.B13.MGS	0.302509	0.504338	Control	no VGB treatment
EPI.E2X.I2L	2.8808	-2.86433	Control	no VGB treatment
EPI.QSQ.9QT	-2.66329	-0.876119	TSC	no VGB treatment
EPI.HH3.C9L	1.77994	-2.54635	TSC	VGB treatment
EPI.6FE.79Y	-0.106532	1.36189	TSC	no VGB treatment
EPI.LL5.HGM	2.40188	0.117919	TSC	no VGB treatment
EPI.1U4.EME	1.39884	-2.16389	TSC	no VGB treatment
EPI.OTR.3YR	-5.24909	-0.0860119	TSC	no VGB treatment
EPI.G1I.M6N	0.882504	-0.675218	TSC	VGB treatment
EPI.DWW.S5A	-4.32593	-0.222251	TSC	no VGB treatment
EPI.A9J.Y4I	-1.27465	0.235152	Control	no VGB treatment
EPI.XC1.88I	0.980249	1.51769	Control	no VGB treatment
EPI.2UD.4DH	-3.91012	2.3334	TSC	no VGB treatment
EPI.TBF.PX2	3.39195	-3.83674	TSC	no VGB treatment
EPI.Q6P.VSA	-2.26867	0.384204	Control	no VGB treatment
EPI.NZJ.GG6	2.88265	2.53015	Control	no VGB treatment
EPI.0R2.VAC	2.49509	2.35619	TSC	no VGB treatment
EPI.6RF.JZ3	-5.79698	-4.02683	TSC	VGB treatment
EPI.CR8.0NR	2.78967	-2.85886	Control	no VGB treatment
EPI.OTY.2SN	3.24492	2.2785	TSC	no VGB treatment
EPI.2P3.0UN	7.4471	-0.135926	TSC	VGB treatment
EPI.0S8.QHK	2.32069	1.13179	TSC	no VGB treatment
EPI.U9N.7GV	-3.77464	0.516268	Control	no VGB treatment
EPI.O36.MNQ	4.15202	-3.53563	Control	no VGB treatment
EPI.XKS.LKQ	5.36639	-4.77328	Control	no VGB treatment
EPI.B3G.VPZ	-0.772444	0.080447	Control	no VGB treatment
EPI.EC2.PL9	-8.31109	0.573449	TSC	no VGB treatment
EPI.EHX.US6	1.56876	-1.77278	TSC	VGB treatment
EPI.Q32.JKI	-8.18755	1.33997	TSC	VGB treatment
EPI.JQQ.A94	-2.56658	1.59548	TSC	no VGB treatment
EPI.9JN.0D5	2.87765	-2.65854	TSC	VGB treatment
EPI.DIF.HNX	3.00666	1.70997	TSC	no VGB treatment

## Sheet: Fig_1c-h
id	sample_anon	Condition	VGB	4-aminobutyrate	Aminoadipic acid	dCMP	glutathione	glutathione-nega	Indole-3-carboxylic acid	Kynurenic acid
batch	EPI.0K9.9OX	Control	no VGB treatment	15.9741	17.1857	11.6039	18.3899	16.2478	16.9846	19.3841
batch	EPI.0OZ.HSS	TSC	VGB treatment	17.7141	20.3952	19.8259	22.8177	22.199	20.425	17.251
batch	EPI.1ML.533	Control	no VGB treatment	15.4154	17.5567		17.3656	16.1341	17.761	18.6512
batch	EPI.1N9.0TG	TSC	VGB treatment	16.836	17.8745	16.9904	20.5377	19.8162	17.9973	17.0109
batch	EPI.1Z8.21S	TSC	VGB treatment	16.6332	17.0636	18.9379	21.0037	21.2664	16.8585	17.6791
batch	EPI.279.70Y	TSC	VGB treatment	16.2649	17.252	18.6892	22.1638	21.4659	17.0831	16.5329
batch	EPI.2F8.QJ4	TSC	VGB treatment	17.5257	17.8099	19.076	22.5559	22.0587	17.6096	16.6476
batch	EPI.2GV.YV4	Control	no VGB treatment	15.8245	16.5826	14.0788	18.0414	16.5191	16.2653	18.2754
batch	EPI.2KV.FBX	TSC	VGB treatment	17.012	17.2857	18.788	22.3929	22.0118	17.7233	17.3294
batch	EPI.2P3.0UN	TSC	VGB treatment	16.5178	18.8906	19.025	20.6504	20.5224	18.6712	16.1966
batch	EPI.3A8.EYB	TSC	no VGB treatment	15.6926	17.447		19.217	17.7202	17.0627	19.0075
batch	EPI.3SI.64J	TSC	VGB treatment	16.4546	18.6859	18.7856	21.4265	20.6759	18.6745	17.6169
batch	EPI.4J2.EZJ	TSC	VGB treatment	17.0005	18.2941	18.8279	22.3571	21.2581	18.1852	18.1482
batch	EPI.4PI.PHV	TSC	VGB treatment	16.1472	18.8219	19.285	22.7174	21.8433	18.7952	16.376
batch	EPI.4RL.J7A	TSC	VGB treatment	17.014	19.424	17.7347	20.2129	19.2541	19.2547	18.4952
batch	EPI.4UG.RID	TSC	VGB treatment	17.6874	19.3907	19.4444	22.3274	22.3017	19.3942	17.1391
batch	EPI.5PN.T0L	TSC	VGB treatment	17.4464	18.567	19.2978	21.3936	21.4883	18.4784	17.2595
batch	EPI.69D.AQ0	TSC	VGB treatment	18.4079	17.1845	16.9501	19.1241	18.1685	17.2805	16.7474
batch	EPI.6DN.F38	TSC	VGB treatment	16.7043	17.2271	17.5235	21.0119	20.1367	17.0361	17.5952
batch	EPI.6RF.JZ3	TSC	VGB treatment	16.5358	16.9786	17.1216	20.7528	19.6245	17.1421	18.5817
batch	EPI.761.EXC	TSC	VGB treatment	17.8748	20.1125	20.4938	22.0705	21.8337	20.0512	17.0877
batch	EPI.7H3.QK5	TSC	VGB treatment	18.1414	18.3083	18.574	20.1002	19.9227	18.1651	15.7415
batch	EPI.7L8.K1N	TSC	VGB treatment	16.938	19.1134	19.0155	21.7278	20.9691	19.207	17.5909
batch	EPI.7MF.3LL	TSC	VGB treatment	17.2554	18.6257	20.2753	22.7169	22.4267	18.5236	16.0583
batch	EPI.86B.RKK	TSC	VGB treatment	16.7774	19.1986	19.0241	21.4434	21.3736	19.0767	16.0675
batch	EPI.9JN.0D5	TSC	VGB treatment	15.9523	17.5362	18.0379	21.8231	21.4137	16.9527	16.897
batch	EPI.9XQ.9ID	TSC	VGB treatment	17.1301	18.4047	19.7879	21.1083	20.6946	18.1635	18.9733
batch	EPI.A0B.QHI	TSC	no VGB treatment	15.3522	16.1079	12.6833	18.1316	16.6756	16.048	19.1715
batch	EPI.ALV.822	TSC	no VGB treatment	14.7484	16.798	13.5616	18.5848	16.6368	15.9718	19.0463
batch	EPI.BB1.1HX	TSC	VGB treatment	17.4638	18.6212	17.5912	21.2314	20.7362	18.5883	15.8204
batch	EPI.C7F.0N6	TSC	no VGB treatment	14.5233	16.6797	13.0601	18.5331	15.868	16.2417	18.7556
batch	EPI.CVA.70U	TSC	VGB treatment	17.0818	19.0372	22.1556	23.3636	23.1898	19.0118	16.0231
batch	EPI.D7K.6BY	TSC	no VGB treatment	15.6647	16.4741	15.4445	18.7043	17.6877	16.8181	18.3078
batch	EPI.E2X.I2L	Control	no VGB treatment	15.41	17.2208	15.3476	18.9723	17.2325	17.1395	17.9819
batch	EPI.EB1.Q65	TSC	no VGB treatment	15.3367	17.253	14.4081	18.0924	17.8855	16.8638	18.557
batch	EPI.EHX.US6	TSC	VGB treatment	16.5227	18.04	18.105	21.8722	21.3539	18.0926	16.9626
batch	EPI.FB5.E4V	TSC	VGB treatment	16.3981	18.8108	20.3291	23.233	22.37	18.8315	16.8215
batch	EPI.FDI.OOA	TSC	VGB treatment	17.3195	18.1285	18.9435	21.4895	20.8944	18.0299	16.8035
batch	EPI.FF1.PIW	TSC	VGB treatment	17.2284	17.5177	19.036	21.5884	20.8731	17.2276	17.6593
batch	EPI.FJ2.XG4	TSC	VGB treatment	15.7408	16.9253	15.2022	20.6322	17.2864	17.1658	18.1926
batch	EPI.FOV.28I	TSC	VGB treatment	17.9889	18.4433	19.832	22.793	22.2771	18.6314	17.4782
batch	EPI.FXP.1FG	TSC	VGB treatment	16.2265	18.2302	18.8002	20.8703	20.1983	17.941	17.6077
batch	EPI.G1I.M6N	TSC	VGB treatment	16.6371	17.5724	19.7765	21.169	20.6464	17.6491	16.4871
batch	EPI.GAV.9UQ	TSC	no VGB treatment	15.1155	16.2959		17.5513	15.5524	16.2724	17.9727
batch	EPI.GJB.KD2	TSC	VGB treatment	18.0113	17.9704	19.0644	22.0105	21.7442	17.5451	16.4985
batch	EPI.GZA.S94	Control	no VGB treatment	15.3297	17.5198	13.3097	17.8343	16.5524	17.324	18.6287
batch	EPI.H2V.A5N	TSC	VGB treatment	16.8636	17.818	18.4037	20.483	20.3979	17.741	17.7805
batch	EPI.HC1.1NC	TSC	VGB treatment	18.5174	18.1567	22.3816	23.5671	23.3585	18.0735	17.5867
batch	EPI.HFC.T17	TSC	no VGB treatment	14.638	15.1959	12.2695	17.6479	15.89	15.2017	18.089
batch	EPI.HFJ.XJC	TSC	VGB treatment	17.3512	17.1137	18.7054	21.576	20.6588	17.0575	16.4412
batch	EPI.HH3.C9L	TSC	VGB treatment	16.2127	18.5556	16.668	20.5968	20.339	18.5632	16.9125
batch	EPI.HRA.DI8	TSC	VGB treatment	16.7909	19.7474	18.1293	21.8286	21.4775	19.4614	16.2348
batch	EPI.HWK.6JW	Control	no VGB treatment	15.8475	15.4998		18.1759	16.4338	15.7325	17.074
batch	EPI.IVU.TBY	Control	no VGB treatment	15.304	17.0087	13.0945	18.3695	17.0328	16.9297	18.6527
batch	EPI.J08.J4S	TSC	VGB treatment	16.8196	18.4573	18.4804	21.0179	19.9784	18.2523	17.088
batch	EPI.JDZ.JPJ	TSC	VGB treatment	17.5495	18.692	19.7976	20.999	21.0972	18.4443	17.1252
batch	EPI.JEW.FNX	TSC	VGB treatment	16.5013	19.3176	19.1392	22.6042	22.632	19.2373	17.7307
batch	EPI.KH7.R10	TSC	VGB treatment	16.4579	18.9206	18.8425	20.2121	20.3051	18.918	16.0312
batch	EPI.KMR.FPI	TSC	VGB treatment	17.3511	18.9064	19.4222	21.2517	21.6933	18.9264	17.396
batch	EPI.KRB.904	TSC	VGB treatment	16.9221	18.4922	19.5236	22.317	22.1273	18.6506	16.7682
batch	EPI.KZX.8YM	Control	no VGB treatment	15.4205	16.3289	13.1007	18.5205	16.3365	16.1058	18.6306
batch	EPI.LPM.JDY	TSC	VGB treatment	14.5402	16.274	13.907	17.5464	16.2423	15.8884	17.5496
batch	EPI.M2P.ZYL	TSC	VGB treatment	15.5467	17.8863	17.6755	20.0088	19.3338	17.8221	16.5234
batch	EPI.M4V.FRH	TSC	VGB treatment	16.8473	19.2607	18.0897	21.4039	20.9227	19.4141	17.8
batch	EPI.MO5.80H	TSC	no VGB treatment	15.8545	16.8939	13.4586	18.2295	16.5897	16.6973	18.6751
batch	EPI.MWW.Y1M	Control	no VGB treatment	15.741	16.4215	12.649	20.9712	17.4574	16.238	18.9333
batch	EPI.NSG.49N	TSC	VGB treatment	16.8424	18.9717	18.0432	21.5509	21.1253	18.8234	17.9571
batch	EPI.NUV.81R	TSC	VGB treatment	16.7174	18.6682	18.8199	21.4389	20.7004	18.5519	16.8858
batch	EPI.O0M.NRA	TSC	VGB treatment	17.3139	18.1854	17.4239	21.2386	20.734	18.4387	16.9222
batch	EPI.O36.MNQ	Control	no VGB treatment	16.287	16.446	13.4963	17.745	15.7887	16.1615	19.3803
batch	EPI.PDL.GBH	Control	no VGB treatment	15.5015	16.5905		18.9182	16.5167	16.2065	17.9099
batch	EPI.PRS.AR6	TSC	VGB treatment	16.7459	19.5957	19.6557	21.6742	21.8749	19.5716	17.7292
batch	EPI.Q52.77R	TSC	VGB treatment	17.1347	18.1034	20.3731	23.0002	21.5486	18.0596	17.0424
batch	EPI.ROF.E3B	TSC	no VGB treatment	16.0421	16.4225	14.7599	18.4015	15.5903	16.3588	18.3987
batch	EPI.SCP.O3M	Control	no VGB treatment	15.2379	16.3625	12.2034	20.1841	16.833	16.0613	18.348
batch	EPI.SD7.AE7	TSC	VGB treatment	17.0579	17.0071	17.6306	21.2729	20.4302	16.6461	17.9025
batch	EPI.SJ9.358	Control	no VGB treatment	15.2826	17.1701		17.3577	15.9629	16.8539	19.3804
batch	EPI.SKZ.5P7	Control	no VGB treatment	15.0215	16.8004	13.5862	19.5664	18.1544	16.7331	18.9664
batch	EPI.SNJ.9AK	TSC	VGB treatment	17.0505	18.5932	18.6881	21.4028	20.73	18.4119	17.8407
batch	EPI.T4P.7HN	TSC	no VGB treatment	15.3669	16.0204		18.2676	16.3033	16.3544	18.5802
batch	EPI.T8P.KXM	TSC	VGB treatment	16.4848	17.2877	18.7192	21.3065	20.5643	17.3847	16.9972
batch	EPI.TBF.PX2	TSC	no VGB treatment	14.3205	17.1255	14.1159	19.2241	17.6534	16.8924	19.3628
batch	EPI.TZQ.R8V	TSC	no VGB treatment	15.9924	16.1126	16.0383	18.4559	15.1578	16.3247	18.4972
batch	EPI.UK8.MOH	TSC	VGB treatment	17.2967	19.1721	19.7022	21.9014	21.8718	19.2396	18.2968
batch	EPI.UL2.STN	TSC	VGB treatment	16.8346	18.3562	16.9906	20.7109	19.8736	18.4344	15.7668
batch	EPI.W85.2A9	TSC	VGB treatment	17.4882	18.0595	18.1964	21.585	20.832	17.972	17.2818
batch	EPI.WS5.RNP	TSC	VGB treatment	17.1149	18.1807	18.0841	21.6741	21.1418	18.2195	17.387
batch	EPI.WYA.2WF	TSC	VGB treatment	17.4362	17.7146	19.667	22.3179	21.7647	17.9846	16.5105
batch	EPI.XKS.LKQ	Control	no VGB treatment	15.4543	17.2947	13.0723	18.4968	16.685	17.1038	19.3344
batch	EPI.XRC.0A0	Control	no VGB treatment	14.6524	17.2379	12.3492	18.3063		16.6911	18.6123
batch	EPI.Y4H.6IN	TSC	VGB treatment	17.3336	18.7943	19.583	22.2494	22.0917	18.7538	16.1567
batch	EPI.YJD.Z0K	Control	no VGB treatment	14.9487	18.3159	13.0845	17.3532	16.1652	18.6635	19.7374
batch	EPI.YN2.09F	TSC	VGB treatment	16.7328	17.9247	18.6496	22.2865	21.9902	18.2262	16.9572
batch	EPI.YQS.1AR	TSC	VGB treatment	17.1245	18.4074	19.3079	22.1365	21.9235	18.3966	16.0983
batch	EPI.Z1T.Q22	TSC	VGB treatment	18.8315	17.8382	19.8288	22.798	22.4402	17.8228	15.8171
batch	EPI.Z30.3Q9	TSC	VGB treatment	16.5184	17.1777	17.9235	19.7206	19.3956	16.8488	17.6298
batch	EPI.Z6N.9JY	TSC	VGB treatment	16.3852	17.6747	19.7944	22.5907	21.94	17.7743	15.8849
batch	EPI.ZCW.COT	TSC	VGB treatment	16.2929	19.4708	19.9845	22.8494	21.4165	19.3053	15.5964
batch	EPI.ZG8.KB5	Control	no VGB treatment	15.918	17.0759	13.9321	17.4668	15.7861	17.2965	19.7883
batch	EPI.ZLS.53G	TSC	VGB treatment	15.1174	16.3357		20.5194	16.5149	16.2443	17.9687
batch and VGB	EPI.0K9.9OX	Control	no VGB treatment	17.1648	17.9286	11.353	19.6328	18.2916	17.709	18.6635
batch and VGB	EPI.0OZ.HSS	TSC	VGB treatment	16.7933	19.5684	17.8383	21.4615	20.0722	19.6186	18.4223
batch and VGB	EPI.1ML.533	Control	no VGB treatment	16.1067	18.5603		17.7483	18.0314	18.9918	17.592
batch and VGB	EPI.1N9.0TG	TSC	VGB treatment	15.6643	16.8996	12.3572	17.8948	16.0647	16.9646	18.123
batch and VGB	EPI.1Z8.21S	TSC	VGB treatment	15.4035	16.0411	16.1217	18.6238	18.5037	15.7196	18.9561
batch and VGB	EPI.279.70Y	TSC	VGB treatment	14.93	16.2406	15.641	20.4386	18.8393	15.9651	17.527
batch and VGB	EPI.2F8.QJ4	TSC	VGB treatment	16.5511	16.8312	16.3887	21.052	19.8363	16.5407	17.67
batch and VGB	EPI.2GV.YV4	Control	no VGB treatment	16.8815	16.9018	17.3917	18.9916	18.9125	16.5206	17.0426
batch and VGB	EPI.2KV.FBX	TSC	VGB treatment	15.8906	16.2763	15.832	20.797	19.7574	16.665	18.5201
batch and VGB	EPI.2P3.0UN	TSC	VGB treatment	15.2551	17.9754	16.2901	18.0711	17.2524	17.7013	17.1077
batch and VGB	EPI.3A8.EYB	TSC	no VGB treatment	16.6317	18.3735		21.1545	21.6613	17.838	18.113
batch and VGB	EPI.3SI.64J	TSC	VGB treatment	15.1739	17.7587	15.8273	19.2852	17.5106	17.7049	18.8785
batch and VGB	EPI.4J2.EZJ	TSC	VGB treatment	15.8758	17.3439	15.9091	20.741	18.4898	17.17	19.541
batch and VGB	EPI.4PI.PHV	TSC	VGB treatment	14.7786	17.9027	16.7927	21.3046	19.474	17.8369	17.3314
batch and VGB	EPI.4RL.J7A	TSC	VGB treatment	15.8931	18.5401	13.7959	17.3867	15.1193	18.3392	19.9736
batch and VGB	EPI.4UG.RID	TSC	VGB treatment	16.759	18.5049	17.1008	20.6945	20.245	18.4917	18.2828
batch and VGB	EPI.5PN.T0L	TSC	VGB treatment	16.4491	17.6328	16.8174	19.2337	18.8769	17.4905	18.4329
batch and VGB	EPI.69D.AQ0	TSC	VGB treatment	17.6854	16.1691	12.2793	15.6835	13.2935	16.1809	17.7944
batch and VGB	EPI.6DN.F38	TSC	VGB treatment	15.4949	16.2142	13.3877	18.6366	16.6037	15.9138	18.8515
batch and VGB	EPI.6RF.JZ3	TSC	VGB treatment	15.2783	15.9511	12.6108	18.2313	15.7423	16.0296	20.0815
batch and VGB	EPI.761.EXC	TSC	VGB treatment	16.9999	19.2691	19.1293	20.2926	19.4579	19.21	18.2187
batch and VGB	EPI.7H3.QK5	TSC	VGB treatment	17.3427	17.3589	15.4183	17.2104	16.2438	17.148	16.5402
batch and VGB	EPI.7L8.K1N	TSC	VGB treatment	15.7954	18.2113	16.2717	19.7565	18.0037	18.2871	18.8461
batch and VGB	EPI.7MF.3LL	TSC	VGB treatment	16.2035	17.695	18.707	21.3038	20.4552	17.5399	16.9352
batch and VGB	EPI.86B.RKK	TSC	VGB treatment	15.5889	18.3015	16.2884	19.3116	18.684	18.1446	16.9467
batch and VGB	EPI.9JN.0D5	TSC	VGB treatment	14.528	16.5415	14.382	19.9056	18.7515	15.8226	17.9809
batch and VGB	EPI.9XQ.9ID	TSC	VGB treatment	16.0424	17.461	17.7648	18.7874	17.542	17.1463	20.5697
batch and VGB	EPI.A0B.QHI	TSC	no VGB treatment	15.987	16.0936	13.9867	19.1576	19.2707	16.1616	18.3527
batch and VGB	EPI.ALV.822	TSC	no VGB treatment	14.8434	17.2686	16.1298	19.9914	19.1819	16.0357	18.1697
batch and VGB	EPI.BB1.1HX	TSC	VGB treatment	16.4715	17.6902	13.5185	18.98	17.612	17.6107	16.6386
batch and VGB	EPI.C7F.0N6	TSC	no VGB treatment	14.4171	17.0671	14.9061	19.8963	17.4224	16.4816	17.7447
batch and VGB	EPI.CVA.70U	TSC	VGB treatment	15.9803	18.1306	22.3416	22.3155	21.7387	18.0737	16.8913
batch and VGB	EPI.D7K.6BY	TSC	no VGB treatment	16.5788	16.7171	20.724	20.2112	21.5869	17.4339	17.09
batch and VGB	EPI.E2X.I2L	Control	no VGB treatment	16.0964	17.9884	20.4876	20.7043	20.5452	17.9649	16.6135
batch and VGB	EPI.EB1.Q65	TSC	no VGB treatment	15.9576	18.0432	18.1952	19.0854	22.0396	17.5094	17.4543
batch and VGB	EPI.EHX.US6	TSC	VGB treatment	15.2614	17.0749	14.5117	19.9824	18.6509	17.0688	18.0627
batch and VGB	EPI.FB5.E4V	TSC	VGB treatment	15.1012	17.8909	18.811	22.1112	20.3599	17.8766	17.8868
batch and VGB	EPI.FDI.OOA	TSC	VGB treatment	16.2859	17.1686	16.1326	19.3838	17.8781	17.0002	17.8644
batch and VGB	EPI.FF1.PIW	TSC	VGB treatment	16.1688	16.5219	16.3114	19.5385	17.8423	16.1231	18.9314
batch and VGB	EPI.FJ2.XG4	TSC	VGB treatment	14.2561	15.8947	8.90055	18.0427	11.8099	16.0555	19.5963
batch and VGB	EPI.FOV.28I	TSC	VGB treatment	17.1466	17.5018	17.8501	21.4229	20.2036	17.6578	18.7056
batch and VGB	EPI.FXP.1FG	TSC	VGB treatment	14.8806	17.2762	15.8556	18.4151	16.7073	16.903	18.8671
batch and VGB	EPI.G1I.M6N	TSC	VGB treatment	15.4085	16.5798	17.7428	18.8824	17.461	16.5839	17.4699
batch and VGB	EPI.GAV.9UQ	TSC	no VGB treatment	15.5387	16.4137		18.0899	16.7001	16.5323	16.6001
batch and VGB	EPI.GJB.KD2	TSC	VGB treatment	17.1754	17.0012	16.3663	20.1988	19.3073	16.4702	17.4841
batch and VGB	EPI.GZA.S94	Control	no VGB treatment	15.9444	18.4975	15.5151	18.6106	18.9887	18.2698	17.5591
batch and VGB	EPI.H2V.A5N	TSC	VGB treatment	15.6998	16.8398	15.0891	17.8093	17.043	16.6844	19.0825
batch and VGB	EPI.HC1.1NC	TSC	VGB treatment	17.8262	17.1984	22.7785	22.6338	22.0224	17.0479	18.8409
batch and VGB	EPI.HFC.T17	TSC	no VGB treatment	14.6343	14.5409	12.9771	18.2677	17.4727	14.7633	16.7701
batch and VGB	EPI.HFJ.XJC	TSC	VGB treatment	16.3267	16.0942	15.6723	19.5191	17.4818	15.9372	17.4126
batch and VGB	EPI.HH3.C9L	TSC	VGB treatment	14.8629	17.6207	11.734	17.9873	16.944	17.5832	18.0003
batch and VGB	EPI.HRA.DI8	TSC	VGB treatment	15.6063	18.8825	14.5587	19.9142	18.8588	18.5652	17.1553
batch and VGB	EPI.HWK.6JW	Control	no VGB treatment	16.925	15.0583		19.2391	18.7173	15.6403	15.2862
batch and VGB	EPI.IVU.TBY	Control	no VGB treatment	15.8956	17.6272	14.9901	19.5953	20.0882	17.6184	17.5943
batch and VGB	EPI.J08.J4S	TSC	VGB treatment	15.6432	17.5167	15.2374	18.646	16.3375	17.2434	18.2191
batch and VGB	EPI.JDZ.JPJ	TSC	VGB treatment	16.5817	17.7652	17.7836	18.6165	18.2192	17.4533	18.2655
batch and VGB	EPI.JEW.FNX	TSC	VGB treatment	15.2339	18.4275	16.5109	21.1275	20.8005	18.3202	19.0204
batch and VGB	EPI.KH7.R10	TSC	VGB treatment	15.1781	18.0072	15.9373	17.3855	16.8869	17.9711	16.9014
batch and VGB	EPI.KMR.FPI	TSC	VGB treatment	16.3266	17.9921	17.0579	19.0118	19.2217	17.9803	18.6031
batch and VGB	EPI.KRB.904	TSC	VGB treatment	15.775	17.5536	17.2539	20.6782	19.9517	17.6788	17.8204
batch and VGB	EPI.KZX.8YM	Control	no VGB treatment	16.1162	16.47	15.0052	19.873	18.4945	16.257	17.562
batch and VGB	EPI.LPM.JDY	TSC	VGB treatment	12.7124	15.2051	6.3969	13.2155	10.0538	14.659	18.7946
batch and VGB	EPI.M2P.ZYL	TSC	VGB treatment	14.0065	16.9121	13.6815	17.0675	15.2533	16.773	17.5151
batch and VGB	EPI.M4V.FRH	TSC	VGB treatment	15.6788	18.3673	14.4822	19.2499	17.9257	18.5135	19.1068
batch and VGB	EPI.MO5.80H	TSC	no VGB treatment	16.9383	17.4318	15.8785	19.3377	19.0741	17.2343	17.627
batch and VGB	EPI.MWW.Y1M	Control	no VGB treatment	16.7233	16.6275	13.903	24.3819	21.0599	16.4755	18.0045
batch and VGB	EPI.NSG.49N	TSC	VGB treatment	15.6725	18.0613	14.3923	19.4798	18.2664	17.8677	19.3027
batch and VGB	EPI.NUV.81R	TSC	VGB treatment	15.5118	17.74	15.8936	19.3046	17.5518	17.5709	17.967
batch and VGB	EPI.O0M.NRA	TSC	VGB treatment	16.2787	17.2288	13.1951	18.9913	17.6083	17.4471	18.0124
batch and VGB	EPI.O36.MNQ	Control	no VGB treatment	17.7574	16.6693	15.9704	18.4463	17.2409	16.3491	18.658
batch and VGB	EPI.PDL.GBH	Control	no VGB treatment	16.2697	16.9153		20.6048	18.907	16.4234	16.5083
batch and VGB	EPI.PRS.AR6	TSC	VGB treatment	15.5484	18.7219	17.5093	19.6727	19.5272	18.6857	19.0186
batch and VGB	EPI.Q52.77R	TSC	VGB treatment	16.0483	17.142	18.896	21.747	18.9784	17.0327	18.1622
batch and VGB	EPI.ROF.E3B	TSC	no VGB treatment	17.2936	16.6292	19.0536	19.6541	16.7868	16.6751	17.2229
batch and VGB	EPI.SCP.O3M	Control	no VGB treatment	15.7705	16.5271	12.8158	22.9338	19.6309	16.1836	17.1488
batch and VGB	EPI.SD7.AE7	TSC	VGB treatment	15.9496	15.9813	13.5947	19.0449	17.0974	15.4874	19.2346
batch and VGB	EPI.SJ9.358	Control	no VGB treatment	15.8551	17.9021		17.7337	17.6396	17.4931	18.6581
batch and VGB	EPI.SKZ.5P7	Control	no VGB treatment	15.3606	17.2726	16.1898	21.7973	22.655	17.2935	18.0529
batch and VGB	EPI.SNJ.9AK	TSC	VGB treatment	15.9401	17.6605	15.6389	19.2481	17.6016	17.4178	19.1576
batch and VGB	EPI.T4P.7HN	TSC	no VGB treatment	16.0148	15.9446		19.4078	18.4186	16.6678	17.4882
batch and VGB	EPI.T8P.KXM	TSC	VGB treatment	15.2127	16.2784	15.699	19.0975	17.3229	16.2949	18.1059
batch and VGB	EPI.TBF.PX2	TSC	no VGB treatment	14.033	17.8261	17.4823	21.1676	21.5084	17.5567	18.6324
batch and VGB	EPI.TZQ.R8V	TSC	no VGB treatment	17.1995	16.1016	22.1729	19.7542	15.797	16.6187	17.3669
batch and VGB	EPI.UK8.MOH	TSC	VGB treatment	16.2566	18.2735	17.5991	20.0281	19.5219	18.3227	19.7262
batch and VGB	EPI.UL2.STN	TSC	VGB treatment	15.6625	17.4096	12.3576	18.1658	16.1612	17.4424	16.5718
batch and VGB	EPI.W85.2A9	TSC	VGB treatment	16.5028	17.0955	14.6884	19.5331	17.7731	16.9369	18.4607
batch and VGB	EPI.WS5.RNP	TSC	VGB treatment	16.0229	17.2238	14.4713	19.6725	18.2942	17.2075	18.5919
batch and VGB	EPI.WYA.2WF	TSC	VGB treatment	16.436	16.7303	17.5311	20.6796	19.3418	16.9507	17.4991
batch and VGB	EPI.XKS.LKQ	Control	no VGB treatment	16.1803	18.1142	14.9359	19.8295	19.2922	17.9059	18.5909
batch and VGB	EPI.XRC.0A0	Control	no VGB treatment	14.6616	18.0175	13.1715	19.479		17.2241	17.5352
batch and VGB	EPI.Y4H.6IN	TSC	VGB treatment	16.3041	17.8735	17.3687	20.5725	19.8918	17.7916	17.0579
batch and VGB	EPI.YJD.Z0K	Control	no VGB treatment	15.2228	19.8529	14.9657	17.7255	18.1026	20.4828	19.1801
batch and VGB	EPI.YN2.09F	TSC	VGB treatment	15.5316	16.9528	15.5644	20.6305	19.7211	17.2148	18.056
batch and VGB	EPI.YQS.1AR	TSC	VGB treatment	16.0352	17.4638	16.837	20.3959	19.6089	17.4011	16.9851
batch and VGB	EPI.Z1T.Q22	TSC	VGB treatment	18.23	16.8612	17.8439	21.4307	20.4779	16.7738	16.6345
batch and VGB	EPI.Z30.3Q9	TSC	VGB treatment	15.2559	16.1619	14.1609	16.6166	15.3573	15.709	18.8946
batch and VGB	EPI.Z6N.9JY	TSC	VGB treatment	15.0847	16.6881	17.7774	21.1064	19.6366	16.7208	16.719
batch and VGB	EPI.ZCW.COT	TSC	VGB treatment	14.966	18.5897	18.1448	21.5111	18.7562	18.3945	16.3593
batch and VGB	EPI.ZG8.KB5	Control	no VGB treatment	17.0586	17.7417	17.0338	17.9345	17.235	18.2243	19.2545
batch and VGB	EPI.ZLS.53G	TSC	VGB treatment	13.4546	15.2705		17.8662	10.5123	15.0481	19.3172

## Sheet: Fig_2_a
sample_anon	PC1	PC2	Dev_Age_Grouping_new
EPI.U39.BGK	2.64372	2.19136	11-40 weeks
EPI.45U.GOA	-6.92956	-2.0866	0-10 weeks
EPI.0OZ.HSS	2.33684	-1.29207	> 40 weeks
EPI.EEI.1EZ	-4.89413	-1.41285	11-40 weeks
EPI.1GU.YPZ	-0.218369	-0.795809	11-40 weeks
EPI.PRS.AR6	4.74191	-0.303321	> 40 weeks
EPI.2Y4.F64	1.89229	-0.441243	11-40 weeks
EPI.ZVD.QKE	0.917921	0.435186	11-40 weeks
EPI.0UN.L2J	-1.17391	-0.883634	11-40 weeks
EPI.ZLS.53G	3.67578	-1.11731	> 40 weeks
EPI.LV5.LCD	0.0641979	-1.49456	11-40 weeks
EPI.KM2.5Z8	0.0323493	-1.23422	11-40 weeks
EPI.GWY.VQU	-4.92784	0.916189	0-10 weeks
EPI.N65.WUN	-6.48892	-2.75338	0-10 weeks
EPI.FOV.28I	3.6545	0.393244	> 40 weeks
EPI.EWY.YCM	-0.555472	-2.19702	11-40 weeks
EPI.7H3.QK5	4.31337	-0.88801	> 40 weeks
EPI.456.DMI	-5.14796	0.5483	0-10 weeks
EPI.WUF.XRG	0.723196	-0.388285	11-40 weeks
EPI.AEH.XJE	6.64713	4.99678	> 40 weeks
EPI.SNJ.9AK	2.46517	3.97332	> 40 weeks
EPI.VY1.4D4	-6.40039	0.327169	0-10 weeks
EPI.Z30.3Q9	3.1527	4.14544	> 40 weeks
EPI.JO2.YGY	-7.68171	-0.627211	0-10 weeks
EPI.5PN.T0L	2.72661	5.07953	> 40 weeks
EPI.IHN.IEC	1.54557	-0.234333	11-40 weeks
EPI.NUV.81R	4.18454	4.45648	> 40 weeks
EPI.QPE.E9L	-5.93752	-2.3411	0-10 weeks
EPI.HRA.DI8	1.50721	-3.60591	> 40 weeks
EPI.UGQ.16I	0.567002	3.48075	11-40 weeks
EPI.9SL.LYV	-7.24357	-1.64195	0-10 weeks
EPI.TZQ.R8V	3.31729	5.94175	> 40 weeks
EPI.6CB.2A8	-4.40713	-1.30842	11-40 weeks
EPI.EO5.LPD	-7.2591	1.98073	0-10 weeks
EPI.KRB.904	3.00851	-4.09238	> 40 weeks
EPI.9SO.PZD	-0.564618	-1.45626	11-40 weeks
EPI.51H.O2A	-3.27242	-1.25615	0-10 weeks
EPI.OJ9.QJW	6.13172	-5.24177	> 40 weeks
EPI.TNZ.LMR	2.78925	-1.05366	11-40 weeks
EPI.EB1.Q65	5.10255	-4.4844	> 40 weeks
EPI.XQG.SBX	-6.59928	-1.62457	0-10 weeks
EPI.X8L.963	7.3074	5.49202	> 40 weeks
EPI.1QE.E3E	0.47625	3.20996	11-40 weeks
EPI.HWK.6JW	3.83523	1.93176	> 40 weeks
EPI.356.I2L	-8.27477	1.44366	0-10 weeks
EPI.7QJ.TGL	-3.19861	0.354943	11-40 weeks
EPI.J08.J4S	4.00903	6.88833	> 40 weeks
EPI.KJZ.IA3	-2.23169	-0.178597	11-40 weeks
EPI.T4P.7HN	6.15554	1.40268	> 40 weeks
EPI.Q52.77R	4.80037	5.03629	> 40 weeks
EPI.LPR.YBG	-3.62278	2.47115	0-10 weeks
EPI.XS2.PM4	-3.23479	0.470308	0-10 weeks
EPI.QRN.BA6	3.11924	0.735077	> 40 weeks
EPI.1MP.ABP	-0.36024	-0.474511	11-40 weeks
EPI.GAV.9UQ	4.85076	0.419639	> 40 weeks
EPI.A7S.LXN	-1.0872	0.300812	11-40 weeks
EPI.MXX.A2J	1.53576	0.354194	> 40 weeks
EPI.HC1.1NC	1.9952	-0.641417	> 40 weeks
EPI.IP7.8BD	-4.94091	-1.02134	0-10 weeks
EPI.FFI.QBE	-2.67851	-1.67499	11-40 weeks
EPI.YJD.Z0K	4.45944	0.101515	> 40 weeks
EPI.GZA.S94	3.08213	-3.85875	> 40 weeks
EPI.60C.ZN6	-7.0476	0.0271968	0-10 weeks
EPI.8VO.19O	4.9263	-0.302315	> 40 weeks
EPI.XSD.MWU	-4.05591	0.322975	11-40 weeks
EPI.Z1T.Q22	2.96495	-2.86854	> 40 weeks
EPI.OH7.L9L	-7.61134	1.64941	0-10 weeks
EPI.4J2.EZJ	4.80255	-0.254023	> 40 weeks
EPI.KT6.RO7	-8.52541	-1.30121	0-10 weeks
EPI.AC5.GV5	-0.936936	0.755572	11-40 weeks
EPI.ZCW.COT	4.20919	-3.6226	> 40 weeks
EPI.ZZY.IJZ	-3.37489	-2.18477	0-10 weeks
EPI.TS1.BFS	-7.97564	4.83593	0-10 weeks
EPI.D1K.U0T	4.82127	2.41229	> 40 weeks
EPI.JEW.FNX	4.67954	-0.792931	> 40 weeks
EPI.TYE.AWM	-6.66402	3.81867	11-40 weeks
EPI.R22.Z69	2.68661	-0.771261	> 40 weeks
EPI.W66.2SU	-5.66797	-0.0153124	0-10 weeks
EPI.FB5.E4V	7.99482	-5.62277	> 40 weeks
EPI.H62.VPK	-3.26444	-0.978608	0-10 weeks
EPI.KR0.0G2	-7.30177	-0.924978	0-10 weeks
EPI.761.EXC	5.48436	-0.734812	> 40 weeks
EPI.L4A.1TS	-2.60324	-2.19035	11-40 weeks
EPI.CG7.2BN	-6.64616	3.64283	0-10 weeks
EPI.WYA.2WF	4.65134	0.0939032	> 40 weeks
EPI.U0M.GEO	1.06092	-0.358365	11-40 weeks
EPI.WQ2.BGL	-7.58571	-0.498962	0-10 weeks
EPI.MFN.WF9	-6.389	4.68276	0-10 weeks
EPI.7L8.K1N	4.50768	4.1938	> 40 weeks
EPI.OZ4.XKG	-0.0745302	-0.292071	> 40 weeks
EPI.T8Z.V4X	-2.63382	-0.152117	11-40 weeks
EPI.HIL.9K6	6.79518	0.566763	> 40 weeks
EPI.1Z8.21S	6.99804	0.724339	> 40 weeks
EPI.N19.7J0	-0.830458	-3.79509	11-40 weeks
EPI.09I.IZD	8.19875	-3.24754	> 40 weeks
EPI.6BC.52Z	-1.3933	-1.12694	11-40 weeks
EPI.YN2.09F	7.41151	-0.270866	> 40 weeks
EPI.6Q1.ZDF	-0.656674	-1.45868	11-40 weeks
EPI.RVK.2G1	1.71104	-4.138	11-40 weeks
EPI.TFC.XQO	-0.551331	-1.7564	11-40 weeks
EPI.DIV.X99	-7.70992	-0.983114	0-10 weeks
EPI.172.1MW	0.399697	-2.61253	11-40 weeks
EPI.MMK.WIM	-5.77809	-0.496315	0-10 weeks
EPI.0F6.MVG	-5.72716	-1.53564	0-10 weeks
EPI.BB1.1HX	3.3925	-4.94836	> 40 weeks
EPI.171.PK2	-1.01049	0.795939	11-40 weeks
EPI.QLX.K99	-3.67601	-0.440233	0-10 weeks
EPI.ISQ.UNC	4.66343	5.53005	> 40 weeks
EPI.TWT.QEV	0.450287	2.54021	11-40 weeks
EPI.HFC.T17	4.05777	-3.11392	> 40 weeks
EPI.W92.QSJ	-3.39376	0.698151	0-10 weeks
EPI.25N.I0P	5.29055	5.8105	> 40 weeks
EPI.05Y.0GO	-2.26686	0.852107	0-10 weeks
EPI.CVA.70U	2.96182	5.25638	> 40 weeks
EPI.MWW.Y1M	3.09201	0.55274	> 40 weeks
EPI.XWG.74K	-1.22913	0.190234	11-40 weeks
EPI.XRC.0A0	5.34165	0.0247632	> 40 weeks
EPI.YIK.4LM	-3.95701	1.99656	0-10 weeks
EPI.AIF.G7Y	-6.43597	-0.6028	0-10 weeks
EPI.MO5.80H	4.62763	0.163411	> 40 weeks
EPI.5Z7.KX6	-0.943252	0.411973	11-40 weeks
EPI.XES.UOZ	1.63553	-0.751364	11-40 weeks
EPI.FA7.CP6	-7.38172	2.85206	0-10 weeks
EPI.N3D.XVA	5.59924	-4.38144	> 40 weeks
EPI.0ZL.8PO	-3.29201	-0.175287	11-40 weeks
EPI.ALV.822	2.86678	-0.411948	> 40 weeks
EPI.1B0.KKH	-7.37518	-0.80889	0-10 weeks
EPI.CBD.WVN	7.57267	-2.41816	> 40 weeks
EPI.5A0.JGL	-2.99722	-4.43027	0-10 weeks
EPI.PDL.GBH	4.86319	0.389348	> 40 weeks
EPI.DB8.TYI	-7.25076	-0.629914	0-10 weeks
EPI.M4V.FRH	4.50123	-3.57424	> 40 weeks
EPI.KGA.T5I	-1.76769	-5.6693	11-40 weeks
EPI.LBA.CG5	-5.85084	-0.34199	0-10 weeks
EPI.3SI.64J	7.42596	-3.8395	> 40 weeks
EPI.1ML.533	5.93867	-3.63893	> 40 weeks
EPI.EME.NGV	-4.8983	0.252493	0-10 weeks
EPI.Z6N.9JY	3.29564	-1.34523	> 40 weeks
EPI.N2I.DXG	1.10292	-1.38544	11-40 weeks
EPI.I2C.G4Y	2.44724	0.705365	11-40 weeks
EPI.G9F.CFN	-5.23143	0.505538	11-40 weeks
EPI.ZG8.KB5	3.14909	-0.431263	> 40 weeks
EPI.ED2.RGD	1.81643	-1.21719	11-40 weeks
EPI.5M5.OFN	-1.93931	0.802378	0-10 weeks
EPI.1N9.0TG	5.67122	1.66021	> 40 weeks
EPI.QON.UT2	-0.676969	-0.575213	11-40 weeks
EPI.IPB.IDI	-2.6831	-0.0325207	0-10 weeks
EPI.A67.N02	3.15506	-2.69709	> 40 weeks
EPI.NSG.49N	3.20714	-0.639407	> 40 weeks
EPI.9HF.E5I	-0.513933	0.669824	11-40 weeks
EPI.HFJ.XJC	8.3216	-3.65095	> 40 weeks
EPI.SVP.PW9	2.13656	3.89529	11-40 weeks
EPI.V6G.H60	3.27162	-2.12069	11-40 weeks
EPI.MKK.PQS	-3.2068	1.75588	0-10 weeks
EPI.FJ2.XG4	7.66098	3.12858	> 40 weeks
EPI.T45.YIP	4.16814	0.60926	11-40 weeks
EPI.2GV.YV4	4.29166	0.0590655	> 40 weeks
EPI.B50.H17	0.0938275	-3.40543	11-40 weeks
EPI.5XC.7AD	-6.09118	0.152773	0-10 weeks
EPI.DB1.RNL	3.42495	0.831845	> 40 weeks
EPI.VDZ.LBZ	-1.39517	0.471466	11-40 weeks
EPI.W85.2A9	3.5179	1.3835	> 40 weeks
EPI.HD8.7XL	-8.73182	-0.754542	0-10 weeks
EPI.4UG.RID	2.27485	-0.161226	> 40 weeks
EPI.CUQ.ERE	-3.30594	-2.8545	0-10 weeks
EPI.83O.OKJ	-6.59574	2.46826	0-10 weeks
EPI.7J1.LUQ	7.06269	-0.75203	> 40 weeks
EPI.KJV.5OW	3.28996	-3.27039	> 40 weeks
EPI.9XQ.9ID	7.23822	-1.44083	> 40 weeks
EPI.22T.B0W	-6.56771	-0.011305	0-10 weeks
EPI.I1L.Z3U	5.05013	0.586799	> 40 weeks
EPI.9GJ.O0R	0.154389	-0.190054	0-10 weeks
EPI.XP8.GY3	-7.28899	0.249009	11-40 weeks
EPI.279.70Y	5.9352	1.82815	> 40 weeks
EPI.WVX.PAE	-6.67659	-0.413877	0-10 weeks
EPI.SG5.ZMV	6.46957	0.324493	> 40 weeks
EPI.7W5.9Q7	-2.94711	-0.78092	11-40 weeks
EPI.FXP.1FG	4.72647	-4.791	> 40 weeks
EPI.1JH.ZAJ	-8.05123	1.93114	0-10 weeks
EPI.O0M.NRA	-0.154742	-0.4476	> 40 weeks
EPI.C0V.VN7	-4.27733	-1.64405	11-40 weeks
EPI.LQG.GGV	0.21254	-0.349385	11-40 weeks
EPI.TEI.VXP	-1.74596	4.34192	11-40 weeks
EPI.M2P.ZYL	7.24341	-2.80158	> 40 weeks
EPI.HYD.5QZ	4.4455	-0.759769	11-40 weeks
EPI.YXA.YAK	-5.46977	2.35967	0-10 weeks
EPI.F4T.8GP	-3.65435	-4.1331	11-40 weeks
EPI.4S3.5V8	1.11254	2.06298	11-40 weeks
EPI.SCP.O3M	2.30855	-3.36288	> 40 weeks
EPI.SWF.EPX	-4.10999	0.00543272	11-40 weeks
EPI.SD7.AE7	5.93254	2.328	> 40 weeks
EPI.3IR.34P	-1.05166	-0.686986	11-40 weeks
EPI.PB7.P5F	-0.101041	-0.695752	11-40 weeks
EPI.V0W.F0L	-4.47209	-1.00626	0-10 weeks
EPI.2KV.FBX	6.28564	-1.2674	> 40 weeks
EPI.HHQ.CDE	1.8495	-1.53526	11-40 weeks
EPI.P1X.ASV	0.77825	2.54495	11-40 weeks
EPI.V6J.GCZ	-5.96889	-0.412734	0-10 weeks
EPI.W69.XA0	2.70117	4.59275	> 40 weeks
EPI.ZDC.DIO	-0.0317501	0.590695	11-40 weeks
EPI.UK8.MOH	2.30088	1.6796	> 40 weeks
EPI.UM9.9IZ	-6.31815	1.08486	0-10 weeks
EPI.D7K.6BY	7.36161	-0.212495	> 40 weeks
EPI.QDC.27S	-8.73813	-0.144625	0-10 weeks
EPI.Y4H.6IN	5.2265	-0.695996	> 40 weeks
EPI.3VJ.4EY	-6.26329	-0.84355	11-40 weeks
EPI.CCT.EQM	-4.39522	-1.67678	0-10 weeks
EPI.0YV.28J	4.68205	-4.66944	> 40 weeks
EPI.8FG.N25	-1.11604	-1.61002	11-40 weeks
EPI.WS5.RNP	4.62334	-3.8077	> 40 weeks
EPI.G2S.EJR	-7.38879	-3.24574	0-10 weeks
EPI.4PI.PHV	5.31366	-5.09196	> 40 weeks
EPI.AMT.QX7	-1.90545	-1.9725	11-40 weeks
EPI.EID.3KR	-2.01326	-3.12255	11-40 weeks
EPI.8P3.0A5	-3.61235	-2.2257	0-10 weeks
EPI.C7F.0N6	5.29768	4.98552	> 40 weeks
EPI.G1D.BMH	0.585289	-1.17721	11-40 weeks
EPI.S3I.4D9	1.85895	-0.172677	11-40 weeks
EPI.691.8LX	-6.0987	1.30972	0-10 weeks
EPI.ROF.E3B	3.93034	5.76694	> 40 weeks
EPI.4KI.ORB	-2.13343	-2.01237	11-40 weeks
EPI.MXW.1C3	1.36536	-3.68078	11-40 weeks
EPI.3G5.WWV	5.5511	-0.388959	11-40 weeks
EPI.SKZ.5P7	3.5475	0.673597	> 40 weeks
EPI.Z8I.EW1	-7.24781	1.07077	0-10 weeks
EPI.KMR.FPI	2.46102	0.804449	> 40 weeks
EPI.YD3.B37	0.283462	3.09031	11-40 weeks
EPI.LGK.53N	-5.77944	-0.633312	0-10 weeks
EPI.LPM.JDY	3.64304	-1.2229	> 40 weeks
EPI.J9C.LC2	-4.10876	-1.51621	0-10 weeks
EPI.I2R.FG5	-0.25061	1.69259	11-40 weeks
EPI.0K9.9OX	2.16821	-2.96113	> 40 weeks
EPI.IVU.TBY	1.86498	1.1883	> 40 weeks
EPI.6DN.F38	4.47735	0.445341	> 40 weeks
EPI.6JM.2SN	0.895754	0.246141	11-40 weeks
EPI.MCQ.N5U	3.05795	-0.565862	11-40 weeks
EPI.3NZ.6V4	-6.83875	-0.0379012	0-10 weeks
EPI.A0B.QHI	5.71765	-3.09017	> 40 weeks
EPI.IQU.FJ0	4.20346	6.25916	> 40 weeks
EPI.NQT.UT4	-4.99647	1.19186	0-10 weeks
EPI.69D.AQ0	2.8241	5.47255	> 40 weeks
EPI.BUR.RAV	-7.39512	4.1014	11-40 weeks
EPI.LH1.RE7	-5.35585	-0.326658	0-10 weeks
EPI.CY1.LSX	-5.79879	0.301872	0-10 weeks
EPI.UL2.STN	4.00427	0.968117	> 40 weeks
EPI.NVH.KWP	3.17341	1.34437	0-10 weeks
EPI.9HU.P7N	-4.43507	0.663817	11-40 weeks
EPI.M3J.YEH	-5.47833	0.0101497	0-10 weeks
EPI.2F8.QJ4	7.03526	4.77545	> 40 weeks
EPI.SV8.RAO	-3.48019	0.224736	0-10 weeks
EPI.V9M.LTV	-4.47968	-0.352012	0-10 weeks
EPI.7MF.3LL	5.1626	-1.84481	> 40 weeks
EPI.116.Z49	2.76096	2.17814	11-40 weeks
EPI.OIM.RM6	-5.20814	-0.459226	0-10 weeks
EPI.CFT.HBQ	2.3285	-4.52549	11-40 weeks
EPI.VQL.V06	-2.75778	-1.74906	0-10 weeks
EPI.86B.RKK	4.85508	5.13807	> 40 weeks
EPI.TVP.KHX	1.79009	-0.394214	11-40 weeks
EPI.FDI.OOA	6.63502	5.14693	> 40 weeks
EPI.56T.YUX	0.788411	5.68662	11-40 weeks
EPI.T8P.KXM	5.43481	6.49343	> 40 weeks
EPI.SPN.J0R	1.81862	4.52153	11-40 weeks
EPI.Q6O.4YM	6.94138	-1.41633	> 40 weeks
EPI.UU3.EL0	-5.03519	-2.47738	0-10 weeks
EPI.FF1.PIW	1.68313	1.82307	> 40 weeks
EPI.G9E.O4I	-4.89868	-1.3053	0-10 weeks
EPI.V6F.GOQ	-7.36408	0.122192	0-10 weeks
EPI.H2V.A5N	3.80455	4.64759	> 40 weeks
EPI.DJS.HGD	-5.75835	1.14931	0-10 weeks
EPI.Q89.RNF	-2.95697	-1.08701	11-40 weeks
EPI.NEG.RC7	-1.42825	3.79985	0-10 weeks
EPI.4RL.J7A	6.49049	4.97955	> 40 weeks
EPI.TZV.8Q8	-0.204169	4.49762	11-40 weeks
EPI.E35.TQQ	-7.95208	1.80504	0-10 weeks
EPI.3A8.EYB	3.97631	-4.25	> 40 weeks
EPI.F3Y.XHT	-5.79596	0.921571	0-10 weeks
EPI.JDZ.JPJ	3.86889	-0.234272	> 40 weeks
EPI.200.1EK	-1.93391	2.23405	0-10 weeks
EPI.P1U.ZZB	-5.51811	-0.677512	0-10 weeks
EPI.GJB.KD2	5.73246	-0.807157	> 40 weeks
EPI.QZX.796	-3.65626	1.25303	11-40 weeks
EPI.2MH.ID8	-3.27484	0.428273	0-10 weeks
EPI.0E7.7XE	-6.6633	1.64616	0-10 weeks
EPI.KH7.R10	3.64378	-1.15036	> 40 weeks
EPI.PT7.Q7X	-3.80644	-1.64585	11-40 weeks
EPI.JLP.4DF	0.315526	-0.357026	11-40 weeks
EPI.BN4.6DI	0.462027	-0.867427	11-40 weeks
EPI.B13.MGS	-3.08097	-0.937876	0-10 weeks
EPI.E2X.I2L	3.95217	-3.71961	> 40 weeks
EPI.QSQ.9QT	-4.29295	1.89053	0-10 weeks
EPI.HH3.C9L	4.95581	-6.11398	> 40 weeks
EPI.6FE.79Y	1.2973	-0.89331	11-40 weeks
EPI.LL5.HGM	3.21102	3.11319	11-40 weeks
EPI.1U4.EME	2.41785	-0.504154	11-40 weeks
EPI.OTR.3YR	-7.35921	0.663208	0-10 weeks
EPI.G1I.M6N	6.06927	-4.06134	> 40 weeks
EPI.DWW.S5A	-7.14954	-0.766633	11-40 weeks
EPI.A9J.Y4I	-5.71021	0.366915	11-40 weeks
EPI.XC1.88I	-2.27732	-3.06138	0-10 weeks
EPI.2UD.4DH	-4.34032	2.39111	0-10 weeks
EPI.TBF.PX2	5.78629	0.171983	> 40 weeks
EPI.Q6P.VSA	0.370663	-1.11731	0-10 weeks
EPI.NZJ.GG6	2.4667	-0.514444	11-40 weeks
EPI.O36.MNQ	1.63466	1.14647	> 40 weeks
EPI.XKS.LKQ	4.44303	4.65927	> 40 weeks
EPI.6RF.JZ3	3.82727	0.638106	> 40 weeks
EPI.CR8.0NR	-0.704045	1.02379	11-40 weeks
EPI.OTY.2SN	-1.97064	-1.69947	11-40 weeks
EPI.2P3.0UN	5.11588	-0.468846	> 40 weeks
EPI.0S8.QHK	-0.0158411	-0.455829	11-40 weeks
EPI.U9N.7GV	-5.07783	0.486162	0-10 weeks
EPI.B3G.VPZ	0.0307112	1.30031	0-10 weeks
EPI.EC2.PL9	-9.44191	-0.151613	0-10 weeks
EPI.EHX.US6	7.188	0.605496	> 40 weeks
EPI.Q32.JKI	-2.73306	-2.28675	11-40 weeks
EPI.JQQ.A94	-4.82561	-1.45169	0-10 weeks
EPI.9JN.0D5	7.25851	-3.81502	> 40 weeks
EPI.DIF.HNX	0.700428	2.20627	11-40 weeks
EPI.A2C.5D4	0.995384	-0.535221	11-40 weeks

## Sheet: Fig_2_b
sample_anon	PC1	PC2	Dev_Age_Grouping_new
EPI.45U.GOA	6.78079	0.49337	0-10 weeks
EPI.0OZ.HSS	-5.56015	-6.15741	> 40 weeks
EPI.EEI.1EZ	2.23752	3.78726	11-40 weeks
EPI.0UN.L2J	5.16101	-2.64056	11-40 weeks
EPI.AA7.2D3	6.6261	-1.20633	0-10 weeks
EPI.U39.BGK	0.470085	0.750657	11-40 weeks
EPI.1GU.YPZ	3.34572	0.830776	11-40 weeks
EPI.PRS.AR6	-5.07089	-4.30609	> 40 weeks
EPI.2Y4.F64	1.19607	-3.09355	11-40 weeks
EPI.ZVD.QKE	0.468001	-3.84299	11-40 weeks
EPI.ZLS.53G	-3.01108	3.45212	> 40 weeks
EPI.LV5.LCD	-2.64395	5.08611	11-40 weeks
EPI.KM2.5Z8	2.11975	-2.68359	11-40 weeks
EPI.GWY.VQU	1.39985	4.71174	0-10 weeks
EPI.N65.WUN	5.63081	-2.26861	0-10 weeks
EPI.FOV.28I	-1.88066	-7.06236	> 40 weeks
EPI.EWY.YCM	-0.542475	-1.9178	11-40 weeks
EPI.7H3.QK5	-4.40402	-0.330795	> 40 weeks
EPI.456.DMI	2.22513	2.15892	0-10 weeks
EPI.WUF.XRG	-2.80336	-0.658608	11-40 weeks
EPI.AEH.XJE	-5.46524	1.81559	> 40 weeks
EPI.SNJ.9AK	-3.19272	1.12255	> 40 weeks
EPI.NUV.81R	-2.39571	-1.69383	> 40 weeks
EPI.QPE.E9L	5.08636	1.34625	0-10 weeks
EPI.HRA.DI8	-7.30619	-0.535684	> 40 weeks
EPI.UGQ.16I	-2.39727	-3.13287	11-40 weeks
EPI.9SL.LYV	6.74886	-0.758776	0-10 weeks
EPI.TZQ.R8V	-0.815956	-1.37649	> 40 weeks
EPI.6CB.2A8	-3.86171	9.19075	11-40 weeks
EPI.EO5.LPD	4.0071	0.668756	0-10 weeks
EPI.KRB.904	-7.27417	-1.64476	> 40 weeks
EPI.9SO.PZD	0.407528	0.269863	11-40 weeks
EPI.P2J.CF3	2.37198	-2.54509	0-10 weeks
EPI.VY1.4D4	4.48023	0.754019	0-10 weeks
EPI.Z30.3Q9	-5.27166	1.50997	> 40 weeks
EPI.JO2.YGY	9.9621	-2.00618	0-10 weeks
EPI.5PN.T0L	-2.17893	-7.0573	> 40 weeks
EPI.IHN.IEC	-0.639449	-2.13193	11-40 weeks
EPI.51H.O2A	3.44354	3.35499	0-10 weeks
EPI.OJ9.QJW	-5.54956	-2.41837	> 40 weeks
EPI.TNZ.LMR	-1.15004	3.60347	11-40 weeks
EPI.EB1.Q65	-3.7292	1.55238	> 40 weeks
EPI.356.I2L	6.32339	-0.253049	0-10 weeks
EPI.7QJ.TGL	1.57314	-1.76342	11-40 weeks
EPI.J08.J4S	-5.91522	1.42089	> 40 weeks
EPI.KJZ.IA3	3.69366	-0.227766	11-40 weeks
EPI.T4P.7HN	0.297718	-1.59178	> 40 weeks
EPI.1QE.E3E	1.32226	-2.1283	11-40 weeks
EPI.HWK.6JW	-5.52806	2.51406	> 40 weeks
EPI.Q52.77R	-7.02376	-1.47754	> 40 weeks
EPI.LPR.YBG	2.48666	5.69661	0-10 weeks
EPI.XS2.PM4	1.69166	4.37193	0-10 weeks
EPI.QRN.BA6	1.00169	-3.80387	> 40 weeks
EPI.1MP.ABP	2.24241	-2.49939	11-40 weeks
EPI.GAV.9UQ	-1.55345	0.820372	> 40 weeks
EPI.A7S.LXN	4.55997	0.946484	11-40 weeks
EPI.MXX.A2J	-6.49927	2.30529	> 40 weeks
EPI.HC1.1NC	-4.92408	-1.26846	> 40 weeks
EPI.IP7.8BD	4.4683	-0.325186	0-10 weeks
EPI.FFI.QBE	1.18618	1.5509	11-40 weeks
EPI.YJD.Z0K	0.149755	0.89782	> 40 weeks
EPI.GZA.S94	-1.85759	-2.65607	> 40 weeks
EPI.60C.ZN6	5.68358	1.08909	0-10 weeks
EPI.8VO.19O	-7.93183	-5.00732	> 40 weeks
EPI.XSD.MWU	2.68374	0.814714	11-40 weeks
EPI.Z1T.Q22	-6.33736	0.568224	> 40 weeks
EPI.OH7.L9L	5.62534	3.27799	0-10 weeks
EPI.4J2.EZJ	-2.11466	-3.86648	> 40 weeks
EPI.KT6.RO7	6.57791	-1.69875	0-10 weeks
EPI.AC5.GV5	-1.65883	2.21118	11-40 weeks
EPI.ZCW.COT	-8.40315	0.2005	> 40 weeks
EPI.ZZY.IJZ	1.01453	4.23533	0-10 weeks
EPI.W66.2SU	8.02507	-0.349085	0-10 weeks
EPI.FB5.E4V	-6.48881	3.02909	> 40 weeks
EPI.H62.VPK	4.6578	-1.10645	0-10 weeks
EPI.TS1.BFS	4.64619	4.87824	0-10 weeks
EPI.D1K.U0T	-3.05121	-4.06072	> 40 weeks
EPI.JEW.FNX	-6.51026	2.36421	> 40 weeks
EPI.KR0.0G2	8.72625	-3.85415	0-10 weeks
EPI.761.EXC	-3.50037	-9.69969	> 40 weeks
EPI.L4A.1TS	-1.51148	0.30833	11-40 weeks
EPI.WYA.2WF	-4.56738	1.25114	> 40 weeks
EPI.U0M.GEO	-0.271198	1.84418	11-40 weeks
EPI.MFN.WF9	2.29515	-1.30939	0-10 weeks
EPI.7L8.K1N	-3.17349	-3.84609	> 40 weeks
EPI.N19.7J0	0.23823	6.47062	11-40 weeks
EPI.09I.IZD	-11.7335	5.10778	> 40 weeks
EPI.6BC.52Z	-2.78971	3.80013	11-40 weeks
EPI.YN2.09F	-7.77074	-1.20515	> 40 weeks
EPI.6Q1.ZDF	2.46992	2.80412	11-40 weeks
EPI.172.1MW	1.4185	0.0556273	11-40 weeks
EPI.T8Z.V4X	6.20476	2.66182	11-40 weeks
EPI.HIL.9K6	-6.57857	-0.721599	> 40 weeks
EPI.1Z8.21S	-3.29021	-0.404014	> 40 weeks
EPI.MMK.WIM	6.19841	-2.57614	0-10 weeks
EPI.0F6.MVG	5.87609	1.10682	0-10 weeks
EPI.BB1.1HX	-7.86483	-0.481425	> 40 weeks
EPI.171.PK2	-3.96465	10.3656	11-40 weeks
EPI.QLX.K99	4.61838	1.40774	0-10 weeks
EPI.ISQ.UNC	-4.07774	-1.54631	> 40 weeks
EPI.TWT.QEV	3.4807	-0.570988	11-40 weeks
EPI.HFC.T17	-5.5789	9.05655	> 40 weeks
EPI.MWW.Y1M	-0.862269	-1.28124	> 40 weeks
EPI.W92.QSJ	1.63794	0.294629	0-10 weeks
EPI.25N.I0P	-4.28903	-5.32685	> 40 weeks
EPI.05Y.0GO	3.99134	-1.31568	0-10 weeks
EPI.CVA.70U	-4.37984	1.01735	> 40 weeks
EPI.AIF.G7Y	5.03889	1.27681	0-10 weeks
EPI.MO5.80H	-2.61973	-3.98839	> 40 weeks
EPI.5Z7.KX6	0.13572	1.0565	11-40 weeks
EPI.XES.UOZ	-0.811433	0.408478	11-40 weeks
EPI.FA7.CP6	6.48218	-1.56443	0-10 weeks
EPI.N3D.XVA	-3.03459	-2.16352	> 40 weeks
EPI.ALV.822	-0.448578	-1.56712	> 40 weeks
EPI.1B0.KKH	8.14402	-3.67503	0-10 weeks
EPI.CBD.WVN	-3.9727	-4.80495	> 40 weeks
EPI.5A0.JGL	6.8099	-2.99728	0-10 weeks
EPI.PDL.GBH	-1.97446	-2.65043	> 40 weeks
EPI.XRC.0A0	-4.952	-2.01128	> 40 weeks
EPI.DB8.TYI	7.72278	-2.95505	0-10 weeks
EPI.M4V.FRH	-5.64974	-1.48222	> 40 weeks
EPI.KGA.T5I	-1.53314	-0.720908	11-40 weeks
EPI.1ML.533	-3.486	-0.345217	> 40 weeks
EPI.EME.NGV	6.26536	1.45273	0-10 weeks
EPI.Z6N.9JY	-5.69026	0.558936	> 40 weeks
EPI.N2I.DXG	0.186964	1.56654	11-40 weeks
EPI.I2C.G4Y	-1.44447	0.415221	11-40 weeks
EPI.G9F.CFN	2.73531	-2.9011	11-40 weeks
EPI.ZG8.KB5	-0.121794	-3.55104	> 40 weeks
EPI.5M5.OFN	5.88819	-0.594772	0-10 weeks
EPI.1N9.0TG	-5.69075	-2.14125	> 40 weeks
EPI.QON.UT2	1.74191	-7.3723	11-40 weeks
EPI.IPB.IDI	3.59885	-0.148946	0-10 weeks
EPI.A67.N02	-4.96618	-2.8916	> 40 weeks
EPI.NSG.49N	-3.71304	-0.506132	> 40 weeks
EPI.9HF.E5I	3.41106	4.58973	11-40 weeks
EPI.HFJ.XJC	-5.46872	0.245446	> 40 weeks
EPI.SVP.PW9	0.780741	5.95321	11-40 weeks
EPI.MKK.PQS	2.89099	0.548478	0-10 weeks
EPI.FJ2.XG4	-4.34953	0.871991	> 40 weeks
EPI.T45.YIP	-3.14683	1.95222	11-40 weeks
EPI.1IX.GTU	1.46021	-0.509026	11-40 weeks
EPI.5XC.7AD	-1.46778	7.33969	0-10 weeks
EPI.DB1.RNL	-3.80354	-4.56088	> 40 weeks
EPI.VDZ.LBZ	-2.77452	-0.0745648	11-40 weeks
EPI.W85.2A9	-7.33825	2.40444	> 40 weeks
EPI.LBA.CG5	6.01676	-2.35149	0-10 weeks
EPI.3SI.64J	-0.664103	-6.90297	> 40 weeks
EPI.2GV.YV4	-1.76717	0.761254	> 40 weeks
EPI.B50.H17	2.69196	-0.00795047	11-40 weeks
EPI.HD8.7XL	2.30519	1.97796	0-10 weeks
EPI.4UG.RID	-4.28812	-1.85043	> 40 weeks
EPI.CUQ.ERE	0.380867	6.25151	0-10 weeks
EPI.83O.OKJ	7.64923	-2.14878	0-10 weeks
EPI.7J1.LUQ	-0.555491	-7.09077	> 40 weeks
EPI.KJV.5OW	1.99772	-4.62069	> 40 weeks
EPI.9XQ.9ID	-0.747373	-1.75672	> 40 weeks
EPI.22T.B0W	8.2183	-1.51934	0-10 weeks
EPI.I1L.Z3U	-1.14237	-6.40086	> 40 weeks
EPI.9GJ.O0R	5.75331	2.62805	0-10 weeks
EPI.XP8.GY3	1.3403	-0.59927	11-40 weeks
EPI.279.70Y	-6.91849	5.8802	> 40 weeks
EPI.WVX.PAE	3.39	3.39162	0-10 weeks
EPI.SG5.ZMV	-9.89	4.38131	> 40 weeks
EPI.FXP.1FG	-7.44216	2.32579	> 40 weeks
EPI.1JH.ZAJ	7.76039	-1.4336	0-10 weeks
EPI.O0M.NRA	-4.93167	-4.29325	> 40 weeks
EPI.C0V.VN7	2.56173	1.18932	11-40 weeks
EPI.LQG.GGV	0.153581	-3.10334	11-40 weeks
EPI.TEI.VXP	0.853455	0.291714	11-40 weeks
EPI.M2P.ZYL	-5.5371	-4.30723	> 40 weeks
EPI.HYD.5QZ	0.0993589	3.13882	11-40 weeks
EPI.YQS.1AR	-7.82706	0.474154	> 40 weeks
EPI.YXA.YAK	1.96361	4.9622	0-10 weeks
EPI.F4T.8GP	-2.98774	4.81044	11-40 weeks
EPI.4S3.5V8	-0.489612	0.144902	11-40 weeks
EPI.SCP.O3M	-3.88703	-0.648813	> 40 weeks
EPI.SWF.EPX	7.07774	-1.54478	11-40 weeks
EPI.SD7.AE7	-0.0515027	-5.04392	> 40 weeks
EPI.3IR.34P	3.94044	-1.78221	11-40 weeks
EPI.PB7.P5F	0.294753	-3.16494	11-40 weeks
EPI.V0W.F0L	5.87391	0.9529	0-10 weeks
EPI.2KV.FBX	-6.04452	1.76411	> 40 weeks
EPI.HHQ.CDE	-2.07448	6.90098	11-40 weeks
EPI.P1X.ASV	0.5508	-0.0404215	11-40 weeks
EPI.V6J.GCZ	4.65863	2.44395	0-10 weeks
EPI.W69.XA0	-5.73889	-2.08654	> 40 weeks
EPI.ZDC.DIO	-0.210789	1.49205	11-40 weeks
EPI.UK8.MOH	-3.8679	-3.68886	> 40 weeks
EPI.UM9.9IZ	2.48406	1.15545	0-10 weeks
EPI.D7K.6BY	-3.31871	-4.02694	> 40 weeks
EPI.QDC.27S	8.08529	-4.28489	0-10 weeks
EPI.Y4H.6IN	-6.35968	-0.743777	> 40 weeks
EPI.3VJ.4EY	-0.171603	-2.37436	11-40 weeks
EPI.CCT.EQM	6.21134	-0.914387	0-10 weeks
EPI.0YV.28J	-1.7618	-4.98345	> 40 weeks
EPI.8FG.N25	4.77887	-2.80708	11-40 weeks
EPI.WS5.RNP	-3.35887	-2.64434	> 40 weeks
EPI.G2S.EJR	6.34144	1.35161	0-10 weeks
EPI.4PI.PHV	-8.45252	4.25776	> 40 weeks
EPI.AMT.QX7	3.87057	1.517	11-40 weeks
EPI.8P3.0A5	2.21134	2.24866	0-10 weeks
EPI.C7F.0N6	-2.87951	-1.57786	> 40 weeks
EPI.G1D.BMH	-0.385343	0.0606488	11-40 weeks
EPI.S3I.4D9	-0.486958	1.37478	11-40 weeks
EPI.691.8LX	5.688	-1.5415	0-10 weeks
EPI.ROF.E3B	-3.22336	-2.29404	> 40 weeks
EPI.4KI.ORB	1.81807	-1.09053	11-40 weeks
EPI.MXW.1C3	-0.0354173	2.91506	11-40 weeks
EPI.3G5.WWV	-5.7469	5.31534	11-40 weeks
EPI.SKZ.5P7	-0.147079	-2.60296	> 40 weeks
EPI.LGK.53N	1.82568	8.52705	0-10 weeks
EPI.LPM.JDY	-3.94793	2.67931	> 40 weeks
EPI.J9C.LC2	2.00466	4.35912	0-10 weeks
EPI.I2R.FG5	-2.40524	1.73428	11-40 weeks
EPI.0K9.9OX	0.0547849	-0.880436	> 40 weeks
EPI.IVU.TBY	-3.8468	0.308356	> 40 weeks
EPI.3HJ.27E	3.674	0.966916	0-10 weeks
EPI.6DN.F38	-0.581069	-3.82403	> 40 weeks
EPI.Z8I.EW1	5.28625	-2.36881	0-10 weeks
EPI.KMR.FPI	-4.40308	-3.36484	> 40 weeks
EPI.YD3.B37	1.83297	0.406692	11-40 weeks
EPI.MCQ.N5U	-0.317778	4.13345	11-40 weeks
EPI.NQT.UT4	4.39711	1.85312	0-10 weeks
EPI.69D.AQ0	-3.18442	-3.51246	> 40 weeks
EPI.BUR.RAV	2.48392	2.40255	11-40 weeks
EPI.LH1.RE7	2.93778	3.61041	0-10 weeks
EPI.CY1.LSX	-3.33527	11.1134	0-10 weeks
EPI.UL2.STN	-6.80062	1.78486	> 40 weeks
EPI.NVH.KWP	3.37133	3.89018	0-10 weeks
EPI.9HU.P7N	-1.57865	1.13479	11-40 weeks
EPI.M3J.YEH	5.90441	-0.564321	0-10 weeks
EPI.2F8.QJ4	-6.33809	-2.24445	> 40 weeks
EPI.SV8.RAO	1.17284	0.218554	0-10 weeks
EPI.V9M.LTV	1.78867	1.95749	0-10 weeks
EPI.7MF.3LL	-5.91738	-0.994647	> 40 weeks
EPI.116.Z49	-2.49343	-4.748	11-40 weeks
EPI.CFT.HBQ	2.22255	-2.2138	11-40 weeks
EPI.3NZ.6V4	6.22634	-3.07341	0-10 weeks
EPI.A0B.QHI	1.62176	-2.30658	> 40 weeks
EPI.IQU.FJ0	-0.607762	-3.9738	> 40 weeks
EPI.OIM.RM6	7.55649	-0.550747	0-10 weeks
EPI.VQL.V06	5.18467	2.93285	0-10 weeks
EPI.86B.RKK	-5.85693	-1.16756	> 40 weeks
EPI.TVP.KHX	-2.65115	1.15665	11-40 weeks
EPI.FDI.OOA	-7.24892	1.02689	> 40 weeks
EPI.56T.YUX	0.0234773	0.0184738	11-40 weeks
EPI.T8P.KXM	-6.59098	0.668926	> 40 weeks
EPI.SPN.J0R	-1.29055	0.328752	11-40 weeks
EPI.KZX.8YM	-4.14403	0.324993	> 40 weeks
EPI.UU3.EL0	3.59723	3.07765	0-10 weeks
EPI.FF1.PIW	-3.34946	2.23119	> 40 weeks
EPI.G9E.O4I	1.87519	7.69533	0-10 weeks
EPI.V6F.GOQ	7.62163	3.29964	0-10 weeks
EPI.H2V.A5N	-5.04999	-1.93902	> 40 weeks
EPI.DJS.HGD	7.22813	1.48306	0-10 weeks
EPI.Q89.RNF	3.56559	2.63538	11-40 weeks
EPI.NEG.RC7	2.57919	2.39064	0-10 weeks
EPI.4RL.J7A	-3.69646	-3.12949	> 40 weeks
EPI.TZV.8Q8	2.08174	2.8446	11-40 weeks
EPI.F3Y.XHT	8.40108	-2.91208	0-10 weeks
EPI.JDZ.JPJ	-4.11252	-3.22871	> 40 weeks
EPI.200.1EK	7.2193	-3.17482	0-10 weeks
EPI.P1U.ZZB	4.67069	3.60661	0-10 weeks
EPI.GJB.KD2	-7.24253	-2.72455	> 40 weeks
EPI.QZX.796	3.12312	3.14051	11-40 weeks
EPI.0E7.7XE	4.76341	1.73583	0-10 weeks
EPI.KH7.R10	-7.11256	2.14637	> 40 weeks
EPI.PT7.Q7X	3.20601	2.23802	11-40 weeks
EPI.SJ9.358	-1.61184	1.34368	> 40 weeks
EPI.JLP.4DF	1.41423	0.998797	11-40 weeks
EPI.E35.TQQ	6.57026	-1.18823	0-10 weeks
EPI.3A8.EYB	-1.2181	-4.22837	> 40 weeks
EPI.BN4.6DI	2.95554	1.56473	11-40 weeks
EPI.B13.MGS	2.31792	1.27569	0-10 weeks
EPI.E2X.I2L	-0.914864	-1.31876	> 40 weeks
EPI.QSQ.9QT	4.65335	0.460925	0-10 weeks
EPI.HH3.C9L	-5.22385	-3.03772	> 40 weeks
EPI.6FE.79Y	1.67626	0.928066	11-40 weeks
EPI.LL5.HGM	-0.553176	0.289621	11-40 weeks
EPI.1U4.EME	0.0500986	-1.89851	11-40 weeks
EPI.OTR.3YR	6.914	-0.43061	0-10 weeks
EPI.G1I.M6N	-3.8347	-1.84721	> 40 weeks
EPI.DWW.S5A	5.73197	-0.979054	11-40 weeks
EPI.A9J.Y4I	3.35737	0.0215894	11-40 weeks
EPI.XC1.88I	1.4717	2.05691	0-10 weeks
EPI.2UD.4DH	5.93774	1.51307	0-10 weeks
EPI.TBF.PX2	-2.48199	-2.79646	> 40 weeks
EPI.Q6P.VSA	3.47111	-0.108526	0-10 weeks
EPI.NZJ.GG6	-0.207591	3.56464	11-40 weeks
EPI.0R2.VAC	0.931678	4.37118	0-10 weeks
EPI.6RF.JZ3	2.15	-5.86051	> 40 weeks
EPI.CR8.0NR	-1.09645	-1.1581	11-40 weeks
EPI.OTY.2SN	-0.80006	2.98432	11-40 weeks
EPI.2P3.0UN	-10.0744	-0.0841541	> 40 weeks
EPI.0S8.QHK	-0.0530505	1.90825	11-40 weeks
EPI.U9N.7GV	5.43803	0.0218794	0-10 weeks
EPI.O36.MNQ	-1.82077	-0.456671	> 40 weeks
EPI.XKS.LKQ	-2.64725	-0.366708	> 40 weeks
EPI.B3G.VPZ	2.56234	0.617799	0-10 weeks
EPI.EC2.PL9	9.5131	-1.16273	0-10 weeks
EPI.EHX.US6	-5.18364	-2.77748	> 40 weeks
EPI.Q32.JKI	4.87751	-1.55287	11-40 weeks
EPI.JQQ.A94	4.67437	1.36221	0-10 weeks
EPI.9JN.0D5	-4.94258	-0.995177	> 40 weeks
EPI.DIF.HNX	0.0432269	3.73633	11-40 weeks

## Sheet: Fig_2_c
sample_anon	PC3	PC4	Dev_Age_Grouping_new
EPI.EC2.PL9	-6.83514	0.794748	0-10 weeks
EPI.0S8.QHK	10.828	-1.81094	11-40 weeks
EPI.5M5.OFN	-12.0274	2.13653	0-10 weeks
EPI.AIF.G7Y	-10.3925	-2.54979	0-10 weeks
EPI.6RF.JZ3	0.522119	-4.68717	> 40 weeks
EPI.T8Z.V4X	-28.2064	5.61311	11-40 weeks
EPI.QDC.27S	-0.510905	26.5783	0-10 weeks
EPI.A67.N02	17.0753	-15.2144	> 40 weeks
EPI.N65.WUN	9.00258	12.8134	0-10 weeks
EPI.P1U.ZZB	10.9105	-4.06591	0-10 weeks
EPI.60C.ZN6	-5.49543	-13.3129	0-10 weeks
EPI.XSD.MWU	-10.7455	5.29485	11-40 weeks
EPI.4PI.PHV	-10.1941	1.65212	> 40 weeks
EPI.0R2.VAC	-1.2205	-0.184207	0-10 weeks
EPI.ZCW.COT	-28.9635	1.91901	> 40 weeks
EPI.E35.TQQ	6.81496	20.1012	0-10 weeks
EPI.UU3.EL0	-1.99182	8.44393	0-10 weeks
EPI.OTR.3YR	23.638	16.0728	0-10 weeks
EPI.F3Y.XHT	1.30998	12.583	0-10 weeks
EPI.EEI.1EZ	-0.487128	-0.032718	11-40 weeks
EPI.TEI.VXP	-52.4173	15.0943	11-40 weeks
EPI.HYD.5QZ	-2.90718	13.8389	11-40 weeks
EPI.WUF.XRG	-5.96237	-8.62129	11-40 weeks
EPI.KR0.0G2	-18.114	29.6702	0-10 weeks
EPI.OTY.2SN	4.3648	-0.268423	11-40 weeks
EPI.MKK.PQS	26.4437	-8.6764	0-10 weeks
EPI.KT6.RO7	2.03441	6.37365	0-10 weeks
EPI.2Y4.F64	-8.64553	-12.9049	11-40 weeks
EPI.LA9.3S6	-12.1959	2.81478	11-40 weeks
EPI.F4T.8GP	-0.84888	-2.17895	11-40 weeks
EPI.EWY.YCM	-0.0721782	-5.81689	11-40 weeks
EPI.W85.2A9	-6.3766	-10.0836	> 40 weeks
EPI.QRN.BA6	-9.31346	-5.35087	> 40 weeks
EPI.G9F.CFN	7.49971	-0.831867	11-40 weeks
EPI.ZVD.QKE	6.09413	-11.6135	11-40 weeks
EPI.ZLS.53G	-9.14784	-6.23187	> 40 weeks
EPI.I1L.Z3U	2.25426	0.302345	> 40 weeks
EPI.1N9.0TG	-8.46571	4.0927	> 40 weeks
EPI.NSG.49N	9.82636	-5.93373	> 40 weeks
EPI.3VJ.4EY	7.28575	7.58222	11-40 weeks
EPI.M4V.FRH	5.82639	0.594202	> 40 weeks
EPI.FJ2.XG4	-18.4739	2.79192	> 40 weeks
EPI.1JH.ZAJ	-19.9266	8.04775	0-10 weeks
EPI.FFI.QBE	-5.12917	6.54239	11-40 weeks
EPI.DWW.S5A	9.49638	5.1373	11-40 weeks
EPI.7W5.9Q7	3.16857	-4.64326	11-40 weeks
EPI.1B0.KKH	4.24468	21.4785	0-10 weeks
EPI.5A0.JGL	0.697535	11.2383	0-10 weeks
EPI.QSQ.9QT	-7.65339	5.81942	0-10 weeks
EPI.AC5.GV5	2.84754	2.61375	11-40 weeks
EPI.C0V.VN7	6.84711	2.13148	11-40 weeks
EPI.FA7.CP6	-1.52929	4.12441	0-10 weeks
EPI.45U.GOA	-8.26195	17.4515	0-10 weeks
EPI.HD8.7XL	8.66232	14.6917	0-10 weeks
EPI.I2R.FG5	11.1859	-1.6238	11-40 weeks
EPI.TS1.BFS	-10.852	8.72852	0-10 weeks
EPI.KJZ.IA3	-11.5657	-8.07495	11-40 weeks
EPI.83O.OKJ	4.44745	2.9553	0-10 weeks
EPI.1GU.YPZ	-9.20134	-17.8486	11-40 weeks
EPI.J9C.LC2	-9.36082	3.46009	0-10 weeks
EPI.DB1.RNL	-4.24266	-15.1731	> 40 weeks
EPI.200.1EK	-0.540729	-0.536071	0-10 weeks
EPI.LBA.CG5	11.5707	11.6862	0-10 weeks
EPI.5Z7.KX6	7.45498	-8.34348	11-40 weeks
EPI.L4A.1TS	1.23858	11.4753	11-40 weeks
EPI.EO5.LPD	-19.6906	16.657	0-10 weeks
EPI.NVH.KWP	-0.777491	4.86872	0-10 weeks
EPI.2UD.4DH	4.27565	6.93322	0-10 weeks
EPI.LGK.53N	-0.0306454	6.38276	0-10 weeks
EPI.279.70Y	-24.6394	11.6486	> 40 weeks
EPI.WVX.PAE	2.75922	6.86622	0-10 weeks
EPI.PT7.Q7X	23.6149	8.66094	11-40 weeks
EPI.IP7.8BD	13.806	2.1773	0-10 weeks
EPI.G2S.EJR	3.54768	21.9704	0-10 weeks
EPI.DB8.TYI	1.42306	35.968	0-10 weeks
EPI.1MP.ABP	-16.9936	6.14531	11-40 weeks
EPI.LPR.YBG	-18.9797	22.7515	0-10 weeks
EPI.SWF.EPX	-2.44433	23.6154	11-40 weeks
EPI.KGA.T5I	-7.33489	22.963	11-40 weeks
EPI.9GJ.O0R	-2.10431	22.5715	0-10 weeks
EPI.AMT.QX7	-4.56583	11.3312	11-40 weeks
EPI.LV5.LCD	-0.836384	7.79288	11-40 weeks
EPI.9HU.P7N	-11.1228	10.7184	11-40 weeks
EPI.0E7.7XE	-19.2164	23.2576	0-10 weeks
EPI.3IR.34P	-3.48775	4.16616	11-40 weeks
EPI.T45.YIP	-11.192	3.00608	11-40 weeks
EPI.ZZY.IJZ	-8.97756	11.3321	0-10 weeks
EPI.XP8.GY3	5.1348	17.0209	11-40 weeks
EPI.SVP.PW9	8.78595	-3.06925	11-40 weeks
EPI.ZG8.KB5	0.228753	-3.50748	> 40 weeks
EPI.DJS.HGD	2.24307	16.6879	0-10 weeks
EPI.P1X.ASV	0.880948	10.7795	11-40 weeks
EPI.N2I.DXG	12.4201	-11.1891	11-40 weeks
EPI.W66.2SU	6.64414	15.7463	0-10 weeks
EPI.W92.QSJ	9.95818	2.28829	0-10 weeks
EPI.V6F.GOQ	-10.3582	22.4212	0-10 weeks
EPI.7H3.QK5	3.35285	-12.6708	> 40 weeks
EPI.DIF.HNX	14.3707	-6.77458	11-40 weeks
EPI.H62.VPK	15.0234	15.8725	0-10 weeks
EPI.DHS.PVZ	3.26507	-2.82453	11-40 weeks
EPI.1Z8.21S	11.76	-12.9991	> 40 weeks
EPI.FF1.PIW	-19.8091	-0.223781	> 40 weeks
EPI.YD3.B37	-8.32721	-12.5362	11-40 weeks
EPI.YIK.4LM	-3.03921	12.6586	0-10 weeks
EPI.U0M.GEO	10.9313	-15.4291	11-40 weeks
EPI.MMK.WIM	11.5567	15.3574	0-10 weeks
EPI.7J1.LUQ	-1.58284	-7.16266	> 40 weeks
EPI.TWT.QEV	19.473	-5.61513	11-40 weeks
EPI.A7S.LXN	17.8972	-0.650866	11-40 weeks
EPI.QLX.K99	4.59763	10.3396	0-10 weeks
EPI.3NZ.6V4	24.2309	7.62213	0-10 weeks
EPI.NQT.UT4	2.6948	9.51551	0-10 weeks
EPI.69D.AQ0	-12.1248	-2.34232	> 40 weeks
EPI.JO2.YGY	10.0403	16.6041	0-10 weeks
EPI.TNZ.LMR	8.06902	-9.66987	11-40 weeks
EPI.CBD.WVN	-6.17221	1.94699	> 40 weeks
EPI.HHQ.CDE	13.142	-10.9049	11-40 weeks
EPI.6Q1.ZDF	13.3913	6.46591	11-40 weeks
EPI.05Y.0GO	15.7416	15.4244	0-10 weeks
EPI.8P3.0A5	18.4916	0.600244	0-10 weeks
EPI.TYE.AWM	-14.8086	12.5186	11-40 weeks
EPI.CRW.ZP0	-0.262088	-5.40417	11-40 weeks
EPI.DIV.X99	-18.801	24.9979	0-10 weeks
EPI.51H.O2A	7.4993	14.5834	0-10 weeks
EPI.BUR.RAV	5.76677	-13.9599	11-40 weeks
EPI.VQL.V06	12.791	23.3133	0-10 weeks
EPI.9SL.LYV	28.8803	6.88488	0-10 weeks
EPI.0ZL.8PO	0.356701	-10.9162	11-40 weeks
EPI.N19.7J0	12.2645	-5.44145	11-40 weeks
EPI.1U4.EME	11.4655	-4.34293	11-40 weeks
EPI.7QJ.TGL	14.7268	-3.08873	11-40 weeks
EPI.LQG.GGV	16.0228	-3.23996	11-40 weeks
EPI.6FE.79Y	9.52368	-8.4311	11-40 weeks
EPI.FXP.1FG	4.66074	-10.9718	> 40 weeks
EPI.Q32.JKI	-1.91677	-5.76263	11-40 weeks
EPI.LPM.JDY	-9.81987	-1.46475	> 40 weeks
EPI.9SO.PZD	-0.881204	-8.0195	11-40 weeks
EPI.9XQ.9ID	-13.4761	-7.44032	> 40 weeks
EPI.RVK.2G1	17.3018	2.17758	11-40 weeks
EPI.PB7.P5F	11.2591	-6.15999	11-40 weeks
EPI.M3J.YEH	19.6878	-0.276704	0-10 weeks
EPI.V9M.LTV	-12.4546	16.9836	0-10 weeks
EPI.OH7.L9L	7.62643	17.0247	0-10 weeks
EPI.UM9.9IZ	24.6692	16.963	0-10 weeks
EPI.SV8.RAO	27.9864	2.66049	0-10 weeks
EPI.TBF.PX2	-11.1822	-3.14609	> 40 weeks
EPI.456.DMI	12.6802	9.46625	0-10 weeks
EPI.GAV.9UQ	-13.2483	-24.5033	> 40 weeks
EPI.4S3.5V8	13.8924	-15.7463	11-40 weeks
EPI.UL2.STN	13.0589	-2.16105	> 40 weeks
EPI.8FG.N25	4.5483	-12.7722	11-40 weeks
EPI.0F6.MVG	-3.24664	10.6341	0-10 weeks
EPI.6BC.52Z	18.6871	-2.0867	11-40 weeks
EPI.EME.NGV	6.54121	27.4667	0-10 weeks
EPI.V0W.F0L	7.42491	24.5429	0-10 weeks
EPI.KH7.R10	3.17892	1.92966	> 40 weeks
EPI.CUQ.ERE	8.47915	8.65848	0-10 weeks
EPI.LL5.HGM	0.37065	-1.41715	11-40 weeks
EPI.V6J.GCZ	6.62686	14.3588	0-10 weeks
EPI.JQQ.A94	14.6856	-0.277619	0-10 weeks
EPI.SD7.AE7	-2.56683	-6.38657	> 40 weeks
EPI.9HF.E5I	20.8247	7.20265	11-40 weeks
EPI.SG5.ZMV	5.04194	-10.3636	> 40 weeks
EPI.QPE.E9L	13.0999	20.3809	0-10 weeks
EPI.356.I2L	20.2869	4.48645	0-10 weeks
EPI.Z1T.Q22	-8.50116	-7.80429	> 40 weeks
EPI.XES.UOZ	-31.9596	-9.83189	11-40 weeks
EPI.2P3.0UN	10.4135	5.99871	> 40 weeks
EPI.Q52.77R	-0.542254	0.759086	> 40 weeks
EPI.YXA.YAK	18.8208	5.50727	0-10 weeks
EPI.171.PK2	6.31638	6.49063	11-40 weeks
EPI.XQG.SBX	-1.4643	18.8371	0-10 weeks
EPI.ALV.822	6.28952	-9.26388	> 40 weeks
EPI.Z8I.EW1	-3.86638	19.566	0-10 weeks
EPI.JDZ.JPJ	2.82196	-14.5961	> 40 weeks
EPI.ZDC.DIO	12.9013	-4.33317	11-40 weeks
EPI.3A8.EYB	-2.1383	-1.60393	> 40 weeks
EPI.G1D.BMH	11.4502	-2.23906	11-40 weeks
EPI.TVP.KHX	8.01565	-3.101	11-40 weeks
EPI.VY1.4D4	-13.102	11.6754	0-10 weeks
EPI.P2J.CF3	16.9568	8.73606	0-10 weeks
EPI.FOV.28I	8.48652	-4.48989	> 40 weeks
EPI.UGQ.16I	1.34891	-2.95085	11-40 weeks
EPI.GJB.KD2	5.43964	-13.4084	> 40 weeks
EPI.U39.BGK	-13.3418	-1.34907	11-40 weeks
EPI.MFN.WF9	12.4384	20.5499	0-10 weeks
EPI.1QE.E3E	-6.31335	-2.32095	11-40 weeks
EPI.MA6.G3N	3.61027	6.71608	11-40 weeks
EPI.Q89.RNF	-9.02246	2.22611	11-40 weeks
EPI.T4P.7HN	-2.5424	-4.54154	> 40 weeks
EPI.0OZ.HSS	4.55139	-2.34803	> 40 weeks
EPI.JEW.FNX	-8.34204	-2.0244	> 40 weeks
EPI.4UG.RID	-0.775743	7.59069	> 40 weeks
EPI.4J2.EZJ	4.29251	-3.78034	> 40 weeks
EPI.N3D.XVA	-5.05586	-3.63826	> 40 weeks
EPI.YN2.09F	1.10924	-2.62158	> 40 weeks
EPI.I2C.G4Y	6.14073	-8.9632	11-40 weeks
EPI.S3I.4D9	1.67764	-18.811	11-40 weeks
EPI.PRS.AR6	-18.501	-9.63946	> 40 weeks
EPI.5XC.7AD	-10.8457	7.91932	0-10 weeks
EPI.BB1.1HX	4.71286	-2.91124	> 40 weeks
EPI.2KV.FBX	-16.1843	-10.5675	> 40 weeks
EPI.0YV.28J	-11.603	-0.224231	> 40 weeks
EPI.HRA.DI8	0.690764	-8.37026	> 40 weeks
EPI.9JN.0D5	6.70039	-10.6051	> 40 weeks
EPI.7MF.3LL	-29.3766	-8.0276	> 40 weeks
EPI.HFJ.XJC	1.78724	-9.91324	> 40 weeks
EPI.Z6N.9JY	-19.864	-10.9286	> 40 weeks
EPI.R22.Z69	-12.7861	-5.63043	> 40 weeks
EPI.FB5.E4V	-11.2769	1.79925	> 40 weeks
EPI.WYA.2WF	-3.56154	-12.4474	> 40 weeks
EPI.ISQ.UNC	-15.8057	-3.08474	> 40 weeks
EPI.3S7.EYS	-13.9003	-14.9739	> 40 weeks
EPI.XC1.88I	5.97712	1.27532	0-10 weeks
EPI.0K9.9OX	18.2451	-12.0009	> 40 weeks
EPI.JLP.4DF	-10.2024	-7.6077	11-40 weeks
EPI.G1G.GBJ	-0.753456	-12.4821	11-40 weeks
EPI.3G5.WWV	0.921463	2.51998	11-40 weeks
EPI.MXW.1C3	9.06895	-16.0514	11-40 weeks
EPI.0UN.L2J	17.962	-2.30212	11-40 weeks
EPI.NZJ.GG6	2.12679	-16.7674	11-40 weeks
EPI.CFT.HBQ	16.9429	-13.1843	11-40 weeks
EPI.172.1MW	6.60018	-7.61994	11-40 weeks
EPI.KM2.5Z8	2.73255	-4.50144	11-40 weeks
EPI.GZA.S94	-14.906	-18.1213	> 40 weeks
EPI.Q6O.4YM	-0.282131	-16.3909	> 40 weeks
EPI.SKZ.5P7	-4.19633	-17.1344	> 40 weeks
EPI.WQ2.BGL	16.7182	21.3044	0-10 weeks
EPI.V6G.H60	25.9478	-12.8671	11-40 weeks
EPI.G9E.O4I	6.84054	-12.5878	0-10 weeks
EPI.B13.MGS	11.0285	8.59914	0-10 weeks
EPI.116.Z49	2.69564	-16.0253	11-40 weeks
EPI.GWY.VQU	17.6723	-3.09629	0-10 weeks
EPI.A9J.Y4I	18.1353	12.8647	11-40 weeks
EPI.PDL.GBH	16.618	-14.2865	> 40 weeks
EPI.Q6P.VSA	-19.2172	-9.23121	0-10 weeks
EPI.CR8.0NR	10.1984	-12.255	11-40 weeks
EPI.HWK.6JW	-9.80679	-20.9627	> 40 weeks
EPI.MWW.Y1M	-4.30458	-16.5542	> 40 weeks
EPI.IVU.TBY	12.2866	-11.715	> 40 weeks
EPI.U9N.7GV	10.2051	-1.327	0-10 weeks
EPI.YJD.Z0K	2.2869	-11.2132	> 40 weeks
EPI.B3G.VPZ	3.07513	-9.91501	0-10 weeks
EPI.A2C.5D4	17.2454	-6.86498	11-40 weeks
EPI.B50.H17	12.4384	-14.7878	11-40 weeks
EPI.O36.MNQ	11.1313	-0.709913	> 40 weeks
EPI.KJV.5OW	-25.6394	-3.37077	> 40 weeks
EPI.8VO.19O	-28.2367	13.346	> 40 weeks
EPI.YQS.1AR	-14.8761	-9.26424	> 40 weeks
EPI.EHX.US6	-12.7365	-8.46221	> 40 weeks
EPI.09I.IZD	-21.6429	4.73386	> 40 weeks
EPI.UK8.MOH	2.3529	0.383639	> 40 weeks
EPI.KMR.FPI	2.2961	-16.9563	> 40 weeks
EPI.D1K.U0T	-10.0252	-9.13296	> 40 weeks
EPI.4KI.ORB	-17.3424	-10.6122	11-40 weeks
EPI.EB1.Q65	-16.7789	6.10892	> 40 weeks
EPI.OJ9.QJW	-25.2491	9.54538	> 40 weeks
EPI.HC1.1NC	-4.18202	0.607301	> 40 weeks
EPI.MXX.A2J	-22.6466	12.3328	> 40 weeks
EPI.HFC.T17	-19.867	-11.7009	> 40 weeks
EPI.A0B.QHI	-16.0977	6.61414	> 40 weeks
EPI.M2P.ZYL	-44.3137	-7.4006	> 40 weeks
EPI.3SI.64J	13.7894	-20.1846	> 40 weeks
EPI.2F8.QJ4	-15.115	-9.24122	> 40 weeks
EPI.W69.XA0	8.76611	-3.97486	> 40 weeks
EPI.86B.RKK	-8.86364	4.30831	> 40 weeks
EPI.C7F.0N6	-1.17788	-8.62765	> 40 weeks
EPI.H2V.A5N	-12.3692	-6.81606	> 40 weeks
EPI.5PN.T0L	16.5279	-5.88239	> 40 weeks
EPI.X8L.963	-20.7111	-13.1182	> 40 weeks
EPI.GJ6.BYQ	-16.6541	-6.92928	> 40 weeks
EPI.25N.I0P	-0.928328	-4.36	> 40 weeks
EPI.Z30.3Q9	1.56976	-4.19133	> 40 weeks
EPI.TZQ.R8V	-5.43394	-17.9652	> 40 weeks
EPI.ROF.E3B	15.5572	-18.0711	> 40 weeks
EPI.J08.J4S	-8.48916	-10.5821	> 40 weeks
EPI.NUV.81R	-11.5086	-10.5738	> 40 weeks
EPI.AEH.XJE	12.8183	-12.5739	> 40 weeks
EPI.56T.YUX	-12.0843	-13.5059	11-40 weeks
EPI.FDI.OOA	-10.7283	-8.96103	> 40 weeks
EPI.T8P.KXM	-4.66722	-6.28697	> 40 weeks
EPI.7L8.K1N	-15.447	-16.4529	> 40 weeks
EPI.4RL.J7A	-10.463	-21.9622	> 40 weeks
EPI.XKS.LKQ	-1.64914	-4.99305	> 40 weeks

## Sheet: Fig_2_d
estimate	statistic	p.value	method	alternative	molecule_id	p.value.fdr	dataset
-0.363037	620.182	0.202031	Spearman's rank correlation rho	two.sided	14-3-3 protein beta/alpha;14-3-3 protein beta/alpha, N-terminally processed	not significant	Proteomic
0.207143	444	0.457772	Spearman's rank correlation rho	two.sided	14-3-3 protein epsilon	not significant	Proteomic
-0.0419832	184276	0.675239	Spearman's rank correlation rho	two.sided	14-3-3 protein zeta/delta	not significant	Proteomic
0.156129	172281	0.108294	Spearman's rank correlation rho	two.sided	2-hydroxyacylsphingosine 1-beta-galactosyltransferase	not significant	Proteomic
-0.156748	27098	0.267118	Spearman's rank correlation rho	two.sided	6-phosphogluconate dehydrogenase, decarboxylating	not significant	Proteomic
-0.630175	8.73695e+06	1.33875e-36	Spearman's rank correlation rho	two.sided	72 kDa type IV collagenase;PEX	p-value FDR < 0.05	Proteomic
-0.20414	6.45361e+06	0.000247663	Spearman's rank correlation rho	two.sided	78 kDa glucose-regulated protein	p-value FDR < 0.05	Proteomic
0.0864797	4.75876e+06	0.125613	Spearman's rank correlation rho	two.sided	A disintegrin and metalloproteinase with thrombospondin motifs 13	not significant	Proteomic
-0.287094	6.8982e+06	1.89314e-07	Spearman's rank correlation rho	two.sided	Actin, alpha cardiac muscle 1;Actin, gamma-enteric smooth muscle;Actin, aortic smooth muscle;Actin, alpha skeletal muscle	p-value FDR < 0.05	Proteomic
-0.408073	7.61801e+06	3.12846e-14	Spearman's rank correlation rho	two.sided	Actin, cytoplasmic 2;Actin, cytoplasmic 2, N-terminally processed;Actin, cytoplasmic 1;Actin, cytoplasmic 1, N-terminally processed	p-value FDR < 0.05	Proteomic
-0.238095	104	0.582143	Spearman's rank correlation rho	two.sided	Acylamino-acid-releasing enzyme	not significant	Proteomic
-0.400594	2.84012e+06	2.81994e-10	Spearman's rank correlation rho	two.sided	ADAM DEC1	p-value FDR < 0.05	Proteomic
-0.3917	5.65696e+06	4.51408e-12	Spearman's rank correlation rho	two.sided	ADAMTS-like protein 4	p-value FDR < 0.05	Proteomic
-0.476923	672	0.0871837	Spearman's rank correlation rho	two.sided	Adenosylhomocysteinase	not significant	Proteomic
-0.542332	1258.54	0.024504	Spearman's rank correlation rho	two.sided	Adenylyl cyclase-associated protein 1	p-value FDR < 0.05	Proteomic
-0.506405	6.31522e+06	1.7254e-20	Spearman's rank correlation rho	two.sided	Adiponectin	p-value FDR < 0.05	Proteomic
0.184838	3.931e+06	0.00113996	Spearman's rank correlation rho	two.sided	ADP-ribosyl cyclase/cyclic ADP-ribose hydrolase 2	p-value FDR < 0.05	Proteomic
-0.347502	7.29031e+06	1.74549e-10	Spearman's rank correlation rho	two.sided	Afamin	p-value FDR < 0.05	Proteomic
-0.341041	4.59766e+06	6.87109e-09	Spearman's rank correlation rho	two.sided	Aggrecan core protein;Aggrecan core protein 2	p-value FDR < 0.05	Proteomic
-0.140971	6.11506e+06	0.0118506	Spearman's rank correlation rho	two.sided	Alpha-1-acid glycoprotein 1	p-value FDR < 0.05	Proteomic
-0.190726	6.2028e+06	0.000666778	Spearman's rank correlation rho	two.sided	Alpha-1-acid glycoprotein 2	p-value FDR < 0.05	Proteomic
0.207496	4.28764e+06	0.00018986	Spearman's rank correlation rho	two.sided	Alpha-1-antichymotrypsin;Alpha-1-antichymotrypsin His-Pro-less	p-value FDR < 0.05	Proteomic
-0.310853	7.02554e+06	1.49302e-08	Spearman's rank correlation rho	two.sided	Alpha-1-antitrypsin;Short peptide from AAT	p-value FDR < 0.05	Proteomic
0.265476	3.97395e+06	1.51298e-06	Spearman's rank correlation rho	two.sided	Alpha-1B-glycoprotein	p-value FDR < 0.05	Proteomic
0.0301337	5.24721e+06	0.591811	Spearman's rank correlation rho	two.sided	Alpha-2-antiplasmin	not significant	Proteomic
-0.168851	6.32377e+06	0.00248061	Spearman's rank correlation rho	two.sided	Alpha-2-HS-glycoprotein;Alpha-2-HS-glycoprotein chain A;Alpha-2-HS-glycoprotein chain B	p-value FDR < 0.05	Proteomic
-0.0290158	5.51503e+06	0.606206	Spearman's rank correlation rho	two.sided	Alpha-2-macroglobulin	not significant	Proteomic
-0.312629	5.1178e+06	6.67005e-08	Spearman's rank correlation rho	two.sided	Alpha-enolase	p-value FDR < 0.05	Proteomic
-0.787717	716865	1.48143e-29	Spearman's rank correlation rho	two.sided	Alpha-fetoprotein	p-value FDR < 0.05	Proteomic
-0.204027	3.94976e+06	0.000744911	Spearman's rank correlation rho	two.sided	Alpha-N-acetylglucosaminidase;Alpha-N-acetylglucosaminidase 82 kDa form;Alpha-N-acetylglucosaminidase 77 kDa form	p-value FDR < 0.05	Proteomic
-0.271877	205663	0.00648358	Spearman's rank correlation rho	two.sided	Alpha-synuclein	p-value FDR < 0.05	Proteomic
-0.260806	6.82127e+06	2.33726e-06	Spearman's rank correlation rho	two.sided	Aminopeptidase N	p-value FDR < 0.05	Proteomic
-0.40324	7.24044e+06	1.04577e-13	Spearman's rank correlation rho	two.sided	Amyloid beta A4 protein;N-APP;Soluble APP-alpha;Soluble APP-beta;C99;Beta-amyloid protein 42;Beta-amyloid protein 40;C83;P3(42);P3(40);C80;Gamma-secretase C-terminal fragment 59;Gamma-secretase C-terminal fragment 57;Gamma-secretase C-terminal fragment 50;C31	p-value FDR < 0.05	Proteomic
-0.121614	5.95478e+06	0.0304054	Spearman's rank correlation rho	two.sided	Angiogenin	p-value FDR < 0.05	Proteomic
-0.181253	3.15055e+06	0.00389002	Spearman's rank correlation rho	two.sided	Angiopoietin-related protein 3	p-value FDR < 0.05	Proteomic
-0.49546	8.0908e+06	3.65374e-21	Spearman's rank correlation rho	two.sided	Angiotensinogen;Angiotensin-1;Angiotensin-2;Angiotensin-3;Angiotensin-4;Angiotensin 1-9;Angiotensin 1-7;Angiotensin 1-5;Angiotensin 1-4	p-value FDR < 0.05	Proteomic
0.456642	2.9397e+06	7.74539e-18	Spearman's rank correlation rho	two.sided	Antithrombin-III	p-value FDR < 0.05	Proteomic
-0.228476	6.64635e+06	3.80013e-05	Spearman's rank correlation rho	two.sided	Apolipoprotein A-I;Proapolipoprotein A-I;Truncated apolipoprotein A-I	p-value FDR < 0.05	Proteomic
-0.0713754	5.42313e+06	0.208651	Spearman's rank correlation rho	two.sided	Apolipoprotein A-II;Proapolipoprotein A-II;Truncated apolipoprotein A-II	not significant	Proteomic
-0.614042	8.73235e+06	1.91317e-34	Spearman's rank correlation rho	two.sided	Apolipoprotein A-IV	p-value FDR < 0.05	Proteomic
0.318694	3.68603e+06	5.80701e-09	Spearman's rank correlation rho	two.sided	Apolipoprotein B-100;Apolipoprotein B-48	p-value FDR < 0.05	Proteomic
0.388268	2.89271e+06	2.05473e-12	Spearman's rank correlation rho	two.sided	Apolipoprotein C-I;Truncated apolipoprotein C-I	p-value FDR < 0.05	Proteomic
0.173305	4.47262e+06	0.00189172	Spearman's rank correlation rho	two.sided	Apolipoprotein C-II;Proapolipoprotein C-II	p-value FDR < 0.05	Proteomic
0.209451	4.27706e+06	0.000164487	Spearman's rank correlation rho	two.sided	Apolipoprotein C-III	p-value FDR < 0.05	Proteomic
0.256412	1.08336e+06	0.000199068	Spearman's rank correlation rho	two.sided	Apolipoprotein C-IV	p-value FDR < 0.05	Proteomic
0.00265292	5.39589e+06	0.962356	Spearman's rank correlation rho	two.sided	Apolipoprotein D	not significant	Proteomic
-0.40352	7.59338e+06	6.37652e-14	Spearman's rank correlation rho	two.sided	Apolipoprotein E	p-value FDR < 0.05	Proteomic
0.530099	789236	4.74817e-17	Spearman's rank correlation rho	two.sided	Apolipoprotein F	p-value FDR < 0.05	Proteomic
0.574992	2.04954e+06	2.05326e-28	Spearman's rank correlation rho	two.sided	Apolipoprotein L1	p-value FDR < 0.05	Proteomic
0.192284	4.36994e+06	0.000554176	Spearman's rank correlation rho	two.sided	Apolipoprotein M	p-value FDR < 0.05	Proteomic
0.177018	3.07596e+06	0.00285416	Spearman's rank correlation rho	two.sided	Apolipoprotein(a)	p-value FDR < 0.05	Proteomic
-0.127316	6.09905e+06	0.0229497	Spearman's rank correlation rho	two.sided	Attractin	p-value FDR < 0.05	Proteomic
-0.785228	9.65851e+06	5.84955e-68	Spearman's rank correlation rho	two.sided	Basement membrane-specific heparan sulfate proteoglycan core protein;Endorepellin;LG3 peptide	p-value FDR < 0.05	Proteomic
-0.532787	914927	1.35066e-12	Spearman's rank correlation rho	two.sided	Beta-1,4-galactosyltransferase 1;Lactose synthase A protein;N-acetyllactosamine synthase;Beta-N-acetylglucosaminylglycopeptide beta-1,4-galactosyltransferase;Beta-N-acetylglucosaminyl-glycolipid beta-1,4-galactosyltransferase;Processed beta-1,4-galactosyltransferase 1	p-value FDR < 0.05	Proteomic
-0.0742242	2.35327e+06	0.256054	Spearman's rank correlation rho	two.sided	Beta-1,4-glucuronyltransferase 1	not significant	Proteomic
-0.0685502	5.78111e+06	0.222095	Spearman's rank correlation rho	two.sided	Beta-2-glycoprotein 1	not significant	Proteomic
-0.226956	4.48896e+06	0.000127721	Spearman's rank correlation rho	two.sided	Beta-2-microglobulin;Beta-2-microglobulin form pI 5.3	p-value FDR < 0.05	Proteomic
0.583337	263627	1.33941e-15	Spearman's rank correlation rho	two.sided	Beta-Ala-His dipeptidase	p-value FDR < 0.05	Proteomic
0.047619	80	0.934871	Spearman's rank correlation rho	two.sided	Biliverdin reductase A	not significant	Proteomic
0.173833	4.46976e+06	0.00183121	Spearman's rank correlation rho	two.sided	Biotinidase	p-value FDR < 0.05	Proteomic
-0.291494	832957	0.000212238	Spearman's rank correlation rho	two.sided	Bisphosphoglycerate mutase	p-value FDR < 0.05	Proteomic
0.114255	539140	0.158263	Spearman's rank correlation rho	two.sided	C-reactive protein;C-reactive protein(1-205)	not significant	Proteomic
0.0692667	2.06496e+06	0.288242	Spearman's rank correlation rho	two.sided	C-type mannose receptor 2	not significant	Proteomic
0.71161	1.35035e+06	3.22968e-48	Spearman's rank correlation rho	two.sided	C4b-binding protein alpha chain	p-value FDR < 0.05	Proteomic
0.485954	1.30677e+06	4.206e-16	Spearman's rank correlation rho	two.sided	C4b-binding protein beta chain	p-value FDR < 0.05	Proteomic
-0.678024	7.62679e+06	7.20613e-42	Spearman's rank correlation rho	two.sided	Cadherin-1;E-Cad/CTF1;E-Cad/CTF2;E-Cad/CTF3	p-value FDR < 0.05	Proteomic
0.091952	3.69102e+06	0.118185	Spearman's rank correlation rho	two.sided	Cadherin-13	not significant	Proteomic
-0.0612417	1.59163e+06	0.379541	Spearman's rank correlation rho	two.sided	Cadherin-2	not significant	Proteomic
-0.752587	9.48191e+06	1.79584e-59	Spearman's rank correlation rho	two.sided	Cadherin-5	p-value FDR < 0.05	Proteomic
-0.381263	3.06452e+06	1.28529e-09	Spearman's rank correlation rho	two.sided	Cadherin-6	p-value FDR < 0.05	Proteomic
0.213613	2.09739e+06	0.000641051	Spearman's rank correlation rho	two.sided	Carbonic anhydrase 1	p-value FDR < 0.05	Proteomic
0.0892858	1.12544e+06	0.214505	Spearman's rank correlation rho	two.sided	Carbonic anhydrase 2	not significant	Proteomic
0.689014	1.68251e+06	3.09489e-46	Spearman's rank correlation rho	two.sided	Carboxypeptidase B2	p-value FDR < 0.05	Proteomic
-0.0765906	5.82461e+06	0.172383	Spearman's rank correlation rho	two.sided	Carboxypeptidase N catalytic chain	not significant	Proteomic
0.14407	4.63078e+06	0.00997969	Spearman's rank correlation rho	two.sided	Carboxypeptidase N subunit 2	p-value FDR < 0.05	Proteomic
-0.353591	1.5719e+06	5.22979e-07	Spearman's rank correlation rho	two.sided	Carboxypeptidase Q	p-value FDR < 0.05	Proteomic
0.44089	2.96838e+06	1.6511e-16	Spearman's rank correlation rho	two.sided	Cartilage acidic protein 1	p-value FDR < 0.05	Proteomic
-0.120983	3.88544e+06	0.0450162	Spearman's rank correlation rho	two.sided	Cartilage intermediate layer protein 2;Cartilage intermediate layer protein 2 C1;Cartilage intermediate layer protein 2 C2	p-value FDR < 0.1	Proteomic
-0.515543	8.19945e+06	4.65705e-23	Spearman's rank correlation rho	two.sided	Cartilage oligomeric matrix protein	p-value FDR < 0.05	Proteomic
-0.148153	5.11514e+06	0.0103104	Spearman's rank correlation rho	two.sided	Catalase	p-value FDR < 0.05	Proteomic
-0.345662	4.56317e+06	4.44014e-09	Spearman's rank correlation rho	two.sided	Cathepsin D;Cathepsin D light chain;Cathepsin D heavy chain	p-value FDR < 0.05	Proteomic
-0.379369	730232	2.15092e-06	Spearman's rank correlation rho	two.sided	Cathepsin Z	p-value FDR < 0.05	Proteomic
-0.576686	8.13539e+06	3.15088e-29	Spearman's rank correlation rho	two.sided	CD109 antigen	p-value FDR < 0.05	Proteomic
-0.32224	3.20126e+06	2.66649e-07	Spearman's rank correlation rho	two.sided	CD166 antigen	p-value FDR < 0.05	Proteomic
0.0967167	4.88698e+06	0.0845853	Spearman's rank correlation rho	two.sided	CD44 antigen	not significant	Proteomic
-0.149208	5.98652e+06	0.00798947	Spearman's rank correlation rho	two.sided	CD5 antigen-like	p-value FDR < 0.05	Proteomic
0.30402	150207	0.00130948	Spearman's rank correlation rho	two.sided	CD99 antigen	p-value FDR < 0.05	Proteomic
-0.211725	299181	0.0237352	Spearman's rank correlation rho	two.sided	Cell adhesion molecule 1	p-value FDR < 0.05	Proteomic
-0.236468	4.14698e+06	8.21782e-05	Spearman's rank correlation rho	two.sided	Cell surface glycoprotein MUC18	p-value FDR < 0.05	Proteomic
0.582063	2.26114e+06	2.54988e-30	Spearman's rank correlation rho	two.sided	Ceruloplasmin	p-value FDR < 0.05	Proteomic
0.144341	4.62932e+06	0.00983949	Spearman's rank correlation rho	two.sided	Cholinesterase	p-value FDR < 0.05	Proteomic
0.239286	4.11564e+06	1.56075e-05	Spearman's rank correlation rho	two.sided	Clusterin;Clusterin beta chain;Clusterin alpha chain	p-value FDR < 0.05	Proteomic
-0.567793	1787.28	0.0112163	Spearman's rank correlation rho	two.sided	Coactosin-like protein	p-value FDR < 0.05	Proteomic
0.565723	2.34954e+06	2.20781e-28	Spearman's rank correlation rho	two.sided	Coagulation factor IX;Coagulation factor IXa light chain;Coagulation factor IXa heavy chain	p-value FDR < 0.05	Proteomic
-0.261324	6.82407e+06	2.22812e-06	Spearman's rank correlation rho	two.sided	Coagulation factor V;Coagulation factor V heavy chain;Coagulation factor V light chain	p-value FDR < 0.05	Proteomic
-0.115811	5.92397e+06	0.039327	Spearman's rank correlation rho	two.sided	Coagulation factor VII;Factor VII light chain;Factor VII heavy chain	p-value FDR < 0.1	Proteomic
0.171792	4.4808e+06	0.00207565	Spearman's rank correlation rho	two.sided	Coagulation factor X;Factor X light chain;Factor X heavy chain;Activated factor Xa heavy chain	p-value FDR < 0.05	Proteomic
0.655014	1.86646e+06	1.79712e-40	Spearman's rank correlation rho	two.sided	Coagulation factor XI;Coagulation factor XIa heavy chain;Coagulation factor XIa light chain	p-value FDR < 0.05	Proteomic
0.293599	3.8218e+06	9.22153e-08	Spearman's rank correlation rho	two.sided	Coagulation factor XII;Coagulation factor XIIa heavy chain;Beta-factor XIIa part 1;Coagulation factor XIIa light chain	p-value FDR < 0.05	Proteomic
-0.180164	6.20652e+06	0.00129844	Spearman's rank correlation rho	two.sided	Coagulation factor XIII A chain	p-value FDR < 0.05	Proteomic
-0.467041	7.93704e+06	1.09402e-18	Spearman's rank correlation rho	two.sided	Coagulation factor XIII B chain	p-value FDR < 0.05	Proteomic
-0.0455388	219494	0.639792	Spearman's rank correlation rho	two.sided	Cofilin-1;Cofilin-2	not significant	Proteomic
-0.860631	9.8783e+06	2.48319e-94	Spearman's rank correlation rho	two.sided	Collagen alpha-1(I) chain	p-value FDR < 0.05	Proteomic
-0.714862	5.62553e+06	1.56955e-43	Spearman's rank correlation rho	two.sided	Collagen alpha-1(II) chain;Collagen alpha-1(II) chain;Chondrocalcin	p-value FDR < 0.05	Proteomic
-0.814067	3.3079e+06	7.93722e-54	Spearman's rank correlation rho	two.sided	Collagen alpha-1(III) chain	p-value FDR < 0.05	Proteomic
-0.826771	3.85117e+06	1.22084e-59	Spearman's rank correlation rho	two.sided	Collagen alpha-1(V) chain	p-value FDR < 0.05	Proteomic
-0.730249	9.2733e+06	3.16553e-54	Spearman's rank correlation rho	two.sided	Collagen alpha-1(VI) chain	p-value FDR < 0.05	Proteomic
-0.499636	4.97435e+06	1.61194e-18	Spearman's rank correlation rho	two.sided	Collagen alpha-1(XI) chain	p-value FDR < 0.05	Proteomic
0.0706565	2.16805e+06	0.274593	Spearman's rank correlation rho	two.sided	Collagen alpha-1(XII) chain	not significant	Proteomic
-0.673592	6.94451e+06	5.81688e-40	Spearman's rank correlation rho	two.sided	Collagen alpha-1(XVIII) chain;Endostatin	p-value FDR < 0.05	Proteomic
-0.581278	4.84912e+06	2.93183e-25	Spearman's rank correlation rho	two.sided	Collagen alpha-2(I) chain	p-value FDR < 0.05	Proteomic
-0.608575	6.01218e+06	5.80353e-30	Spearman's rank correlation rho	two.sided	Collagen alpha-2(XI) chain	p-value FDR < 0.05	Proteomic
-0.811676	9.8016e+06	5.23891e-76	Spearman's rank correlation rho	two.sided	Collagen alpha-3(VI) chain	p-value FDR < 0.05	Proteomic
-0.203081	649993	0.0133052	Spearman's rank correlation rho	two.sided	Collectin-10	p-value FDR < 0.05	Proteomic
-0.512251	7.87771e+06	1.79636e-22	Spearman's rank correlation rho	two.sided	Collectin-11	p-value FDR < 0.05	Proteomic
-9.78729e-05	5.41077e+06	0.998611	Spearman's rank correlation rho	two.sided	Complement C1q subcomponent subunit A	not significant	Proteomic
-0.0317064	5.58178e+06	0.572609	Spearman's rank correlation rho	two.sided	Complement C1q subcomponent subunit B	not significant	Proteomic
-0.165948	6.01606e+06	0.00318439	Spearman's rank correlation rho	two.sided	Complement C1q subcomponent subunit C	p-value FDR < 0.05	Proteomic
-0.686283	804679	4.27587e-21	Spearman's rank correlation rho	two.sided	Complement C1q tumor necrosis factor-related protein 3	p-value FDR < 0.05	Proteomic
0.117009	4.77719e+06	0.0367234	Spearman's rank correlation rho	two.sided	Complement C1r subcomponent-like protein	p-value FDR < 0.1	Proteomic
0.102358	4.85646e+06	0.0678803	Spearman's rank correlation rho	two.sided	Complement C1r subcomponent;Complement C1r subcomponent heavy chain;Complement C1r subcomponent light chain	p-value FDR < 0.1	Proteomic
0.0778905	4.98883e+06	0.165193	Spearman's rank correlation rho	two.sided	Complement C1s subcomponent;Complement C1s subcomponent heavy chain;Complement C1s subcomponent light chain	not significant	Proteomic
-0.55585	8.41752e+06	2.90732e-27	Spearman's rank correlation rho	two.sided	Complement C2;Complement C2b fragment;Complement C2a fragment	p-value FDR < 0.05	Proteomic
0.168232	4.50006e+06	0.00257457	Spearman's rank correlation rho	two.sided	Complement C3;Complement C3 beta chain;C3-beta-c;Complement C3 alpha chain;C3a anaphylatoxin;Acylation stimulating protein;Complement C3b alpha chain;Complement C3c alpha chain fragment 1;Complement C3dg fragment;Complement C3g fragment;Complement C3d fragment;Complement C3f fragment;Complement C3c alpha chain fragment 2	p-value FDR < 0.05	Proteomic
0.0257406	5.27098e+06	0.646942	Spearman's rank correlation rho	two.sided	Complement C4-A;Complement C4 beta chain;Complement C4-A alpha chain;C4a anaphylatoxin;C4b-A;C4d-A;Complement C4 gamma chain	not significant	Proteomic
0.0891741	4.92779e+06	0.111921	Spearman's rank correlation rho	two.sided	Complement C4-B;Complement C4 beta chain;Complement C4-B alpha chain;C4a anaphylatoxin;C4b-B;C4d-B;Complement C4 gamma chain	not significant	Proteomic
-0.444333	7.81419e+06	7.2175e-17	Spearman's rank correlation rho	two.sided	Complement C5;Complement C5 beta chain;Complement C5 alpha chain;C5a anaphylatoxin;Complement C5 alpha chain	p-value FDR < 0.05	Proteomic
-0.744721	7.38944e+06	3.2506e-53	Spearman's rank correlation rho	two.sided	Complement component C1q receptor	p-value FDR < 0.05	Proteomic
0.571066	2.32064e+06	5.27643e-29	Spearman's rank correlation rho	two.sided	Complement component C6	p-value FDR < 0.05	Proteomic
0.112783	4.80006e+06	0.0441264	Spearman's rank correlation rho	two.sided	Complement component C7	p-value FDR < 0.1	Proteomic
0.310038	3.73286e+06	1.55224e-08	Spearman's rank correlation rho	two.sided	Complement component C8 alpha chain	p-value FDR < 0.05	Proteomic
0.571154	2.32016e+06	5.15247e-29	Spearman's rank correlation rho	two.sided	Complement component C8 beta chain	p-value FDR < 0.05	Proteomic
0.400857	3.2415e+06	9.62062e-14	Spearman's rank correlation rho	two.sided	Complement component C8 gamma chain	p-value FDR < 0.05	Proteomic
0.56363	2.36087e+06	3.84128e-28	Spearman's rank correlation rho	two.sided	Complement component C9;Complement component C9a;Complement component C9b	p-value FDR < 0.05	Proteomic
0.246493	4.07665e+06	8.42314e-06	Spearman's rank correlation rho	two.sided	Complement factor B;Complement factor B Ba fragment;Complement factor B Bb fragment	p-value FDR < 0.05	Proteomic
-0.763124	9.53892e+06	4.62263e-62	Spearman's rank correlation rho	two.sided	Complement factor D	p-value FDR < 0.05	Proteomic
-0.0655707	5.76499e+06	0.242891	Spearman's rank correlation rho	two.sided	Complement factor H	not significant	Proteomic
0.219049	3.87751e+06	0.000100866	Spearman's rank correlation rho	two.sided	Complement factor H-related protein 1	p-value FDR < 0.05	Proteomic
0.0934861	4.90446e+06	0.0955518	Spearman's rank correlation rho	two.sided	Complement factor H-related protein 2	not significant	Proteomic
0.475444	1.50139e+06	5.89084e-16	Spearman's rank correlation rho	two.sided	Complement factor H-related protein 5	p-value FDR < 0.05	Proteomic
0.259923	4.004e+06	2.5354e-06	Spearman's rank correlation rho	two.sided	Complement factor I;Complement factor I heavy chain;Complement factor I light chain	p-value FDR < 0.05	Proteomic
-0.542011	6.93897e+06	2.62732e-24	Spearman's rank correlation rho	two.sided	Contactin-1	p-value FDR < 0.05	Proteomic
0.472147	2.85581e+06	4.0824e-19	Spearman's rank correlation rho	two.sided	Corticosteroid-binding globulin	p-value FDR < 0.05	Proteomic
0.0285943	347530	0.7477	Spearman's rank correlation rho	two.sided	Creatine kinase M-type;Creatine kinase M-type, N-terminally processed	not significant	Proteomic
0.0762118	469358	0.362245	Spearman's rank correlation rho	two.sided	Cullin-1	not significant	Proteomic
-0.768475	9.47818e+06	3.10613e-63	Spearman's rank correlation rho	two.sided	Cystatin-C	p-value FDR < 0.05	Proteomic
-0.448538	40153.5	0.000593705	Spearman's rank correlation rho	two.sided	Cystatin-M	p-value FDR < 0.05	Proteomic
0.298027	3.28689e+06	1.1857e-07	Spearman's rank correlation rho	two.sided	Cysteine-rich secretory protein 3	p-value FDR < 0.05	Proteomic
0.318487	94331.7	0.0017575	Spearman's rank correlation rho	two.sided	D-dopachrome decarboxylase;D-dopachrome decarboxylase-like protein	p-value FDR < 0.05	Proteomic
-0.0689005	3.9107e+06	0.2505	Spearman's rank correlation rho	two.sided	Dermcidin;Survival-promoting peptide;DCD-1	not significant	Proteomic
-0.324565	3.20689e+06	2.16151e-07	Spearman's rank correlation rho	two.sided	Desmoglein-2	p-value FDR < 0.05	Proteomic
-0.219975	5.65617e+06	0.000113091	Spearman's rank correlation rho	two.sided	Di-N-acetylchitobiase	p-value FDR < 0.05	Proteomic
0.0602008	4.57648e+06	0.292258	Spearman's rank correlation rho	two.sided	Dipeptidyl peptidase 4;Dipeptidyl peptidase 4 membrane form;Dipeptidyl peptidase 4 soluble form	not significant	Proteomic
0.24993	493065	0.00153996	Spearman's rank correlation rho	two.sided	Dopamine beta-hydroxylase;Soluble dopamine beta-hydroxylase	p-value FDR < 0.05	Proteomic
-0.628	5.16453e+06	1.07299e-30	Spearman's rank correlation rho	two.sided	Dystroglycan;Alpha-dystroglycan;Beta-dystroglycan	p-value FDR < 0.05	Proteomic
-0.372231	7.4241e+06	6.39261e-12	Spearman's rank correlation rho	two.sided	Ectonucleotide pyrophosphatase/phosphodiesterase family member 2	p-value FDR < 0.05	Proteomic
-0.0691632	5.78443e+06	0.217978	Spearman's rank correlation rho	two.sided	EGF-containing fibulin-like extracellular matrix protein 1	not significant	Proteomic
-0.218258	5.64822e+06	0.000128264	Spearman's rank correlation rho	two.sided	Endoplasmin	p-value FDR < 0.05	Proteomic
-0.504474	8.06326e+06	6.19854e-22	Spearman's rank correlation rho	two.sided	Endothelial protein C receptor	p-value FDR < 0.05	Proteomic
-0.55093	694165	2.10796e-12	Spearman's rank correlation rho	two.sided	Epididymal secretory protein E1	p-value FDR < 0.05	Proteomic
0.285714	60	0.500794	Spearman's rank correlation rho	two.sided	Eukaryotic initiation factor 4A-I;Eukaryotic initiation factor 4A-II;Eukaryotic initiation factor 4A-II, N-terminally processed	not significant	Proteomic
-0.0861517	20011.3	0.560414	Spearman's rank correlation rho	two.sided	Eukaryotic translation initiation factor 5A-1;Eukaryotic translation initiation factor 5A-1-like	not significant	Proteomic
-0.587196	7.50541e+06	1.17515e-29	Spearman's rank correlation rho	two.sided	Exostosin-like 2;Processed exostosin-like 2	p-value FDR < 0.05	Proteomic
-0.0285714	36	1	Spearman's rank correlation rho	two.sided	Exportin-2	not significant	Proteomic
-0.14377	6.18807e+06	0.0101376	Spearman's rank correlation rho	two.sided	Extracellular matrix protein 1	p-value FDR < 0.05	Proteomic
0.0782077	4.80186e+06	0.166159	Spearman's rank correlation rho	two.sided	Extracellular superoxide dismutase [Cu-Zn]	not significant	Proteomic
-0.232973	24166.3	0.107188	Spearman's rank correlation rho	two.sided	Ferritin light chain	not significant	Proteomic
0.357334	3.47698e+06	4.84943e-11	Spearman's rank correlation rho	two.sided	Fetuin-B	p-value FDR < 0.05	Proteomic
0.28457	3215.86	0.127475	Spearman's rank correlation rho	two.sided	Fibrillin-1	not significant	Proteomic
-0.433021	7.75299e+06	5.19101e-16	Spearman's rank correlation rho	two.sided	Fibrinogen alpha chain;Fibrinopeptide A;Fibrinogen alpha chain	p-value FDR < 0.05	Proteomic
-0.354653	1.1092e+06	2.08353e-06	Spearman's rank correlation rho	two.sided	Fibrinogen beta chain;Fibrinopeptide B;Fibrinogen beta chain	p-value FDR < 0.05	Proteomic
-0.363003	2.22627e+06	4.58247e-08	Spearman's rank correlation rho	two.sided	Fibrinogen gamma chain	p-value FDR < 0.05	Proteomic
0.110875	4.81038e+06	0.047859	Spearman's rank correlation rho	two.sided	Fibronectin;Anastellin;Ugl-Y1;Ugl-Y2;Ugl-Y3	p-value FDR < 0.1	Proteomic
-0.525168	8.25153e+06	5.18407e-24	Spearman's rank correlation rho	two.sided	Fibulin-1	p-value FDR < 0.05	Proteomic
0.200661	4.32462e+06	0.000310243	Spearman's rank correlation rho	two.sided	Ficolin-3	p-value FDR < 0.05	Proteomic
-0.167606	380056	0.0617202	Spearman's rank correlation rho	two.sided	Filamin-A	p-value FDR < 0.1	Proteomic
-0.110792	2.99803e+06	0.0785871	Spearman's rank correlation rho	two.sided	Flavin reductase (NADPH)	not significant	Proteomic
-0.175777	1.30207e+06	0.0158273	Spearman's rank correlation rho	two.sided	Follistatin-related protein 1	p-value FDR < 0.05	Proteomic
-0.357808	7.14075e+06	5.61808e-11	Spearman's rank correlation rho	two.sided	Fructose-bisphosphate aldolase A	p-value FDR < 0.05	Proteomic
-0.29679	1.28157e+06	4.96998e-05	Spearman's rank correlation rho	two.sided	Fructose-bisphosphate aldolase B	p-value FDR < 0.05	Proteomic
-0.156907	300946	0.0925534	Spearman's rank correlation rho	two.sided	Fructose-bisphosphate aldolase C	not significant	Proteomic
-0.181225	1.41528e+06	0.0116616	Spearman's rank correlation rho	two.sided	Fumarylacetoacetase	p-value FDR < 0.05	Proteomic
-0.177845	5.62466e+06	0.00178882	Spearman's rank correlation rho	two.sided	Galectin-3-binding protein	p-value FDR < 0.05	Proteomic
-0.742052	9.42492e+06	5.19503e-57	Spearman's rank correlation rho	two.sided	Gamma-glutamyl hydrolase	p-value FDR < 0.05	Proteomic
-0.229846	223960	0.0195134	Spearman's rank correlation rho	two.sided	GDH/6PGL endoplasmic bifunctional protein;Glucose 1-dehydrogenase;6-phosphogluconolactonase	p-value FDR < 0.05	Proteomic
-0.0134968	5.48326e+06	0.810234	Spearman's rank correlation rho	two.sided	Gelsolin	not significant	Proteomic
0.110847	1.7796e+06	0.094248	Spearman's rank correlation rho	two.sided	Glucose-6-phosphate isomerase	not significant	Proteomic
0.488564	2.76699e+06	1.53116e-20	Spearman's rank correlation rho	two.sided	Glutathione peroxidase 3	p-value FDR < 0.05	Proteomic
-0.154064	3.78585e+06	0.0112469	Spearman's rank correlation rho	two.sided	Glutathione reductase, mitochondrial	p-value FDR < 0.05	Proteomic
-0.230735	4.89988e+06	7.74586e-05	Spearman's rank correlation rho	two.sided	Glyceraldehyde-3-phosphate dehydrogenase	p-value FDR < 0.05	Proteomic
-0.218222	4.90076e+06	0.000184859	Spearman's rank correlation rho	two.sided	Golgi membrane protein 1	p-value FDR < 0.05	Proteomic
0.262047	791414	0.000302565	Spearman's rank correlation rho	two.sided	Golgi-associated plant pathogenesis-related protein 1	p-value FDR < 0.05	Proteomic
0.147822	38995.7	0.239946	Spearman's rank correlation rho	two.sided	Golgin subfamily B member 1	not significant	Proteomic
-0.0714286	60	0.906349	Spearman's rank correlation rho	two.sided	GTP-binding nuclear protein Ran	not significant	Proteomic
-0.100195	5.89652e+06	0.0743919	Spearman's rank correlation rho	two.sided	Haptoglobin;Haptoglobin alpha chain;Haptoglobin beta chain	not significant	Proteomic
-0.0881936	8455.26	0.609011	Spearman's rank correlation rho	two.sided	Heat shock cognate 71 kDa protein	not significant	Proteomic
-0.484156	7.80522e+06	5.64241e-20	Spearman's rank correlation rho	two.sided	Hemoglobin subunit alpha	p-value FDR < 0.05	Proteomic
-0.445395	5.17564e+06	5.94456e-15	Spearman's rank correlation rho	two.sided	Hemoglobin subunit beta;LVV-hemorphin-7;Spinorphin	p-value FDR < 0.05	Proteomic
0.000772588	47868	0.995088	Spearman's rank correlation rho	two.sided	Hemoglobin subunit delta	not significant	Proteomic
-0.471661	317614	2.25523e-07	Spearman's rank correlation rho	two.sided	Hemoglobin subunit gamma-1	p-value FDR < 0.05	Proteomic
-0.7044	1.32298e+06	2.39799e-26	Spearman's rank correlation rho	two.sided	Hemoglobin subunit gamma-2	p-value FDR < 0.05	Proteomic
0.0497242	168057	0.619677	Spearman's rank correlation rho	two.sided	Hemoglobin subunit zeta	not significant	Proteomic
0.574505	2.30203e+06	2.07063e-29	Spearman's rank correlation rho	two.sided	Hemopexin	p-value FDR < 0.05	Proteomic
0.530948	2.53768e+06	1.34086e-24	Spearman's rank correlation rho	two.sided	Heparin cofactor 2	p-value FDR < 0.05	Proteomic
0.110612	4.8118e+06	0.0483925	Spearman's rank correlation rho	two.sided	Hepatocyte growth factor activator;Hepatocyte growth factor activator short chain;Hepatocyte growth factor activator long chain	p-value FDR < 0.1	Proteomic
-0.0179461	5.40439e+06	0.750269	Spearman's rank correlation rho	two.sided	Hepatocyte growth factor-like protein;Hepatocyte growth factor-like protein alpha chain;Hepatocyte growth factor-like protein beta chain	not significant	Proteomic
-0.183333	142	0.64364	Spearman's rank correlation rho	two.sided	Histidine triad nucleotide-binding protein 1	not significant	Proteomic
0.631643	1.9929e+06	6.35694e-37	Spearman's rank correlation rho	two.sided	Histidine-rich glycoprotein	p-value FDR < 0.05	Proteomic
-0.00961798	2.72496e+06	0.879006	Spearman's rank correlation rho	two.sided	HLA class I histocompatibility antigen, A-24 alpha chain;HLA class I histocompatibility antigen, A-23 alpha chain;HLA class I histocompatibility antigen, A-36 alpha chain;HLA class I histocompatibility antigen, A-1 alpha chain;HLA class I histocompatibility antigen, A-11 alpha chain;HLA class I histocompatibility antigen, A-3 alpha chain	not significant	Proteomic
0.316072	3.70022e+06	7.84788e-09	Spearman's rank correlation rho	two.sided	Hyaluronan-binding protein 2;Hyaluronan-binding protein 2 50 kDa heavy chain;Hyaluronan-binding protein 2 50 kDa heavy chain alternate form;Hyaluronan-binding protein 2 27 kDa light chain;Hyaluronan-binding protein 2 27 kDa light chain alternate form	p-value FDR < 0.05	Proteomic
-0.0314297	1.33436e+06	0.660253	Spearman's rank correlation rho	two.sided	Hypoxia up-regulated protein 1	not significant	Proteomic
-0.0632738	3.89011e+06	0.291382	Spearman's rank correlation rho	two.sided	ICOS ligand	not significant	Proteomic
0.060512	3.89837e+06	0.302757	Spearman's rank correlation rho	two.sided	Ig alpha-1 chain C region	not significant	Proteomic
-0.205979	6.46347e+06	0.000216965	Spearman's rank correlation rho	two.sided	Ig gamma-1 chain C region	p-value FDR < 0.05	Proteomic
-0.209681	6.18227e+06	0.000186667	Spearman's rank correlation rho	two.sided	Ig gamma-2 chain C region	p-value FDR < 0.05	Proteomic
-0.109052	6.00024e+06	0.0516673	Spearman's rank correlation rho	two.sided	Ig gamma-3 chain C region	p-value FDR < 0.1	Proteomic
0.151975	67060.9	0.184089	Spearman's rank correlation rho	two.sided	Ig gamma-4 chain C region	not significant	Proteomic
-0.0518706	1.94409e+06	0.44085	Spearman's rank correlation rho	two.sided	Ig heavy chain V-I region EU	not significant	Proteomic
-0.111759	34304.4	0.407858	Spearman's rank correlation rho	two.sided	Ig heavy chain V-I region V35	not significant	Proteomic
0.0292972	415981	0.733973	Spearman's rank correlation rho	two.sided	Ig heavy chain V-II region NEWM;Ig heavy chain V-II region ARH-77;Ig heavy chain V-II region WAH	not significant	Proteomic
-0.346257	8056	0.0490162	Spearman's rank correlation rho	two.sided	Ig heavy chain V-III region BUT	p-value FDR < 0.1	Proteomic
-0.046895	1.41687e+06	0.508568	Spearman's rank correlation rho	two.sided	Ig heavy chain V-III region CAM;Ig heavy chain V-III region 23	not significant	Proteomic
0.0715627	247815	0.443235	Spearman's rank correlation rho	two.sided	Ig heavy chain V-III region DOB	not significant	Proteomic
-0.0779482	19860.1	0.598466	Spearman's rank correlation rho	two.sided	Ig heavy chain V-III region JON;Ig heavy chain V-III region WEA;Ig heavy chain V-III region TRO;Ig heavy chain V-III region BRO	not significant	Proteomic
-0.176632	5.13753e+06	0.00224875	Spearman's rank correlation rho	two.sided	Ig kappa chain C region	p-value FDR < 0.05	Proteomic
0.243434	1339.88	0.274972	Spearman's rank correlation rho	two.sided	Ig kappa chain V-I region AU;Ig kappa chain V-I region AG	not significant	Proteomic
-0.0102856	83005.1	0.928315	Spearman's rank correlation rho	two.sided	Ig kappa chain V-I region Daudi;Ig kappa chain V-I region DEE;Ig kappa chain V-I region Wes	not significant	Proteomic
0.25	42	0.594841	Spearman's rank correlation rho	two.sided	Ig kappa chain V-I region HK102	not significant	Proteomic
-0.124118	2.49401e+06	0.0563834	Spearman's rank correlation rho	two.sided	Ig kappa chain V-II region FR	p-value FDR < 0.1	Proteomic
-0.0980462	2.25578e+06	0.137366	Spearman's rank correlation rho	two.sided	Ig kappa chain V-III region B6	not significant	Proteomic
0.0274013	55588.9	0.821847	Spearman's rank correlation rho	two.sided	Ig kappa chain V-III region VG	not significant	Proteomic
-0.0642064	2.45189e+06	0.321925	Spearman's rank correlation rho	two.sided	Ig kappa chain V-IV region	not significant	Proteomic
0.180844	11623.8	0.240088	Spearman's rank correlation rho	two.sided	Ig lambda chain V-IV region Bau	not significant	Proteomic
-0.101622	317245	0.269411	Spearman's rank correlation rho	two.sided	Ig lambda chain V-IV region Hil;Ig lambda chain V-IV region Kern	not significant	Proteomic
0.0711744	3393.93	0.718918	Spearman's rank correlation rho	two.sided	Ig lambda-1 chain C regions;Immunoglobulin lambda-like polypeptide 5	not significant	Proteomic
-0.117122	5.98724e+06	0.0368379	Spearman's rank correlation rho	two.sided	Ig lambda-6 chain C region;Ig lambda-7 chain C region	p-value FDR < 0.1	Proteomic
-0.16321	6.23425e+06	0.00351616	Spearman's rank correlation rho	two.sided	Ig mu chain C region	p-value FDR < 0.05	Proteomic
-0.414005	7.65011e+06	1.21723e-14	Spearman's rank correlation rho	two.sided	IgGFc-binding protein	p-value FDR < 0.05	Proteomic
-0.118547	1.80149e+06	0.08434	Spearman's rank correlation rho	two.sided	Immunoglobulin alpha-2 heavy chain	not significant	Proteomic
-0.214286	68	0.661508	Spearman's rank correlation rho	two.sided	Immunoglobulin heavy variable 1-3	not significant	Proteomic
-0.123191	825691	0.116057	Spearman's rank correlation rho	two.sided	Immunoglobulin J chain	not significant	Proteomic
0.139207	368881	0.104728	Spearman's rank correlation rho	two.sided	Immunoglobulin kappa light chain	not significant	Proteomic
-0.2	12	0.916667	Spearman's rank correlation rho	two.sided	Immunoglobulin lambda variable 3-9	not significant	Proteomic
-0.58517	6.71369e+06	2.08433e-28	Spearman's rank correlation rho	two.sided	Immunoglobulin superfamily containing leucine-rich repeat protein	p-value FDR < 0.05	Proteomic
-0.0333707	387163	0.705141	Spearman's rank correlation rho	two.sided	Inhibin beta C chain	not significant	Proteomic
0.220906	11055.3	0.14958	Spearman's rank correlation rho	two.sided	Insulin-like growth factor I	not significant	Proteomic
-0.135166	6.14152e+06	0.0157021	Spearman's rank correlation rho	two.sided	Insulin-like growth factor II;Insulin-like growth factor II;Insulin-like growth factor II Ala-25 Del;Preptin	p-value FDR < 0.05	Proteomic
-0.657535	8.71703e+06	1.67415e-40	Spearman's rank correlation rho	two.sided	Insulin-like growth factor-binding protein 2	p-value FDR < 0.05	Proteomic
0.338413	3.57935e+06	5.48598e-10	Spearman's rank correlation rho	two.sided	Insulin-like growth factor-binding protein 3	p-value FDR < 0.05	Proteomic
-0.44695	4.38695e+06	2.54991e-14	Spearman's rank correlation rho	two.sided	Insulin-like growth factor-binding protein 6	p-value FDR < 0.05	Proteomic
0.512894	2.63536e+06	8.41861e-23	Spearman's rank correlation rho	two.sided	Insulin-like growth factor-binding protein complex acid labile subunit	p-value FDR < 0.05	Proteomic
0.17729	4.45106e+06	0.00147638	Spearman's rank correlation rho	two.sided	Inter-alpha-trypsin inhibitor heavy chain H1	p-value FDR < 0.05	Proteomic
-0.142076	6.1789e+06	0.0110696	Spearman's rank correlation rho	two.sided	Inter-alpha-trypsin inhibitor heavy chain H2	p-value FDR < 0.05	Proteomic
-0.43224	7.74876e+06	5.93257e-16	Spearman's rank correlation rho	two.sided	Inter-alpha-trypsin inhibitor heavy chain H3	p-value FDR < 0.05	Proteomic
0.71328	1.55123e+06	7.3355e-51	Spearman's rank correlation rho	two.sided	Inter-alpha-trypsin inhibitor heavy chain H4;70 kDa inter-alpha-trypsin inhibitor heavy chain H4;35 kDa inter-alpha-trypsin inhibitor heavy chain H4	p-value FDR < 0.05	Proteomic
-0.00255192	4.78757e+06	0.96454	Spearman's rank correlation rho	two.sided	Intercellular adhesion molecule 1	not significant	Proteomic
0.0409439	4.0619e+06	0.484337	Spearman's rank correlation rho	two.sided	Intercellular adhesion molecule 2	not significant	Proteomic
0.0450808	4.69555e+06	0.429739	Spearman's rank correlation rho	two.sided	Interleukin-1 receptor accessory protein	not significant	Proteomic
0.057082	5.10141e+06	0.309466	Spearman's rank correlation rho	two.sided	Kallistatin	not significant	Proteomic
-0.118779	3665.12	0.555135	Spearman's rank correlation rho	two.sided	Keratin, type I cuticular Ha1	not significant	Proteomic
-0.0180341	3.52861e+06	0.765914	Spearman's rank correlation rho	two.sided	Keratin, type I cytoskeletal 10	not significant	Proteomic
0.216795	11113.7	0.157499	Spearman's rank correlation rho	two.sided	Keratin, type I cytoskeletal 14	not significant	Proteomic
0.30801	68347.8	0.00436774	Spearman's rank correlation rho	two.sided	Keratin, type I cytoskeletal 16	p-value FDR < 0.05	Proteomic
-0.8	18	0.333333	Spearman's rank correlation rho	two.sided	Keratin, type I cytoskeletal 17	not significant	Proteomic
0.00280723	1.62877e+06	0.967435	Spearman's rank correlation rho	two.sided	Keratin, type I cytoskeletal 9	not significant	Proteomic
-0.0312626	5115.06	0.867409	Spearman's rank correlation rho	two.sided	Keratin, type II cuticular Hb4	not significant	Proteomic
0.0244242	886408	0.747633	Spearman's rank correlation rho	two.sided	Keratin, type II cuticular Hb5	not significant	Proteomic
0.116782	46275.3	0.342921	Spearman's rank correlation rho	two.sided	Keratin, type II cuticular Hb6;Keratin, type II cuticular Hb1	not significant	Proteomic
-0.017801	4.13714e+06	0.762763	Spearman's rank correlation rho	two.sided	Keratin, type II cytoskeletal 1	not significant	Proteomic
0.160284	1.10288e+06	0.0237294	Spearman's rank correlation rho	two.sided	Keratin, type II cytoskeletal 1b	p-value FDR < 0.05	Proteomic
0.0182301	2.58745e+06	0.773805	Spearman's rank correlation rho	two.sided	Keratin, type II cytoskeletal 2 epidermal	not significant	Proteomic
0.124829	3197.88	0.526799	Spearman's rank correlation rho	two.sided	Keratin, type II cytoskeletal 5	not significant	Proteomic
0.118356	6294.94	0.498306	Spearman's rank correlation rho	two.sided	Keratin, type II cytoskeletal 6C	not significant	Proteomic
0.0420919	5.18251e+06	0.453757	Spearman's rank correlation rho	two.sided	Kininogen-1;Kininogen-1 heavy chain;T-kinin;Bradykinin;Lysyl-bradykinin;Kininogen-1 light chain;Low molecular weight growth-promoting factor	not significant	Proteomic
-0.448371	5.24247e+06	3.33163e-15	Spearman's rank correlation rho	two.sided	L-lactate dehydrogenase A chain	p-value FDR < 0.05	Proteomic
-0.275459	6.90054e+06	5.80617e-07	Spearman's rank correlation rho	two.sided	L-lactate dehydrogenase B chain	p-value FDR < 0.05	Proteomic
0.458431	2.93002e+06	5.55697e-18	Spearman's rank correlation rho	two.sided	L-selectin	p-value FDR < 0.05	Proteomic
0.164023	4.03138e+06	0.00395498	Spearman's rank correlation rho	two.sided	Lactotransferrin;Lactoferricin-H;Kaliocin-1;Lactoferroxin-A;Lactoferroxin-B;Lactoferroxin-C	p-value FDR < 0.05	Proteomic
-0.419449	5.08273e+06	2.84375e-13	Spearman's rank correlation rho	two.sided	Laminin subunit beta-1	p-value FDR < 0.05	Proteomic
-0.259399	6.07327e+06	4.11326e-06	Spearman's rank correlation rho	two.sided	Latent-transforming growth factor beta-binding protein 1	p-value FDR < 0.05	Proteomic
0.345248	3.54237e+06	2.32683e-10	Spearman's rank correlation rho	two.sided	Leucine-rich alpha-2-glycoprotein	p-value FDR < 0.05	Proteomic
0.167816	1.94138e+06	0.00904883	Spearman's rank correlation rho	two.sided	Leukocyte immunoglobulin-like receptor subfamily A member 3	p-value FDR < 0.05	Proteomic
0.0226168	3.20626e+06	0.711416	Spearman's rank correlation rho	two.sided	Leukotriene A-4 hydrolase	not significant	Proteomic
0.0617982	5.0759e+06	0.271127	Spearman's rank correlation rho	two.sided	Lipopolysaccharide-binding protein	not significant	Proteomic
0.0426547	262139	0.646504	Spearman's rank correlation rho	two.sided	Lithostathine-1-beta;Lithostathine-1-alpha	not significant	Proteomic
-0.100609	1.74775e+06	0.144307	Spearman's rank correlation rho	two.sided	Low affinity immunoglobulin gamma Fc region receptor III-A	not significant	Proteomic
0.136417	4.41348e+06	0.0157303	Spearman's rank correlation rho	two.sided	Low affinity immunoglobulin gamma Fc region receptor III-B	p-value FDR < 0.05	Proteomic
-0.6	56	0.241667	Spearman's rank correlation rho	two.sided	Low-density lipoprotein receptor	not significant	Proteomic
-0.505195	8.14347e+06	4.57067e-22	Spearman's rank correlation rho	two.sided	Lumican	p-value FDR < 0.05	Proteomic
-0.121753	4.1482e+06	0.0414047	Spearman's rank correlation rho	two.sided	Lymphatic vessel endothelial hyaluronic acid receptor 1	p-value FDR < 0.1	Proteomic
-0.564389	2.70118e+06	9.78116e-20	Spearman's rank correlation rho	two.sided	Lysosomal protective protein;Lysosomal protective protein 32 kDa chain;Lysosomal protective protein 20 kDa chain	p-value FDR < 0.05	Proteomic
0.389201	956280	4.84904e-09	Spearman's rank correlation rho	two.sided	Lysosome-associated membrane glycoprotein 2	p-value FDR < 0.05	Proteomic
-0.16915	6.0904e+06	0.00259614	Spearman's rank correlation rho	two.sided	Lysozyme C	p-value FDR < 0.05	Proteomic
0.0708588	4.39365e+06	0.217216	Spearman's rank correlation rho	two.sided	Macrophage colony-stimulating factor 1 receptor	not significant	Proteomic
-0.0302401	8691.11	0.858982	Spearman's rank correlation rho	two.sided	Malate dehydrogenase, cytoplasmic	not significant	Proteomic
-0.399947	7.57405e+06	1.10636e-13	Spearman's rank correlation rho	two.sided	Mannan-binding lectin serine protease 1;Mannan-binding lectin serine protease 1 heavy chain;Mannan-binding lectin serine protease 1 light chain	p-value FDR < 0.05	Proteomic
-0.217494	6.58694e+06	8.99152e-05	Spearman's rank correlation rho	two.sided	Mannan-binding lectin serine protease 2;Mannan-binding lectin serine protease 2 A chain;Mannan-binding lectin serine protease 2 B chain	p-value FDR < 0.05	Proteomic
-0.123108	5.05393e+06	0.0330471	Spearman's rank correlation rho	two.sided	Mannose-binding protein C	p-value FDR < 0.1	Proteomic
-0.00944442	5.25846e+06	0.867402	Spearman's rank correlation rho	two.sided	Mannosyl-oligosaccharide 1,2-alpha-mannosidase IA	not significant	Proteomic
0.00234995	4.31218e+06	0.967887	Spearman's rank correlation rho	two.sided	Mast/stem cell growth factor receptor Kit	not significant	Proteomic
-0.221696	6.42493e+06	7.04081e-05	Spearman's rank correlation rho	two.sided	Membrane primary amine oxidase	p-value FDR < 0.05	Proteomic
-0.470307	27088.9	0.000743317	Spearman's rank correlation rho	two.sided	Meprin A subunit alpha	p-value FDR < 0.05	Proteomic
-0.591823	7.90359e+06	1.10911e-30	Spearman's rank correlation rho	two.sided	Metalloproteinase inhibitor 1	p-value FDR < 0.05	Proteomic
-0.424083	3.84361e+06	1.82207e-12	Spearman's rank correlation rho	two.sided	Metalloproteinase inhibitor 2	p-value FDR < 0.05	Proteomic
-0.634632	4.78831e+06	1.0331e-30	Spearman's rank correlation rho	two.sided	Mimecan	p-value FDR < 0.05	Proteomic
0.51266	2.63663e+06	8.86953e-23	Spearman's rank correlation rho	two.sided	Monocyte differentiation antigen CD14;Monocyte differentiation antigen CD14, urinary form;Monocyte differentiation antigen CD14, membrane-bound form	p-value FDR < 0.05	Proteomic
-0.418166	7.52921e+06	7.54654e-15	Spearman's rank correlation rho	two.sided	Multimerin-1;Platelet glycoprotein Ia*;155 kDa platelet multimerin	p-value FDR < 0.05	Proteomic
-0.194362	5.75964e+06	0.000616365	Spearman's rank correlation rho	two.sided	Multimerin-2	p-value FDR < 0.05	Proteomic
-0.286933	1.93012e+06	2.64609e-05	Spearman's rank correlation rho	two.sided	Multiple epidermal growth factor-like domains protein 8	p-value FDR < 0.05	Proteomic
0.051976	4.09768e+06	0.372903	Spearman's rank correlation rho	two.sided	Multiple inositol polyphosphate phosphatase 1	not significant	Proteomic
0.034884	251056	0.710074	Spearman's rank correlation rho	two.sided	Myeloperoxidase;Myeloperoxidase;89 kDa myeloperoxidase;84 kDa myeloperoxidase;Myeloperoxidase light chain;Myeloperoxidase heavy chain	not significant	Proteomic
-0.172049	571191	0.039908	Spearman's rank correlation rho	two.sided	Myosin-9	p-value FDR < 0.1	Proteomic
-0.541638	5.88547e+06	4.7318e-23	Spearman's rank correlation rho	two.sided	N-acetylglucosamine-1-phosphotransferase subunit gamma	p-value FDR < 0.05	Proteomic
-0.152933	6.23764e+06	0.0062029	Spearman's rank correlation rho	two.sided	N-acetylmuramoyl-L-alanine amidase	p-value FDR < 0.05	Proteomic
-0.533806	2.1702e+06	2.01463e-16	Spearman's rank correlation rho	two.sided	Neogenin	p-value FDR < 0.05	Proteomic
-0.411942	7.63895e+06	1.69376e-14	Spearman's rank correlation rho	two.sided	Neural cell adhesion molecule 1	p-value FDR < 0.05	Proteomic
-0.0976629	5.88295e+06	0.082056	Spearman's rank correlation rho	two.sided	Neural cell adhesion molecule L1-like protein;Processed neural cell adhesion molecule L1-like protein	not significant	Proteomic
-0.536965	733426	5.62817e-12	Spearman's rank correlation rho	two.sided	Neuronal cell adhesion molecule	p-value FDR < 0.05	Proteomic
-0.548066	7.91165e+06	6.16041e-26	Spearman's rank correlation rho	two.sided	Neuropilin-1	p-value FDR < 0.05	Proteomic
0.145378	2.74171e+06	0.0172434	Spearman's rank correlation rho	two.sided	Neutrophil defensin 3;HP 3-56;Neutrophil defensin 2;Neutrophil defensin 1;HP 1-56;Neutrophil defensin 2	p-value FDR < 0.05	Proteomic
-0.0768538	294863	0.408133	Spearman's rank correlation rho	two.sided	Neutrophil gelatinase-associated lipocalin	not significant	Proteomic
-0.809978	9.79242e+06	1.8766e-75	Spearman's rank correlation rho	two.sided	Nidogen-1	p-value FDR < 0.05	Proteomic
-0.453365	7.49908e+06	2.53599e-17	Spearman's rank correlation rho	two.sided	Noelin	p-value FDR < 0.05	Proteomic
-0.170886	103694	0.127182	Spearman's rank correlation rho	two.sided	Noelin-2	not significant	Proteomic
-0.241038	74015.5	0.0428738	Spearman's rank correlation rho	two.sided	Nucleoside diphosphate kinase A;Nucleoside diphosphate kinase B	p-value FDR < 0.1	Proteomic
-0.467963	7.07904e+06	4.11635e-18	Spearman's rank correlation rho	two.sided	Osteomodulin	p-value FDR < 0.05	Proteomic
-0.778151	9.08753e+06	8.81417e-65	Spearman's rank correlation rho	two.sided	Osteopontin	p-value FDR < 0.05	Proteomic
-0.185878	627799	0.0241905	Spearman's rank correlation rho	two.sided	Out at first protein homolog	p-value FDR < 0.05	Proteomic
0.00779241	4.33227e+06	0.893618	Spearman's rank correlation rho	two.sided	Pantetheinase	not significant	Proteomic
-0.201456	419914	0.0225909	Spearman's rank correlation rho	two.sided	PDZ and LIM domain protein 1	p-value FDR < 0.05	Proteomic
-0.817173	9.83134e+06	7.68712e-78	Spearman's rank correlation rho	two.sided	Peptidase inhibitor 16	p-value FDR < 0.05	Proteomic
-0.0585727	1.51992e+06	0.404156	Spearman's rank correlation rho	two.sided	Peptidoglycan recognition protein 1	not significant	Proteomic
-0.351409	1.47281e+06	8.16339e-07	Spearman's rank correlation rho	two.sided	Peptidyl-prolyl cis-trans isomerase A;Peptidyl-prolyl cis-trans isomerase A, N-terminally processed	p-value FDR < 0.05	Proteomic
-0.337091	7295.17	0.0592076	Spearman's rank correlation rho	two.sided	Peptidyl-prolyl cis-trans isomerase B	p-value FDR < 0.1	Proteomic
-0.23126	199095	0.0212734	Spearman's rank correlation rho	two.sided	Peptidyl-prolyl cis-trans isomerase FKBP1A	p-value FDR < 0.05	Proteomic
-0.821239	9.85334e+06	3.08595e-79	Spearman's rank correlation rho	two.sided	Periostin	p-value FDR < 0.05	Proteomic
-0.0917527	141672	0.384374	Spearman's rank correlation rho	two.sided	Peroxiredoxin-1	not significant	Proteomic
-0.213597	4.88215e+06	0.000254483	Spearman's rank correlation rho	two.sided	Peroxiredoxin-2	p-value FDR < 0.05	Proteomic
-0.0451717	264909	0.631679	Spearman's rank correlation rho	two.sided	Peroxiredoxin-6	not significant	Proteomic
0.290325	2.79608e+06	5.58144e-07	Spearman's rank correlation rho	two.sided	Phosphatidylcholine-sterol acyltransferase	p-value FDR < 0.05	Proteomic
0.0486711	1.17563e+06	0.49924	Spearman's rank correlation rho	two.sided	Phosphatidylinositol-glycan-specific phospholipase D	not significant	Proteomic
0.028449	79822.6	0.803453	Spearman's rank correlation rho	two.sided	Phosphoglycerate kinase 1	not significant	Proteomic
-0.184104	5.22255e+06	0.00141245	Spearman's rank correlation rho	two.sided	Phospholipid transfer protein	p-value FDR < 0.05	Proteomic
-0.55447	8.41006e+06	4.13937e-27	Spearman's rank correlation rho	two.sided	Pigment epithelium-derived factor	p-value FDR < 0.05	Proteomic
-0.310321	2.20079e+06	3.32567e-06	Spearman's rank correlation rho	two.sided	Plasma alpha-L-fucosidase	p-value FDR < 0.05	Proteomic
0.485513	2.7835e+06	2.85614e-20	Spearman's rank correlation rho	two.sided	Plasma kallikrein;Plasma kallikrein heavy chain;Plasma kallikrein light chain	p-value FDR < 0.05	Proteomic
0.364027	3.44076e+06	1.97644e-11	Spearman's rank correlation rho	two.sided	Plasma protease C1 inhibitor	p-value FDR < 0.05	Proteomic
-0.375463	7.44158e+06	4.06156e-12	Spearman's rank correlation rho	two.sided	Plasma serine protease inhibitor	p-value FDR < 0.05	Proteomic
-0.226112	3.07938e+06	0.000340834	Spearman's rank correlation rho	two.sided	Plasminogen activator inhibitor 1	p-value FDR < 0.05	Proteomic
0.665358	1.81049e+06	3.81247e-42	Spearman's rank correlation rho	two.sided	Plasminogen;Plasmin heavy chain A;Activation peptide;Angiostatin;Plasmin heavy chain A, short form;Plasmin light chain B	p-value FDR < 0.05	Proteomic
0.207126	4.28964e+06	0.000195055	Spearman's rank correlation rho	two.sided	Plastin-2	p-value FDR < 0.05	Proteomic
-0.257414	6.80291e+06	3.18928e-06	Spearman's rank correlation rho	two.sided	Platelet basic protein;Connective tissue-activating peptide III;TC-2;Connective tissue-activating peptide III(1-81);Beta-thromboglobulin;Neutrophil-activating peptide 2(74);Neutrophil-activating peptide 2(73);Neutrophil-activating peptide 2;TC-1;Neutrophil-activating peptide 2(1-66);Neutrophil-activating peptide 2(1-63)	p-value FDR < 0.05	Proteomic
-0.242337	5.47939e+06	2.34718e-05	Spearman's rank correlation rho	two.sided	Platelet factor 4 variant;Platelet factor 4 variant(4-74);Platelet factor 4 variant(5-74);Platelet factor 4 variant(6-74)	p-value FDR < 0.05	Proteomic
-0.34031	7.2514e+06	4.33288e-10	Spearman's rank correlation rho	two.sided	Platelet factor 4;Platelet factor 4, short form	p-value FDR < 0.05	Proteomic
-0.242786	6.72377e+06	1.1595e-05	Spearman's rank correlation rho	two.sided	Platelet glycoprotein Ib alpha chain;Glycocalicin	p-value FDR < 0.05	Proteomic
-0.269418	6.80347e+06	1.08289e-06	Spearman's rank correlation rho	two.sided	Platelet glycoprotein V	p-value FDR < 0.05	Proteomic
0.270445	254982	0.00201869	Spearman's rank correlation rho	two.sided	Platelet-activating factor acetylhydrolase	p-value FDR < 0.05	Proteomic
-0.26744	116454	0.0151401	Spearman's rank correlation rho	two.sided	Pleckstrin	p-value FDR < 0.05	Proteomic
-0.562999	8.29814e+06	6.66016e-28	Spearman's rank correlation rho	two.sided	Poliovirus receptor	p-value FDR < 0.05	Proteomic
0.105195	1378	0.649068	Spearman's rank correlation rho	two.sided	Polymeric immunoglobulin receptor;Secretory component	not significant	Proteomic
0.0325317	1.86124e+06	0.62663	Spearman's rank correlation rho	two.sided	Pregnancy zone protein	not significant	Proteomic
0.544474	2.02941e+06	1.77396e-24	Spearman's rank correlation rho	two.sided	Prenylcysteine oxidase 1	p-value FDR < 0.05	Proteomic
-0.589528	8.59973e+06	3.05155e-31	Spearman's rank correlation rho	two.sided	Procollagen C-endopeptidase enhancer 1	p-value FDR < 0.05	Proteomic
-0.330228	4.81484e+06	1.60037e-08	Spearman's rank correlation rho	two.sided	Profilin-1	p-value FDR < 0.05	Proteomic
-0.621222	5.74282e+06	5.85346e-31	Spearman's rank correlation rho	two.sided	Prolow-density lipoprotein receptor-related protein 1;Low-density lipoprotein receptor-related protein 1 85 kDa subunit;Low-density lipoprotein receptor-related protein 1 515 kDa subunit;Low-density lipoprotein receptor-related protein 1 intracellular domain	p-value FDR < 0.05	Proteomic
-0.344537	2.38606e+06	1.58333e-07	Spearman's rank correlation rho	two.sided	Prolyl endopeptidase FAP;Antiplasmin-cleaving enzyme FAP, soluble form	p-value FDR < 0.05	Proteomic
0.400357	3.24421e+06	1.03891e-13	Spearman's rank correlation rho	two.sided	Properdin	p-value FDR < 0.05	Proteomic
-0.130798	4.69221e+06	0.0254107	Spearman's rank correlation rho	two.sided	Proprotein convertase subtilisin/kexin type 9	p-value FDR < 0.05	Proteomic
-0.500396	7.52196e+06	4.11844e-21	Spearman's rank correlation rho	two.sided	Prostaglandin-H2 D-isomerase	p-value FDR < 0.05	Proteomic
-0.330918	7.20059e+06	1.37199e-09	Spearman's rank correlation rho	two.sided	Protein AMBP;Alpha-1-microglobulin;Inter-alpha-trypsin inhibitor light chain;Trypstatin	p-value FDR < 0.05	Proteomic
-0.587869	911119	2.09356e-15	Spearman's rank correlation rho	two.sided	Protein FAM3C	p-value FDR < 0.05	Proteomic
0.239098	1012	0.308552	Spearman's rank correlation rho	two.sided	Protein S100-A7	not significant	Proteomic
0.192135	2.5628e+06	0.0016093	Spearman's rank correlation rho	two.sided	Protein S100-A8;Protein S100-A8, N-terminally processed	p-value FDR < 0.05	Proteomic
0.155131	1.21308e+06	0.0263494	Spearman's rank correlation rho	two.sided	Protein S100-A9	p-value FDR < 0.05	Proteomic
0.394007	3.27857e+06	2.72616e-13	Spearman's rank correlation rho	two.sided	Protein Z-dependent protease inhibitor	p-value FDR < 0.05	Proteomic
0.39172	3.29094e+06	3.83912e-13	Spearman's rank correlation rho	two.sided	Proteoglycan 4;Proteoglycan 4 C-terminal part	p-value FDR < 0.05	Proteomic
0.502274	2.69282e+06	8.58836e-22	Spearman's rank correlation rho	two.sided	Prothrombin;Activation peptide fragment 1;Activation peptide fragment 2;Thrombin light chain;Thrombin heavy chain	p-value FDR < 0.05	Proteomic
0.0662713	79665.7	0.559179	Spearman's rank correlation rho	two.sided	Protocadherin beta-12	not significant	Proteomic
-0.698056	2.23023e+06	2.14276e-30	Spearman's rank correlation rho	two.sided	Protocadherin-12	p-value FDR < 0.05	Proteomic
-0.256863	60210	0.0373455	Spearman's rank correlation rho	two.sided	Purine nucleoside phosphorylase	p-value FDR < 0.1	Proteomic
0.0105712	4.49705e+06	0.855076	Spearman's rank correlation rho	two.sided	Pyruvate kinase PKM	not significant	Proteomic
0.152266	1.08018e+06	0.0326776	Spearman's rank correlation rho	two.sided	Rab GDP dissociation inhibitor beta	p-value FDR < 0.1	Proteomic
-0.206627	5.87583e+06	0.000261203	Spearman's rank correlation rho	two.sided	Receptor-type tyrosine-protein phosphatase gamma	p-value FDR < 0.05	Proteomic
-0.240207	2.51488e+06	0.000235948	Spearman's rank correlation rho	two.sided	Retinoic acid receptor responder protein 2	p-value FDR < 0.05	Proteomic
0.0495439	5.1422e+06	0.377804	Spearman's rank correlation rho	two.sided	Retinol-binding protein 4;Plasma retinol-binding protein(1-182);Plasma retinol-binding protein(1-181);Plasma retinol-binding protein(1-179);Plasma retinol-binding protein(1-176)	not significant	Proteomic
-0.114642	75266.2	0.330747	Spearman's rank correlation rho	two.sided	Rho GDP-dissociation inhibitor 2	not significant	Proteomic
-0.347271	4.37074e+06	4.84854e-09	Spearman's rank correlation rho	two.sided	Ribonuclease pancreatic	p-value FDR < 0.05	Proteomic
-0.542341	4.4145e+06	3.9413e-21	Spearman's rank correlation rho	two.sided	Roundabout homolog 4	p-value FDR < 0.05	Proteomic
-0.0277739	5.35394e+06	0.623375	Spearman's rank correlation rho	two.sided	Scavenger receptor cysteine-rich type 1 protein M130;Soluble CD163	not significant	Proteomic
-0.32986	6.79647e+06	2.22189e-09	Spearman's rank correlation rho	two.sided	Secreted phosphoprotein 24	p-value FDR < 0.05	Proteomic
-0.237594	926537	0.0021201	Spearman's rank correlation rho	two.sided	Selenium-binding protein 1	p-value FDR < 0.05	Proteomic
0.216044	4.24139e+06	0.000100432	Spearman's rank correlation rho	two.sided	Selenoprotein P	p-value FDR < 0.05	Proteomic
-0.104191	334151	0.253415	Spearman's rank correlation rho	two.sided	Semaphorin-6D	not significant	Proteomic
-0.121634	4.14776e+06	0.0416057	Spearman's rank correlation rho	two.sided	Serglycin	p-value FDR < 0.1	Proteomic
-0.258667	6.80969e+06	2.84477e-06	Spearman's rank correlation rho	two.sided	Serotransferrin	p-value FDR < 0.05	Proteomic
-0.30945	6.69216e+06	2.26226e-08	Spearman's rank correlation rho	two.sided	Serpin A11	p-value FDR < 0.05	Proteomic
-0.0313835	5.58003e+06	0.576528	Spearman's rank correlation rho	two.sided	Serum albumin	not significant	Proteomic
0.188553	77318	0.0878049	Spearman's rank correlation rho	two.sided	Serum amyloid A-1 protein;Amyloid protein A;Serum amyloid protein A(2-104);Serum amyloid protein A(3-104);Serum amyloid protein A(2-103);Serum amyloid protein A(2-102);Serum amyloid protein A(4-101)	not significant	Proteomic
0.319439	1.41635e+06	6.69183e-07	Spearman's rank correlation rho	two.sided	Serum amyloid A-4 protein	p-value FDR < 0.05	Proteomic
0.589148	2.22281e+06	3.40396e-31	Spearman's rank correlation rho	two.sided	Serum amyloid P-component;Serum amyloid P-component(1-203)	p-value FDR < 0.05	Proteomic
0.3578	3.47446e+06	4.55836e-11	Spearman's rank correlation rho	two.sided	Serum paraoxonase/arylesterase 1	p-value FDR < 0.05	Proteomic
0.102381	4.85633e+06	0.0678193	Spearman's rank correlation rho	two.sided	Sex hormone-binding globulin	p-value FDR < 0.1	Proteomic
-0.515197	8.19758e+06	5.03293e-23	Spearman's rank correlation rho	two.sided	SPARC	p-value FDR < 0.05	Proteomic
-0.453582	7.28727e+06	3.46113e-17	Spearman's rank correlation rho	two.sided	SPARC-like protein 1	p-value FDR < 0.05	Proteomic
-0.0979711	5.94029e+06	0.0806102	Spearman's rank correlation rho	two.sided	Sulfhydryl oxidase 1	not significant	Proteomic
-0.215526	1.77094e+06	0.00186322	Spearman's rank correlation rho	two.sided	Superoxide dismutase [Cu-Zn]	p-value FDR < 0.05	Proteomic
-0.17583	1.45307e+06	0.013943	Spearman's rank correlation rho	two.sided	Suprabasin	p-value FDR < 0.05	Proteomic
0.5	10	0.45	Spearman's rank correlation rho	two.sided	T-complex protein 1 subunit epsilon	not significant	Proteomic
-0.168865	768364	0.0339214	Spearman's rank correlation rho	two.sided	Talin-1	p-value FDR < 0.1	Proteomic
0.113683	4.2325e+06	0.0469278	Spearman's rank correlation rho	two.sided	Target of Nesh-SH3	p-value FDR < 0.1	Proteomic
0.140384	337042	0.107029	Spearman's rank correlation rho	two.sided	TBCC domain-containing protein 1	not significant	Proteomic
-0.860343	1.00649e+07	8.68828e-95	Spearman's rank correlation rho	two.sided	Tenascin	p-value FDR < 0.05	Proteomic
-0.677923	9.07797e+06	2.8592e-44	Spearman's rank correlation rho	two.sided	Tenascin-X	p-value FDR < 0.05	Proteomic
0.188228	4.39188e+06	0.000727712	Spearman's rank correlation rho	two.sided	Tetranectin	p-value FDR < 0.05	Proteomic
-0.223835	427735	0.0110894	Spearman's rank correlation rho	two.sided	Thioredoxin	p-value FDR < 0.05	Proteomic
-0.373208	7.42939e+06	5.57626e-12	Spearman's rank correlation rho	two.sided	Thrombospondin-1	p-value FDR < 0.05	Proteomic
-0.714318	9.27487e+06	4.5367e-51	Spearman's rank correlation rho	two.sided	Thrombospondin-4	p-value FDR < 0.05	Proteomic
-0.507838	8.15777e+06	2.56955e-22	Spearman's rank correlation rho	two.sided	Thyroxine-binding globulin	p-value FDR < 0.05	Proteomic
-0.326697	1.56499e+06	3.74931e-06	Spearman's rank correlation rho	two.sided	Tissue alpha-L-fucosidase	p-value FDR < 0.05	Proteomic
-0.207392	99199.3	0.0666605	Spearman's rank correlation rho	two.sided	Transforming growth factor beta-1;Latency-associated peptide	p-value FDR < 0.1	Proteomic
-0.817711	9.83425e+06	5.04631e-78	Spearman's rank correlation rho	two.sided	Transforming growth factor-beta-induced protein ig-h3	p-value FDR < 0.05	Proteomic
-0.259734	257182	0.00689888	Spearman's rank correlation rho	two.sided	Transgelin-2	p-value FDR < 0.05	Proteomic
-0.261352	601906	0.00168007	Spearman's rank correlation rho	two.sided	Transketolase	p-value FDR < 0.05	Proteomic
-0.265231	6.78103e+06	1.60816e-06	Spearman's rank correlation rho	two.sided	Transthyretin	p-value FDR < 0.05	Proteomic
-0.407744	2.14191e+06	8.91438e-10	Spearman's rank correlation rho	two.sided	Trem-like transcript 1 protein	p-value FDR < 0.05	Proteomic
-0.287254	73573	0.0159035	Spearman's rank correlation rho	two.sided	Triosephosphate isomerase	p-value FDR < 0.05	Proteomic
0.0720896	101825	0.506981	Spearman's rank correlation rho	two.sided	Tropomyosin alpha-4 chain;Tropomyosin alpha-3 chain	not significant	Proteomic
-0.257075	993396	0.000768456	Spearman's rank correlation rho	two.sided	Ubiquitin-60S ribosomal protein L40;Ubiquitin;60S ribosomal protein L40;Ubiquitin-40S ribosomal protein S27a;Ubiquitin;40S ribosomal protein S27a;Polyubiquitin-B;Ubiquitin;Polyubiquitin-C;Ubiquitin	p-value FDR < 0.05	Proteomic
-0.744177	9.43642e+06	1.69338e-57	Spearman's rank correlation rho	two.sided	Vascular cell adhesion protein 1	p-value FDR < 0.05	Proteomic
-0.826763	9.88323e+06	3.42047e-81	Spearman's rank correlation rho	two.sided	Vasorin	p-value FDR < 0.05	Proteomic
-0.151635	2.27489e+06	0.022003	Spearman's rank correlation rho	two.sided	Vinculin	p-value FDR < 0.05	Proteomic
-0.105743	5.98233e+06	0.0592276	Spearman's rank correlation rho	two.sided	Vitamin D-binding protein	p-value FDR < 0.1	Proteomic
0.66334	1.82141e+06	8.18407e-42	Spearman's rank correlation rho	two.sided	Vitamin K-dependent protein C;Vitamin K-dependent protein C light chain;Vitamin K-dependent protein C heavy chain;Activation peptide	p-value FDR < 0.05	Proteomic
0.227707	4.17829e+06	4.04203e-05	Spearman's rank correlation rho	two.sided	Vitamin K-dependent protein S	p-value FDR < 0.05	Proteomic
0.217277	4.23472e+06	9.14244e-05	Spearman's rank correlation rho	two.sided	Vitamin K-dependent protein Z	p-value FDR < 0.05	Proteomic
0.350477	3.51407e+06	1.19021e-10	Spearman's rank correlation rho	two.sided	Vitronectin;Vitronectin V65 subunit;Vitronectin V10 subunit;Somatomedin-B	p-value FDR < 0.05	Proteomic
-0.597069	8.64053e+06	3.37653e-32	Spearman's rank correlation rho	two.sided	von Willebrand factor;von Willebrand antigen 2	p-value FDR < 0.05	Proteomic
0.404353	3.10288e+06	8.05502e-14	Spearman's rank correlation rho	two.sided	Xaa-Pro dipeptidase	p-value FDR < 0.05	Proteomic
0.64502	404.677	0.00286411	Spearman's rank correlation rho	two.sided	Zinc finger SWIM domain-containing protein 5;Zinc finger SWIM domain-containing protein 6	p-value FDR < 0.05	Proteomic
0.298171	3.79706e+06	5.68065e-08	Spearman's rank correlation rho	two.sided	Zinc-alpha-2-glycoprotein	p-value FDR < 0.05	Proteomic
-0.0631335	5.07687e+06	0.270913	Spearman's rank correlation rho	two.sided	1-Methyl-Histidine	not significant	Metabolite
-0.451888	6.93333e+06	8.35007e-17	Spearman's rank correlation rho	two.sided	1-Methyladenosine	p-value FDR < 0.05	Metabolite
-0.16861	3.96278e+06	0.0052201	Spearman's rank correlation rho	two.sided	1,3-diphopshateglycerate	p-value FDR < 0.05	Metabolite
0.169099	3.96787e+06	0.00300417	Spearman's rank correlation rho	two.sided	2-Aminooctanoic acid	p-value FDR < 0.05	Metabolite
-0.247234	5.95602e+06	1.21299e-05	Spearman's rank correlation rho	two.sided	2-dehydro-D-gluconate	p-value FDR < 0.05	Metabolite
-0.375363	6.43994e+06	1.31711e-11	Spearman's rank correlation rho	two.sided	2-deoxyglucose-6-phosphate	p-value FDR < 0.05	Metabolite
0.184666	3.89353e+06	0.00117421	Spearman's rank correlation rho	two.sided	2-Hydroxy-2-methylbutanedioic acid	p-value FDR < 0.05	Metabolite
-0.33249	6.36315e+06	2.47796e-09	Spearman's rank correlation rho	two.sided	2-hydroxygluterate	p-value FDR < 0.05	Metabolite
-0.251481	5.97631e+06	8.47219e-06	Spearman's rank correlation rho	two.sided	2-Isopropylmalic acid	p-value FDR < 0.05	Metabolite
-0.529577	7.30432e+06	1.60606e-23	Spearman's rank correlation rho	two.sided	2-keto-isovalerate	p-value FDR < 0.05	Metabolite
-0.487644	6.36515e+06	4.99855e-19	Spearman's rank correlation rho	two.sided	2-ketohaxanoic acid	p-value FDR < 0.05	Metabolite
-0.0690849	2.75076e+06	0.277499	Spearman's rank correlation rho	two.sided	2-oxo-4-methylthiobutanoate	not significant	Metabolite
-0.256733	5.94274e+06	5.58335e-06	Spearman's rank correlation rho	two.sided	2-oxobutanoate	p-value FDR < 0.05	Metabolite
0.598846	1.91566e+06	3.64915e-31	Spearman's rank correlation rho	two.sided	2,3-dihydroxybenzoic acid	p-value FDR < 0.05	Metabolite
-0.0284247	4.67429e+06	0.623286	Spearman's rank correlation rho	two.sided	2,3-Diphosphoglyceric acid	not significant	Metabolite
0.201686	3.81226e+06	0.000384972	Spearman's rank correlation rho	two.sided	3-hydroxybuterate	p-value FDR < 0.05	Metabolite
0.178166	1.32362e+06	0.00916537	Spearman's rank correlation rho	two.sided	3-methylphenylacetic acid	p-value FDR < 0.05	Metabolite
-0.161751	3.98298e+06	0.00729841	Spearman's rank correlation rho	two.sided	3-phospho-serine	p-value FDR < 0.05	Metabolite
-0.134912	4.56561e+06	0.0217874	Spearman's rank correlation rho	two.sided	3-phosphoglycerate	p-value FDR < 0.05	Metabolite
0.557387	2.11365e+06	2.24286e-26	Spearman's rank correlation rho	two.sided	4-aminobutyrate	p-value FDR < 0.05	Metabolite
-0.257792	4.55265e+06	1.29726e-05	Spearman's rank correlation rho	two.sided	4-phosphopantothenate	p-value FDR < 0.05	Metabolite
0.0290064	3.94688e+06	0.622768	Spearman's rank correlation rho	two.sided	4-Pyridoxic acid	not significant	Metabolite
0.135209	4.12971e+06	0.0179627	Spearman's rank correlation rho	two.sided	5-methoxytryptophan	p-value FDR < 0.05	Metabolite
-0.189464	5.68015e+06	0.000865606	Spearman's rank correlation rho	two.sided	5-methyl-THF	p-value FDR < 0.05	Metabolite
-0.124141	5.00816e+06	0.0318797	Spearman's rank correlation rho	two.sided	5-phosphoribosyl-1-pyrophosphate	p-value FDR < 0.05	Metabolite
-0.374277	1.2275e+06	3.35336e-07	Spearman's rank correlation rho	two.sided	6-phospho-D-gluconate	p-value FDR < 0.05	Metabolite
-0.259227	781501	0.00112563	Spearman's rank correlation rho	two.sided	7-methylguanosine	p-value FDR < 0.05	Metabolite
-0.265692	1.33561e+06	0.000256956	Spearman's rank correlation rho	two.sided	7,8-dihydrofolate	p-value FDR < 0.05	Metabolite
-0.275147	6.08932e+06	1.01829e-06	Spearman's rank correlation rho	two.sided	a-ketoglutarate	p-value FDR < 0.05	Metabolite
-0.329733	6.34999e+06	3.41124e-09	Spearman's rank correlation rho	two.sided	acadesine	p-value FDR < 0.05	Metabolite
-0.188943	5.5123e+06	0.000949327	Spearman's rank correlation rho	two.sided	acetoacetate	p-value FDR < 0.05	Metabolite
-0.0952106	5.23005e+06	0.0964192	Spearman's rank correlation rho	two.sided	Acetylcarnitine DL	not significant	Metabolite
-0.000568349	4.7781e+06	0.9921	Spearman's rank correlation rho	two.sided	Acetyllysine	not significant	Metabolite
-0.328204	6.34269e+06	4.06711e-09	Spearman's rank correlation rho	two.sided	acetylphosphate	p-value FDR < 0.05	Metabolite
0.229518	3.67935e+06	5.06229e-05	Spearman's rank correlation rho	two.sided	aconitate	p-value FDR < 0.05	Metabolite
-0.372447	6.55396e+06	1.67064e-11	Spearman's rank correlation rho	two.sided	adenine	p-value FDR < 0.05	Metabolite
-0.0203772	4.87269e+06	0.722564	Spearman's rank correlation rho	two.sided	adenosine	not significant	Metabolite
-0.114342	4.25419e+06	0.0542621	Spearman's rank correlation rho	two.sided	adenosine 5-phosphosulfate	p-value FDR < 0.1	Metabolite
0.208909	3.77776e+06	0.000233103	Spearman's rank correlation rho	two.sided	alanine	p-value FDR < 0.05	Metabolite
0.254443	3.56032e+06	6.57137e-06	Spearman's rank correlation rho	two.sided	Alanine_D3 spike	p-value FDR < 0.05	Metabolite
-0.24663	5.89496e+06	1.3185e-05	Spearman's rank correlation rho	two.sided	allantoate	p-value FDR < 0.05	Metabolite
-0.068847	5.00473e+06	0.231359	Spearman's rank correlation rho	two.sided	allantoin	not significant	Metabolite
0.356487	3.07302e+06	1.3388e-10	Spearman's rank correlation rho	two.sided	Aminoadipic acid	p-value FDR < 0.05	Metabolite
-0.749681	7.41045e+06	2.7853e-54	Spearman's rank correlation rho	two.sided	aminoimidazole carboxamide ribonucleotide	p-value FDR < 0.05	Metabolite
-0.0648193	5.08492e+06	0.258298	Spearman's rank correlation rho	two.sided	AMP	not significant	Metabolite
-0.146053	5.47284e+06	0.0105229	Spearman's rank correlation rho	two.sided	anthranilate	p-value FDR < 0.05	Metabolite
-0.236867	5.90652e+06	2.83601e-05	Spearman's rank correlation rho	two.sided	arginine	p-value FDR < 0.05	Metabolite
-0.272724	6.07775e+06	1.27691e-06	Spearman's rank correlation rho	two.sided	arginosuccinic acid	p-value FDR < 0.05	Metabolite
-0.255547	5.99572e+06	5.9729e-06	Spearman's rank correlation rho	two.sided	Ascorbic acid	p-value FDR < 0.05	Metabolite
0.0321015	4.62209e+06	0.575894	Spearman's rank correlation rho	two.sided	asparagine	not significant	Metabolite
-0.239025	5.91682e+06	2.38387e-05	Spearman's rank correlation rho	two.sided	aspartate	p-value FDR < 0.05	Metabolite
-0.174862	5.23413e+06	0.00241026	Spearman's rank correlation rho	two.sided	Atrolactic acid	p-value FDR < 0.05	Metabolite
0.234471	3.6557e+06	3.43286e-05	Spearman's rank correlation rho	two.sided	betaine	p-value FDR < 0.05	Metabolite
-0.0188734	4.86551e+06	0.742285	Spearman's rank correlation rho	two.sided	betaine aldehyde	not significant	Metabolite
-0.262297	6.02796e+06	3.29946e-06	Spearman's rank correlation rho	two.sided	biotin	p-value FDR < 0.05	Metabolite
-0.302304	5.629e+06	1.13522e-07	Spearman's rank correlation rho	two.sided	Carbamoyl phosphate	p-value FDR < 0.05	Metabolite
0.0329593	4.61799e+06	0.565731	Spearman's rank correlation rho	two.sided	carnitine	not significant	Metabolite
-0.138953	4.67766e+06	0.0177076	Spearman's rank correlation rho	two.sided	CDP-nega	p-value FDR < 0.05	Metabolite
-0.0734322	5.12605e+06	0.200189	Spearman's rank correlation rho	two.sided	cholesterol	not significant	Metabolite
-0.37189	6.48728e+06	1.94219e-11	Spearman's rank correlation rho	two.sided	cholesteryl sulfate	p-value FDR < 0.05	Metabolite
0.230092	3.06521e+06	8.12064e-05	Spearman's rank correlation rho	two.sided	Cholic acid	p-value FDR < 0.05	Metabolite
0.0424725	4.05543e+06	0.468159	Spearman's rank correlation rho	two.sided	choline	not significant	Metabolite
0.263443	3.51734e+06	2.9783e-06	Spearman's rank correlation rho	two.sided	Citraconic acid	p-value FDR < 0.05	Metabolite
0.22764	3.68832e+06	5.85284e-05	Spearman's rank correlation rho	two.sided	citrate	p-value FDR < 0.05	Metabolite
0.211254	3.76657e+06	0.000197332	Spearman's rank correlation rho	two.sided	citrate-isocitrate	p-value FDR < 0.05	Metabolite
0.197981	3.82995e+06	0.000494678	Spearman's rank correlation rho	two.sided	citrulline	p-value FDR < 0.05	Metabolite
-0.301682	6.15529e+06	7.75619e-08	Spearman's rank correlation rho	two.sided	CMP	p-value FDR < 0.05	Metabolite
0.283913	3.41959e+06	4.40836e-07	Spearman's rank correlation rho	two.sided	creatine	p-value FDR < 0.05	Metabolite
0.362027	3.04657e+06	6.58636e-11	Spearman's rank correlation rho	two.sided	Creatinine	p-value FDR < 0.05	Metabolite
-0.255895	4.64425e+06	1.40554e-05	Spearman's rank correlation rho	two.sided	CTP-nega	p-value FDR < 0.05	Metabolite
-0.499251	5.02833e+06	1.49475e-18	Spearman's rank correlation rho	two.sided	cyclic-AMP	p-value FDR < 0.05	Metabolite
-0.68388	8.04117e+06	1.58629e-43	Spearman's rank correlation rho	two.sided	cystathionine	p-value FDR < 0.05	Metabolite
-0.120826	5.35238e+06	0.0346268	Spearman's rank correlation rho	two.sided	cysteine	p-value FDR < 0.05	Metabolite
-0.0917964	5.1628e+06	0.109609	Spearman's rank correlation rho	two.sided	cysteine sulfinate	not significant	Metabolite
-0.0874077	5.19279e+06	0.127091	Spearman's rank correlation rho	two.sided	Cystine	not significant	Metabolite
-0.437999	6.867e+06	8.95839e-16	Spearman's rank correlation rho	two.sided	cytidine	p-value FDR < 0.05	Metabolite
-0.213572	5.79527e+06	0.000167073	Spearman's rank correlation rho	two.sided	cytosine	p-value FDR < 0.05	Metabolite
-0.422184	6.79148e+06	1.17388e-14	Spearman's rank correlation rho	two.sided	D-erythrose-4-phosphate	p-value FDR < 0.05	Metabolite
0.297597	3.09798e+06	1.65158e-07	Spearman's rank correlation rho	two.sided	D-glucarate	p-value FDR < 0.05	Metabolite
-0.491687	7.12338e+06	4.95504e-20	Spearman's rank correlation rho	two.sided	D-gluconate	p-value FDR < 0.05	Metabolite
-0.31719	5.75124e+06	2.29354e-08	Spearman's rank correlation rho	two.sided	D-glucono-?-lactone-6-phosphate	p-value FDR < 0.05	Metabolite
0.00961452	4.32432e+06	0.868945	Spearman's rank correlation rho	two.sided	D-glucosamine-1-phosphate	not significant	Metabolite
-0.201324	3.98484e+06	0.000858864	Spearman's rank correlation rho	two.sided	D-glucosamine-6-phosphate	p-value FDR < 0.05	Metabolite
-0.264276	5.97841e+06	2.87025e-06	Spearman's rank correlation rho	two.sided	D-glyceraldehdye-3-phosphate	p-value FDR < 0.05	Metabolite
-0.189727	5.35371e+06	0.0009583	Spearman's rank correlation rho	two.sided	D-sedoheptulose-1-7-phosphate	p-value FDR < 0.05	Metabolite
0.145626	3.6929e+06	0.0121339	Spearman's rank correlation rho	two.sided	dAMP	p-value FDR < 0.05	Metabolite
0.509591	1.10187e+06	3.92705e-17	Spearman's rank correlation rho	two.sided	dCMP	p-value FDR < 0.05	Metabolite
-0.043552	4.98336e+06	0.447798	Spearman's rank correlation rho	two.sided	dehydroascorbic acid	not significant	Metabolite
-0.10234	5.06035e+06	0.0757714	Spearman's rank correlation rho	two.sided	deoxyadenosine	p-value FDR < 0.1	Metabolite
-0.13266	4.65181e+06	0.0236179	Spearman's rank correlation rho	two.sided	deoxyguanosine	p-value FDR < 0.05	Metabolite
0.0413525	4.57791e+06	0.471081	Spearman's rank correlation rho	two.sided	deoxyinosine	not significant	Metabolite
-0.284854	5.95697e+06	4.58817e-07	Spearman's rank correlation rho	two.sided	deoxyribose-phosphate	p-value FDR < 0.05	Metabolite
-0.236711	5.73377e+06	3.14528e-05	Spearman's rank correlation rho	two.sided	deoxyuridine	p-value FDR < 0.05	Metabolite
0.016004	723365	0.838825	Spearman's rank correlation rho	two.sided	dGMP	not significant	Metabolite
-0.108021	5.29123e+06	0.0591083	Spearman's rank correlation rho	two.sided	dihydroorotate	p-value FDR < 0.1	Metabolite
-0.0969526	3.88571e+06	0.107373	Spearman's rank correlation rho	two.sided	dihydroxy-acetone-phosphate	not significant	Metabolite
-0.398337	6.6776e+06	4.43993e-13	Spearman's rank correlation rho	two.sided	dimethylglycine	p-value FDR < 0.05	Metabolite
-0.336199	6.38086e+06	1.60413e-09	Spearman's rank correlation rho	two.sided	DL-Pipecolic acid	p-value FDR < 0.05	Metabolite
-0.150391	1.35702e+06	0.0373309	Spearman's rank correlation rho	two.sided	dTMP-nega	p-value FDR < 0.05	Metabolite
0.0965976	863526	0.198323	Spearman's rank correlation rho	two.sided	dUMP-nega	not significant	Metabolite
-0.572182	1.94287e+06	2.37474e-18	Spearman's rank correlation rho	two.sided	ethanolamine	p-value FDR < 0.05	Metabolite
0.169537	1.09073e+06	0.0166701	Spearman's rank correlation rho	two.sided	FAD	p-value FDR < 0.05	Metabolite
-0.0706896	4.86639e+06	0.221388	Spearman's rank correlation rho	two.sided	Flavone	not significant	Metabolite
0.367155	2.59908e+06	1.02401e-10	Spearman's rank correlation rho	two.sided	folate	p-value FDR < 0.05	Metabolite
-0.581569	7.4788e+06	5.38771e-29	Spearman's rank correlation rho	two.sided	fructose-1,6-bisphosphate	p-value FDR < 0.05	Metabolite
-0.438198	6.86795e+06	8.66485e-16	Spearman's rank correlation rho	two.sided	fructose-6-phosphate	p-value FDR < 0.05	Metabolite
-0.544702	7.37655e+06	4.8534e-25	Spearman's rank correlation rho	two.sided	fumarate	p-value FDR < 0.05	Metabolite
-0.185705	903928	0.0166009	Spearman's rank correlation rho	two.sided	Geranyl-PP	p-value FDR < 0.05	Metabolite
-0.185372	5.38763e+06	0.0012347	Spearman's rank correlation rho	two.sided	glucono-?-lactone	p-value FDR < 0.05	Metabolite
-0.0517093	5.02232e+06	0.367352	Spearman's rank correlation rho	two.sided	glucosamine	not significant	Metabolite
-0.779654	8.49853e+06	9.33819e-64	Spearman's rank correlation rho	two.sided	glucose-1-phosphate	p-value FDR < 0.05	Metabolite
-0.50699	7.19646e+06	2.1774e-21	Spearman's rank correlation rho	two.sided	glucose-6-phosphate	p-value FDR < 0.05	Metabolite
-0.281315	6.11877e+06	5.66671e-07	Spearman's rank correlation rho	two.sided	glutamate	p-value FDR < 0.05	Metabolite
-0.311448	6.26267e+06	2.62412e-08	Spearman's rank correlation rho	two.sided	glutamine	p-value FDR < 0.05	Metabolite
0.537404	2.20907e+06	2.6846e-24	Spearman's rank correlation rho	two.sided	glutathione	p-value FDR < 0.05	Metabolite
0.3285	2.64567e+06	1.19933e-08	Spearman's rank correlation rho	two.sided	glutathione disulfide-nega	p-value FDR < 0.05	Metabolite
0.242984	3.1736e+06	2.61519e-05	Spearman's rank correlation rho	two.sided	glutathione disulfide-posi	p-value FDR < 0.05	Metabolite
0.622586	1.63131e+06	3.66204e-33	Spearman's rank correlation rho	two.sided	glutathione-nega	p-value FDR < 0.05	Metabolite
0.0903379	4.34399e+06	0.114789	Spearman's rank correlation rho	two.sided	glycerate	not significant	Metabolite
-0.364576	6.51637e+06	4.73038e-11	Spearman's rank correlation rho	two.sided	Glycerophosphocholine	p-value FDR < 0.05	Metabolite
0.12737	1.28997e+06	0.0674151	Spearman's rank correlation rho	two.sided	glycine	p-value FDR < 0.1	Metabolite
0.048629	4.15397e+06	0.403708	Spearman's rank correlation rho	two.sided	glycolate	not significant	Metabolite
0.0879139	4.35556e+06	0.124896	Spearman's rank correlation rho	two.sided	glyoxylate	not significant	Metabolite
-0.120335	4.84247e+06	0.0385386	Spearman's rank correlation rho	two.sided	GMP	p-value FDR < 0.05	Metabolite
-0.0953939	3.43604e+06	0.120652	Spearman's rank correlation rho	two.sided	GTP-nega	not significant	Metabolite
0.124784	4.17949e+06	0.0290774	Spearman's rank correlation rho	two.sided	Guanidoacetic acid	p-value FDR < 0.05	Metabolite
-0.352783	6.46006e+06	2.1353e-10	Spearman's rank correlation rho	two.sided	guanine	p-value FDR < 0.05	Metabolite
-0.116663	4.17362e+06	0.0503376	Spearman's rank correlation rho	two.sided	guanosine	p-value FDR < 0.1	Metabolite
0.12971	3.18406e+06	0.0300116	Spearman's rank correlation rho	two.sided	guanosine 5-diphosphate,3-diphosphate	p-value FDR < 0.05	Metabolite
-0.361997	6.50406e+06	6.61144e-11	Spearman's rank correlation rho	two.sided	hexose-phosphate	p-value FDR < 0.05	Metabolite
-0.179853	5.63425e+06	0.00158275	Spearman's rank correlation rho	two.sided	histidine	p-value FDR < 0.05	Metabolite
-0.2936	6.17744e+06	1.6895e-07	Spearman's rank correlation rho	two.sided	histidinol	p-value FDR < 0.05	Metabolite
-0.285466	4.95951e+06	9.56435e-07	Spearman's rank correlation rho	two.sided	homocysteine	p-value FDR < 0.05	Metabolite
0.227825	3.58004e+06	6.27861e-05	Spearman's rank correlation rho	two.sided	homoserine	p-value FDR < 0.05	Metabolite
0.13567	4.08717e+06	0.017758	Spearman's rank correlation rho	two.sided	Hydroxyisocaproic acid	p-value FDR < 0.05	Metabolite
-0.618901	7.73087e+06	9.67235e-34	Spearman's rank correlation rho	two.sided	Hydroxyphenylacetic acid	p-value FDR < 0.05	Metabolite
0.174716	3.86428e+06	0.00223354	Spearman's rank correlation rho	two.sided	hydroxyphenylpyruvate	p-value FDR < 0.05	Metabolite
-0.811577	8.65098e+06	6.23826e-73	Spearman's rank correlation rho	two.sided	hydroxyproline	p-value FDR < 0.05	Metabolite
-0.255003	5.99312e+06	6.26134e-06	Spearman's rank correlation rho	two.sided	hypoxanthine	p-value FDR < 0.05	Metabolite
0.183178	3.90064e+06	0.00128879	Spearman's rank correlation rho	two.sided	Imidazoleacetic acid	p-value FDR < 0.05	Metabolite
-0.0295645	4.40518e+06	0.613038	Spearman's rank correlation rho	two.sided	IMP	not significant	Metabolite
-0.418008	6.77153e+06	2.26497e-14	Spearman's rank correlation rho	two.sided	indole	p-value FDR < 0.05	Metabolite
0.37624	2.97869e+06	1.0015e-11	Spearman's rank correlation rho	two.sided	Indole-3-carboxylic acid	p-value FDR < 0.05	Metabolite
-0.282156	6.12279e+06	5.22552e-07	Spearman's rank correlation rho	two.sided	Indoleacrylic acid	p-value FDR < 0.05	Metabolite
-0.130045	5.3964e+06	0.0228933	Spearman's rank correlation rho	two.sided	inosine	p-value FDR < 0.05	Metabolite
-0.217965	5.81625e+06	0.000121272	Spearman's rank correlation rho	two.sided	isocitrate	p-value FDR < 0.05	Metabolite
0.172225	3.95295e+06	0.0025029	Spearman's rank correlation rho	two.sided	itaconic acid	p-value FDR < 0.05	Metabolite
-0.805957	8.62414e+06	3.41217e-71	Spearman's rank correlation rho	two.sided	Kynurenic acid	p-value FDR < 0.05	Metabolite
-0.829837	8.73817e+06	5.23345e-79	Spearman's rank correlation rho	two.sided	Kynurenine	p-value FDR < 0.05	Metabolite
-0.284879	6.13579e+06	4.01251e-07	Spearman's rank correlation rho	two.sided	L-arginino-succinate	p-value FDR < 0.05	Metabolite
-0.376695	6.57425e+06	9.41395e-12	Spearman's rank correlation rho	two.sided	lactate	p-value FDR < 0.05	Metabolite
-0.667296	7.96198e+06	8.56767e-41	Spearman's rank correlation rho	two.sided	leucine-isoleucine	p-value FDR < 0.05	Metabolite
-0.251432	5.97607e+06	8.50828e-06	Spearman's rank correlation rho	two.sided	lysine	p-value FDR < 0.05	Metabolite
-0.568368	7.48956e+06	1.40592e-27	Spearman's rank correlation rho	two.sided	malate	p-value FDR < 0.05	Metabolite
-0.544664	7.37636e+06	4.89757e-25	Spearman's rank correlation rho	two.sided	Maleic acid	p-value FDR < 0.05	Metabolite
-0.299386	6.20507e+06	9.3654e-08	Spearman's rank correlation rho	two.sided	methionine	p-value FDR < 0.05	Metabolite
0.0977298	4.30869e+06	0.0878844	Spearman's rank correlation rho	two.sided	Methionine sulfoxide	not significant	Metabolite
-0.368389	6.53458e+06	2.8672e-11	Spearman's rank correlation rho	two.sided	Methylcysteine	p-value FDR < 0.05	Metabolite
-0.551379	7.40843e+06	9.77979e-26	Spearman's rank correlation rho	two.sided	Methylmalonic acid	p-value FDR < 0.05	Metabolite
-0.241464	5.92847e+06	1.95502e-05	Spearman's rank correlation rho	two.sided	methylnicotinamide	p-value FDR < 0.05	Metabolite
-0.851661	8.8424e+06	2.68753e-87	Spearman's rank correlation rho	two.sided	myo-inositol	p-value FDR < 0.05	Metabolite
0.0145227	4.3465e+06	0.80285	Spearman's rank correlation rho	two.sided	N-acetyl spermidine	not significant	Metabolite
-0.157283	5.20772e+06	0.00633602	Spearman's rank correlation rho	two.sided	N-acetyl spermine	p-value FDR < 0.05	Metabolite
-0.0910789	5.21032e+06	0.111831	Spearman's rank correlation rho	two.sided	N-acetyl-aspartylglutamic acid	not significant	Metabolite
-0.334325	6.37191e+06	1.99978e-09	Spearman's rank correlation rho	two.sided	N-acetyl-glucosamine	p-value FDR < 0.05	Metabolite
-0.609839	7.6876e+06	1.48786e-32	Spearman's rank correlation rho	two.sided	N-acetyl-glucosamine-1-phosphate	p-value FDR < 0.05	Metabolite
0.233325	3.66117e+06	3.75834e-05	Spearman's rank correlation rho	two.sided	N-acetyl-glutamate	p-value FDR < 0.05	Metabolite
-0.142671	5.45669e+06	0.0124792	Spearman's rank correlation rho	two.sided	N-acetyl-glutamine	p-value FDR < 0.05	Metabolite
0.288749	3.3965e+06	2.74339e-07	Spearman's rank correlation rho	two.sided	N-acetyl-L-alanine	p-value FDR < 0.05	Metabolite
0.336018	3.17077e+06	1.63869e-09	Spearman's rank correlation rho	two.sided	N-Acetyl-L-alanine1	p-value FDR < 0.05	Metabolite
-0.0352036	4.9435e+06	0.539558	Spearman's rank correlation rho	two.sided	N-acetyl-L-aspartic acid	not significant	Metabolite
-0.0708871	2.89033e+06	0.261285	Spearman's rank correlation rho	two.sided	N-acetyl-L-ornithine	not significant	Metabolite
0.15043	3.89999e+06	0.00883763	Spearman's rank correlation rho	two.sided	N-Acetylputrescine	p-value FDR < 0.05	Metabolite
-0.583055	5.85407e+06	5.50488e-27	Spearman's rank correlation rho	two.sided	N-carbamoyl-L-aspartate	p-value FDR < 0.05	Metabolite
0.142309	4.0958e+06	0.0127061	Spearman's rank correlation rho	two.sided	N-carbamoyl-L-aspartate-nega	p-value FDR < 0.05	Metabolite
0.0064333	4.74466e+06	0.910762	Spearman's rank correlation rho	two.sided	N6-Acetyl-L-lysine	not significant	Metabolite
-0.0947062	2.74935e+06	0.137753	Spearman's rank correlation rho	two.sided	NADPH	not significant	Metabolite
-0.165427	5.56536e+06	0.0037082	Spearman's rank correlation rho	two.sided	Ng,NG-dimethyl-L-arginine	p-value FDR < 0.05	Metabolite
-0.551198	7.40757e+06	1.02197e-25	Spearman's rank correlation rho	two.sided	nicotinamide	p-value FDR < 0.05	Metabolite
-0.296691	5.89359e+06	1.56668e-07	Spearman's rank correlation rho	two.sided	Nicotinamide Riboside	p-value FDR < 0.05	Metabolite
0.0424193	855311	0.577265	Spearman's rank correlation rho	two.sided	Nicotinamide ribotide	not significant	Metabolite
-0.0251819	2.39163e+06	0.697308	Spearman's rank correlation rho	two.sided	nicotinate	not significant	Metabolite
-0.139438	4.25874e+06	0.019149	Spearman's rank correlation rho	two.sided	O-acetyl-L-serine	p-value FDR < 0.05	Metabolite
-0.165369	5.5107e+06	0.00377775	Spearman's rank correlation rho	two.sided	O8P-O1P	p-value FDR < 0.05	Metabolite
-0.293182	5.42134e+06	3.22596e-07	Spearman's rank correlation rho	two.sided	OBP	p-value FDR < 0.05	Metabolite
-0.253146	5.98425e+06	7.34772e-06	Spearman's rank correlation rho	two.sided	ornithine	p-value FDR < 0.05	Metabolite
-0.0609927	5.06665e+06	0.287528	Spearman's rank correlation rho	two.sided	orotate	not significant	Metabolite
0.01415	4.13292e+06	0.809411	Spearman's rank correlation rho	two.sided	orotidine-5-phosphate	not significant	Metabolite
0.0477461	4.54738e+06	0.405256	Spearman's rank correlation rho	two.sided	oxaloacetate	not significant	Metabolite
-0.139983	5.44386e+06	0.0142553	Spearman's rank correlation rho	two.sided	p-aminobenzoate	p-value FDR < 0.05	Metabolite
0.238896	3.63456e+06	2.40874e-05	Spearman's rank correlation rho	two.sided	p-hydroxybenzoate	p-value FDR < 0.05	Metabolite
-0.773485	8.46907e+06	3.69311e-62	Spearman's rank correlation rho	two.sided	pantothenate	p-value FDR < 0.05	Metabolite
0.140184	4.10595e+06	0.0141157	Spearman's rank correlation rho	two.sided	phenylalanine	p-value FDR < 0.05	Metabolite
0.111799	4.2415e+06	0.0507229	Spearman's rank correlation rho	two.sided	Phenyllactic acid	p-value FDR < 0.1	Metabolite
-0.44475	6.89924e+06	2.86537e-16	Spearman's rank correlation rho	two.sided	Phenylpropiolic acid	p-value FDR < 0.05	Metabolite
-0.663512	7.94391e+06	3.40302e-40	Spearman's rank correlation rho	two.sided	phosphocreatine	p-value FDR < 0.05	Metabolite
-0.213113	1.01094e+06	0.00513254	Spearman's rank correlation rho	two.sided	phosphoenolpyruvate	p-value FDR < 0.05	Metabolite
-0.043399	4.88557e+06	0.450894	Spearman's rank correlation rho	two.sided	Phosphorylcholine	not significant	Metabolite
0.0189426	4.68493e+06	0.741374	Spearman's rank correlation rho	two.sided	proline	not significant	Metabolite
0.0945205	4.32401e+06	0.0988688	Spearman's rank correlation rho	two.sided	purine	not significant	Metabolite
0.00846171	4.11435e+06	0.885519	Spearman's rank correlation rho	two.sided	putrescine	not significant	Metabolite
-0.0259332	782125	0.740149	Spearman's rank correlation rho	two.sided	pyridoxine	not significant	Metabolite
-0.148707	5.48552e+06	0.00918306	Spearman's rank correlation rho	two.sided	Pyroglutamic acid	p-value FDR < 0.05	Metabolite
-0.370038	6.54246e+06	2.30405e-11	Spearman's rank correlation rho	two.sided	Pyrophosphate	p-value FDR < 0.05	Metabolite
-0.70059	8.12097e+06	1.80638e-46	Spearman's rank correlation rho	two.sided	quinolinate	p-value FDR < 0.05	Metabolite
-0.545093	6.41131e+06	5.34167e-24	Spearman's rank correlation rho	two.sided	retinoic acid	p-value FDR < 0.05	Metabolite
-0.307398	3.74205e+06	4.75292e-07	Spearman's rank correlation rho	two.sided	riboflavin	p-value FDR < 0.05	Metabolite
-0.316008	6.16202e+06	1.78072e-08	Spearman's rank correlation rho	two.sided	ribose-phosphate	p-value FDR < 0.05	Metabolite
-0.643137	7.84661e+06	4.09756e-37	Spearman's rank correlation rho	two.sided	S-adenosyl-L-homocysteine-nega	p-value FDR < 0.05	Metabolite
-0.630021	7.78398e+06	2.98451e-35	Spearman's rank correlation rho	two.sided	S-adenosyl-L-homoCysteine-posi	p-value FDR < 0.05	Metabolite
-0.0293957	3.26557e+06	0.632523	Spearman's rank correlation rho	two.sided	S-adenosyl-L-methioninamine	not significant	Metabolite
-0.746271	8.33912e+06	1.12536e-55	Spearman's rank correlation rho	two.sided	S-adenosyl-L-methionine	p-value FDR < 0.05	Metabolite
-0.231572	4.40999e+06	9.74814e-05	Spearman's rank correlation rho	two.sided	S-methyl-5-thioadenosine	p-value FDR < 0.05	Metabolite
-0.307126	3.65493e+06	5.39755e-07	Spearman's rank correlation rho	two.sided	S-ribosyl-L-homocysteine-nega	p-value FDR < 0.05	Metabolite
0.0630654	4.47422e+06	0.27143	Spearman's rank correlation rho	two.sided	S-ribosyl-L-homocysteine-posi	not significant	Metabolite
0.204012	3.80115e+06	0.00032816	Spearman's rank correlation rho	two.sided	sarcosine	p-value FDR < 0.05	Metabolite
-0.142548	5.45611e+06	0.0125558	Spearman's rank correlation rho	two.sided	SBP	p-value FDR < 0.05	Metabolite
-0.0309902	4.92338e+06	0.589184	Spearman's rank correlation rho	two.sided	serine	not significant	Metabolite
0.495099	2.4111e+06	2.50234e-20	Spearman's rank correlation rho	two.sided	shikimate	p-value FDR < 0.05	Metabolite
-0.221609	5.06902e+06	0.000134433	Spearman's rank correlation rho	two.sided	shikimate-3-phosphate	p-value FDR < 0.05	Metabolite
-0.455669	6.95138e+06	4.29516e-17	Spearman's rank correlation rho	two.sided	sn-glycerol-3-phosphate	p-value FDR < 0.05	Metabolite
0.00814178	4.69022e+06	0.887389	Spearman's rank correlation rho	two.sided	spermidine	not significant	Metabolite
-0.146313	5.47409e+06	0.0103842	Spearman's rank correlation rho	two.sided	spermine	p-value FDR < 0.05	Metabolite
-0.542303	7.36509e+06	8.55528e-25	Spearman's rank correlation rho	two.sided	succinate	p-value FDR < 0.05	Metabolite
0.0355364	4.60569e+06	0.535729	Spearman's rank correlation rho	two.sided	succinate_D4 spike	not significant	Metabolite
-0.373311	6.55809e+06	1.48772e-11	Spearman's rank correlation rho	two.sided	taurine	p-value FDR < 0.05	Metabolite
-0.206605	1.60877e+06	0.00333276	Spearman's rank correlation rho	two.sided	Taurodeoxycholic acid	p-value FDR < 0.05	Metabolite
0.256188	3.31376e+06	7.24235e-06	Spearman's rank correlation rho	two.sided	thiamine	p-value FDR < 0.05	Metabolite
-0.205488	4.90005e+06	0.000428493	Spearman's rank correlation rho	two.sided	Thiamine pyrophosphate	p-value FDR < 0.05	Metabolite
-0.210937	3.62968e+06	0.00058876	Spearman's rank correlation rho	two.sided	thiamine-phosphate	p-value FDR < 0.05	Metabolite
-0.41919	6.77718e+06	1.88208e-14	Spearman's rank correlation rho	two.sided	threonine	p-value FDR < 0.05	Metabolite
0.306672	3.31091e+06	4.37265e-08	Spearman's rank correlation rho	two.sided	thymine	p-value FDR < 0.05	Metabolite
0.14669	2.19557e+06	0.0205786	Spearman's rank correlation rho	two.sided	trans, trans-farnesyl diphosphate	p-value FDR < 0.05	Metabolite
-0.247322	2.90985e+06	0.000104473	Spearman's rank correlation rho	two.sided	trehalose-6-Phosphate	p-value FDR < 0.05	Metabolite
-0.29029	3.91198e+06	1.67778e-06	Spearman's rank correlation rho	two.sided	trehalose-sucrose	p-value FDR < 0.05	Metabolite
-0.251278	5.97534e+06	8.61994e-06	Spearman's rank correlation rho	two.sided	tryptophan	p-value FDR < 0.05	Metabolite
-0.355165	6.47143e+06	1.58265e-10	Spearman's rank correlation rho	two.sided	tyrosine	p-value FDR < 0.05	Metabolite
-0.420165	3.272e+06	1.10467e-11	Spearman's rank correlation rho	two.sided	UDP-D-glucose	p-value FDR < 0.05	Metabolite
-0.451291	5.96042e+06	5.24199e-16	Spearman's rank correlation rho	two.sided	UDP-N-acetyl-glucosamine	p-value FDR < 0.05	Metabolite
-0.415426	3.10073e+06	2.91045e-11	Spearman's rank correlation rho	two.sided	UDP-nega	p-value FDR < 0.05	Metabolite
-0.292612	4.78003e+06	5.94775e-07	Spearman's rank correlation rho	two.sided	UMP	p-value FDR < 0.05	Metabolite
-0.158569	5.53261e+06	0.00543444	Spearman's rank correlation rho	two.sided	uracil	p-value FDR < 0.05	Metabolite
0.513899	2.32132e+06	5.04198e-22	Spearman's rank correlation rho	two.sided	Urea	p-value FDR < 0.05	Metabolite
0.382329	2.94962e+06	4.34319e-12	Spearman's rank correlation rho	two.sided	Uric acid	p-value FDR < 0.05	Metabolite
-0.180027	5.63508e+06	0.00156601	Spearman's rank correlation rho	two.sided	uridine	p-value FDR < 0.05	Metabolite
0.344355	3.13096e+06	6.03873e-10	Spearman's rank correlation rho	two.sided	valine	p-value FDR < 0.05	Metabolite
-0.203192	5.7457e+06	0.000347235	Spearman's rank correlation rho	two.sided	xanthine	p-value FDR < 0.05	Metabolite
-0.530147	7.30704e+06	1.41221e-23	Spearman's rank correlation rho	two.sided	xanthosine	p-value FDR < 0.05	Metabolite
-0.305171	6.2327e+06	5.12402e-08	Spearman's rank correlation rho	two.sided	Xanthurenic acid	p-value FDR < 0.05	Metabolite
-0.219458	3.95609e+06	0.000286814	Spearman's rank correlation rho	two.sided	ENSG00000000003	p-value FDR < 0.05	Transcriptomic
0.0769088	3.71349e+06	0.192331	Spearman's rank correlation rho	two.sided	ENSG00000000419	not significant	Transcriptomic
0.226334	3.14479e+06	0.000100968	Spearman's rank correlation rho	two.sided	ENSG00000000457	p-value FDR < 0.05	Transcriptomic
0.042695	3.69342e+06	0.472798	Spearman's rank correlation rho	two.sided	ENSG00000000460	not significant	Transcriptomic
0.133601	3.52172e+06	0.0228741	Spearman's rank correlation rho	two.sided	ENSG00000000938	p-value FDR < 0.1	Transcriptomic
-0.108321	3.51594e+06	0.07725	Spearman's rank correlation rho	two.sided	ENSG00000000971	not significant	Transcriptomic
-0.0549532	4.24395e+06	0.351927	Spearman's rank correlation rho	two.sided	ENSG00000001036	not significant	Transcriptomic
-0.0721476	4.35805e+06	0.220606	Spearman's rank correlation rho	two.sided	ENSG00000001084	not significant	Transcriptomic
0.242256	3.08006e+06	3.04676e-05	Spearman's rank correlation rho	two.sided	ENSG00000001167	p-value FDR < 0.05	Transcriptomic
-0.182751	4.70885e+06	0.00184462	Spearman's rank correlation rho	two.sided	ENSG00000001460	p-value FDR < 0.05	Transcriptomic
-0.155219	4.69572e+06	0.00809848	Spearman's rank correlation rho	two.sided	ENSG00000001461	p-value FDR < 0.05	Transcriptomic
-0.441533	5.85952e+06	2.87936e-15	Spearman's rank correlation rho	two.sided	ENSG00000001497	p-value FDR < 0.05	Transcriptomic
0.221001	3.13382e+06	0.000152069	Spearman's rank correlation rho	two.sided	ENSG00000001561	p-value FDR < 0.05	Transcriptomic
0.168594	3.37949e+06	0.00398568	Spearman's rank correlation rho	two.sided	ENSG00000001629	p-value FDR < 0.05	Transcriptomic
0.1832	2.47643e+06	0.00286254	Spearman's rank correlation rho	two.sided	ENSG00000001630	p-value FDR < 0.05	Transcriptomic
0.129046	3.4675e+06	0.0285515	Spearman's rank correlation rho	two.sided	ENSG00000001631	p-value FDR < 0.1	Transcriptomic
0.0633215	3.72916e+06	0.284168	Spearman's rank correlation rho	two.sided	ENSG00000002016	not significant	Transcriptomic
-0.0508296	4.2714e+06	0.388458	Spearman's rank correlation rho	two.sided	ENSG00000002330	not significant	Transcriptomic
0.00274414	4.05363e+06	0.962888	Spearman's rank correlation rho	two.sided	ENSG00000002549	not significant	Transcriptomic
0.0256888	3.96037e+06	0.663093	Spearman's rank correlation rho	two.sided	ENSG00000002586	not significant	Transcriptomic
0.0525514	3.694e+06	0.375917	Spearman's rank correlation rho	two.sided	ENSG00000002587	not significant	Transcriptomic
0.037022	3.15901e+06	0.544701	Spearman's rank correlation rho	two.sided	ENSG00000002726	not significant	Transcriptomic
0.324969	2.16556e+06	5.22273e-08	Spearman's rank correlation rho	two.sided	ENSG00000002745	p-value FDR < 0.05	Transcriptomic
-0.242978	5.05244e+06	2.87996e-05	Spearman's rank correlation rho	two.sided	ENSG00000002822	p-value FDR < 0.05	Transcriptomic
0.0640802	3.80431e+06	0.276749	Spearman's rank correlation rho	two.sided	ENSG00000002834	not significant	Transcriptomic
0.0768375	3.75246e+06	0.19197	Spearman's rank correlation rho	two.sided	ENSG00000002919	not significant	Transcriptomic
0.0245307	3.9242e+06	0.677939	Spearman's rank correlation rho	two.sided	ENSG00000002933	not significant	Transcriptomic
0.0535061	3.84729e+06	0.363935	Spearman's rank correlation rho	two.sided	ENSG00000003056	not significant	Transcriptomic
0.0351085	2.69799e+06	0.576053	Spearman's rank correlation rho	two.sided	ENSG00000003096	not significant	Transcriptomic
-0.32094	5.09637e+06	2.99799e-08	Spearman's rank correlation rho	two.sided	ENSG00000003147	p-value FDR < 0.05	Transcriptomic
0.358729	2.52656e+06	3.84148e-10	Spearman's rank correlation rho	two.sided	ENSG00000003249	p-value FDR < 0.05	Transcriptomic
-0.0899788	4.43053e+06	0.126322	Spearman's rank correlation rho	two.sided	ENSG00000003393	not significant	Transcriptomic
-0.334688	5.42522e+06	5.08614e-09	Spearman's rank correlation rho	two.sided	ENSG00000003400	p-value FDR < 0.05	Transcriptomic
0.398617	2.44449e+06	1.74627e-12	Spearman's rank correlation rho	two.sided	ENSG00000003402	p-value FDR < 0.05	Transcriptomic
-0.50927	4.31985e+06	1.9759e-18	Spearman's rank correlation rho	two.sided	ENSG00000003436	p-value FDR < 0.05	Transcriptomic
0.077283	3.67358e+06	0.190945	Spearman's rank correlation rho	two.sided	ENSG00000003509	not significant	Transcriptomic
0.318333	2.77083e+06	2.98283e-08	Spearman's rank correlation rho	two.sided	ENSG00000003756	p-value FDR < 0.05	Transcriptomic
-0.0584011	4.30217e+06	0.321643	Spearman's rank correlation rho	two.sided	ENSG00000004059	not significant	Transcriptomic
0.644139	1.4465e+06	2.18931e-35	Spearman's rank correlation rho	two.sided	ENSG00000004139	p-value FDR < 0.05	Transcriptomic
-0.252891	5.09273e+06	1.30639e-05	Spearman's rank correlation rho	two.sided	ENSG00000004142	p-value FDR < 0.05	Transcriptomic
-0.0557215	4.24704e+06	0.345224	Spearman's rank correlation rho	two.sided	ENSG00000004399	not significant	Transcriptomic
-0.312214	5.33387e+06	5.62961e-08	Spearman's rank correlation rho	two.sided	ENSG00000004455	p-value FDR < 0.05	Transcriptomic
-0.241381	5.04595e+06	3.26138e-05	Spearman's rank correlation rho	two.sided	ENSG00000004468	p-value FDR < 0.05	Transcriptomic
-0.244985	5.06059e+06	2.46067e-05	Spearman's rank correlation rho	two.sided	ENSG00000004478	p-value FDR < 0.05	Transcriptomic
-0.39867	5.68529e+06	1.73347e-12	Spearman's rank correlation rho	two.sided	ENSG00000004487	p-value FDR < 0.05	Transcriptomic
-0.168276	4.74879e+06	0.00405585	Spearman's rank correlation rho	two.sided	ENSG00000004534	p-value FDR < 0.05	Transcriptomic
-0.0872035	4.37369e+06	0.13918	Spearman's rank correlation rho	two.sided	ENSG00000004660	not significant	Transcriptomic
0.190108	3.29204e+06	0.00114129	Spearman's rank correlation rho	two.sided	ENSG00000004700	p-value FDR < 0.05	Transcriptomic
0.148486	3.42554e+06	0.011493	Spearman's rank correlation rho	two.sided	ENSG00000004766	p-value FDR < 0.05	Transcriptomic
-0.302107	5.29278e+06	1.55818e-07	Spearman's rank correlation rho	two.sided	ENSG00000004777	p-value FDR < 0.05	Transcriptomic
-0.172217	4.71569e+06	0.00331438	Spearman's rank correlation rho	two.sided	ENSG00000004779	p-value FDR < 0.05	Transcriptomic
0.143336	3.3752e+06	0.015089	Spearman's rank correlation rho	two.sided	ENSG00000004799	p-value FDR < 0.05	Transcriptomic
-0.142529	3.70652e+06	0.0193501	Spearman's rank correlation rho	two.sided	ENSG00000004809	p-value FDR < 0.05	Transcriptomic
0.00905341	3.74328e+06	0.879478	Spearman's rank correlation rho	two.sided	ENSG00000004838	not significant	Transcriptomic
-0.214039	4.83341e+06	0.000253139	Spearman's rank correlation rho	two.sided	ENSG00000004864	p-value FDR < 0.05	Transcriptomic
0.0200901	3.90128e+06	0.734239	Spearman's rank correlation rho	two.sided	ENSG00000004866	not significant	Transcriptomic
0.149283	3.45798e+06	0.0109122	Spearman's rank correlation rho	two.sided	ENSG00000004897	p-value FDR < 0.05	Transcriptomic
-0.223101	4.97164e+06	0.000127486	Spearman's rank correlation rho	two.sided	ENSG00000004939	p-value FDR < 0.05	Transcriptomic
-0.108196	4.41202e+06	0.0667213	Spearman's rank correlation rho	two.sided	ENSG00000004961	not significant	Transcriptomic
-0.0188077	4.14123e+06	0.74978	Spearman's rank correlation rho	two.sided	ENSG00000004975	not significant	Transcriptomic
0.202697	3.24086e+06	0.000514629	Spearman's rank correlation rho	two.sided	ENSG00000005007	p-value FDR < 0.05	Transcriptomic
0.308786	2.80964e+06	7.98506e-08	Spearman's rank correlation rho	two.sided	ENSG00000005020	p-value FDR < 0.05	Transcriptomic
-0.604809	6.5232e+06	2.56379e-30	Spearman's rank correlation rho	two.sided	ENSG00000005022	p-value FDR < 0.05	Transcriptomic
-0.0721163	4.35792e+06	0.220806	Spearman's rank correlation rho	two.sided	ENSG00000005059	not significant	Transcriptomic
-0.010602	4.02347e+06	0.857824	Spearman's rank correlation rho	two.sided	ENSG00000005075	not significant	Transcriptomic
-0.179665	4.79508e+06	0.00213058	Spearman's rank correlation rho	two.sided	ENSG00000005100	p-value FDR < 0.05	Transcriptomic
-0.708438	6.66102e+06	6.9821e-45	Spearman's rank correlation rho	two.sided	ENSG00000005102	p-value FDR < 0.05	Transcriptomic
-0.0745865	1.73069e+06	0.278516	Spearman's rank correlation rho	two.sided	ENSG00000005108	not significant	Transcriptomic
-0.132205	4.60217e+06	0.0243512	Spearman's rank correlation rho	two.sided	ENSG00000005156	p-value FDR < 0.1	Transcriptomic
0.125427	3.55495e+06	0.0327486	Spearman's rank correlation rho	two.sided	ENSG00000005175	p-value FDR < 0.1	Transcriptomic
0.0822386	3.50371e+06	0.166929	Spearman's rank correlation rho	two.sided	ENSG00000005187	not significant	Transcriptomic
-0.252499	4.73129e+06	1.71768e-05	Spearman's rank correlation rho	two.sided	ENSG00000005189	p-value FDR < 0.05	Transcriptomic
-0.42586	5.79582e+06	3.32424e-14	Spearman's rank correlation rho	two.sided	ENSG00000005194	p-value FDR < 0.05	Transcriptomic
0.0494881	3.86363e+06	0.401118	Spearman's rank correlation rho	two.sided	ENSG00000005206	not significant	Transcriptomic
-0.142582	4.64435e+06	0.0150979	Spearman's rank correlation rho	two.sided	ENSG00000005238	p-value FDR < 0.05	Transcriptomic
0.249152	2.51826e+06	3.23969e-05	Spearman's rank correlation rho	two.sided	ENSG00000005243	p-value FDR < 0.05	Transcriptomic
-0.0772958	4.37898e+06	0.189324	Spearman's rank correlation rho	two.sided	ENSG00000005249	not significant	Transcriptomic
0.0758118	3.75663e+06	0.197987	Spearman's rank correlation rho	two.sided	ENSG00000005302	not significant	Transcriptomic
0.134434	3.51834e+06	0.0220308	Spearman's rank correlation rho	two.sided	ENSG00000005339	p-value FDR < 0.1	Transcriptomic
0.00141458	4.01719e+06	0.980898	Spearman's rank correlation rho	two.sided	ENSG00000005379	not significant	Transcriptomic
-0.502347	5.91915e+06	9.34445e-20	Spearman's rank correlation rho	two.sided	ENSG00000005381	p-value FDR < 0.05	Transcriptomic
-0.101687	4.38611e+06	0.0849519	Spearman's rank correlation rho	two.sided	ENSG00000005436	not significant	Transcriptomic
-0.171581	4.71313e+06	0.00343383	Spearman's rank correlation rho	two.sided	ENSG00000005448	p-value FDR < 0.05	Transcriptomic
0.105649	3.59787e+06	0.0729301	Spearman's rank correlation rho	two.sided	ENSG00000005469	not significant	Transcriptomic
0.162904	3.2981e+06	0.00567087	Spearman's rank correlation rho	two.sided	ENSG00000005471	p-value FDR < 0.05	Transcriptomic
0.0421777	3.89334e+06	0.474314	Spearman's rank correlation rho	two.sided	ENSG00000005483	not significant	Transcriptomic
0.163673	3.39949e+06	0.0052048	Spearman's rank correlation rho	two.sided	ENSG00000005486	p-value FDR < 0.05	Transcriptomic
-0.0458339	4.0776e+06	0.440036	Spearman's rank correlation rho	two.sided	ENSG00000005513	not significant	Transcriptomic
0.00747498	3.99281e+06	0.899316	Spearman's rank correlation rho	two.sided	ENSG00000005700	not significant	Transcriptomic
-0.0334355	4.20069e+06	0.570656	Spearman's rank correlation rho	two.sided	ENSG00000005801	not significant	Transcriptomic
-0.0656134	4.33149e+06	0.265395	Spearman's rank correlation rho	two.sided	ENSG00000005810	not significant	Transcriptomic
0.300264	2.81495e+06	1.96181e-07	Spearman's rank correlation rho	two.sided	ENSG00000005812	p-value FDR < 0.05	Transcriptomic
-0.145188	4.65494e+06	0.0133266	Spearman's rank correlation rho	two.sided	ENSG00000005844	p-value FDR < 0.05	Transcriptomic
-0.246889	5.06834e+06	2.11659e-05	Spearman's rank correlation rho	two.sided	ENSG00000005882	p-value FDR < 0.05	Transcriptomic
0.176831	3.34601e+06	0.00250975	Spearman's rank correlation rho	two.sided	ENSG00000005884	p-value FDR < 0.05	Transcriptomic
0.0928977	3.68718e+06	0.114434	Spearman's rank correlation rho	two.sided	ENSG00000005889	not significant	Transcriptomic
0.372396	2.55108e+06	5.69919e-11	Spearman's rank correlation rho	two.sided	ENSG00000005893	p-value FDR < 0.05	Transcriptomic
0.0759065	3.75624e+06	0.197426	Spearman's rank correlation rho	two.sided	ENSG00000005955	not significant	Transcriptomic
-0.305684	5.30733e+06	1.09147e-07	Spearman's rank correlation rho	two.sided	ENSG00000005961	p-value FDR < 0.05	Transcriptomic
-0.0782241	4.38275e+06	0.184049	Spearman's rank correlation rho	two.sided	ENSG00000006007	not significant	Transcriptomic
0.054351	3.84386e+06	0.356399	Spearman's rank correlation rho	two.sided	ENSG00000006015	not significant	Transcriptomic
0.102091	774827	0.181366	Spearman's rank correlation rho	two.sided	ENSG00000006016	not significant	Transcriptomic
-0.125924	4.52946e+06	0.0323581	Spearman's rank correlation rho	two.sided	ENSG00000006025	p-value FDR < 0.1	Transcriptomic
0.424385	2.33975e+06	4.15839e-14	Spearman's rank correlation rho	two.sided	ENSG00000006062	p-value FDR < 0.05	Transcriptomic
-0.160498	4.52466e+06	0.00652753	Spearman's rank correlation rho	two.sided	ENSG00000006075	p-value FDR < 0.05	Transcriptomic
0.0718171	3.77286e+06	0.222732	Spearman's rank correlation rho	two.sided	ENSG00000006114	not significant	Transcriptomic
0.00169063	1.07063e+06	0.981729	Spearman's rank correlation rho	two.sided	ENSG00000006118	not significant	Transcriptomic
-0.0512202	4.27298e+06	0.384819	Spearman's rank correlation rho	two.sided	ENSG00000006125	not significant	Transcriptomic
0.15547	3.43283e+06	0.0079954	Spearman's rank correlation rho	two.sided	ENSG00000006194	p-value FDR < 0.05	Transcriptomic
0.0128434	4.01258e+06	0.827601	Spearman's rank correlation rho	two.sided	ENSG00000006282	not significant	Transcriptomic
0.269659	2.72971e+06	4.35636e-06	Spearman's rank correlation rho	two.sided	ENSG00000006327	p-value FDR < 0.05	Transcriptomic
0.22219	3.12904e+06	0.000139769	Spearman's rank correlation rho	two.sided	ENSG00000006432	p-value FDR < 0.05	Transcriptomic
-0.118859	4.54792e+06	0.0431226	Spearman's rank correlation rho	two.sided	ENSG00000006451	p-value FDR < 0.1	Transcriptomic
0.126454	2.61838e+06	0.0408279	Spearman's rank correlation rho	two.sided	ENSG00000006453	p-value FDR < 0.1	Transcriptomic
0.0256344	3.96059e+06	0.663763	Spearman's rank correlation rho	two.sided	ENSG00000006459	not significant	Transcriptomic
-0.0586613	4.25887e+06	0.320332	Spearman's rank correlation rho	two.sided	ENSG00000006530	not significant	Transcriptomic
-0.150763	4.62938e+06	0.0102714	Spearman's rank correlation rho	two.sided	ENSG00000006534	p-value FDR < 0.05	Transcriptomic
0.374757	2.48926e+06	4.92213e-11	Spearman's rank correlation rho	two.sided	ENSG00000006555	p-value FDR < 0.05	Transcriptomic
0.270003	2.90631e+06	3.33882e-06	Spearman's rank correlation rho	two.sided	ENSG00000006576	p-value FDR < 0.05	Transcriptomic
0.224268	3.15318e+06	0.000117238	Spearman's rank correlation rho	two.sided	ENSG00000006607	p-value FDR < 0.05	Transcriptomic
-0.345396	5.41237e+06	1.60971e-09	Spearman's rank correlation rho	two.sided	ENSG00000006625	p-value FDR < 0.05	Transcriptomic
0.127084	3.47531e+06	0.0310787	Spearman's rank correlation rho	two.sided	ENSG00000006634	p-value FDR < 0.1	Transcriptomic
-0.271884	5.06371e+06	2.83449e-06	Spearman's rank correlation rho	two.sided	ENSG00000006638	p-value FDR < 0.05	Transcriptomic
0.412566	2.38779e+06	2.40281e-13	Spearman's rank correlation rho	two.sided	ENSG00000006652	p-value FDR < 0.05	Transcriptomic
-0.182049	4.80477e+06	0.00185298	Spearman's rank correlation rho	two.sided	ENSG00000006695	p-value FDR < 0.05	Transcriptomic
0.123375	1.22219e+06	0.0794854	Spearman's rank correlation rho	two.sided	ENSG00000006704	not significant	Transcriptomic
0.111477	3.61166e+06	0.0579472	Spearman's rank correlation rho	two.sided	ENSG00000006712	not significant	Transcriptomic
0.173302	3.36035e+06	0.00306725	Spearman's rank correlation rho	two.sided	ENSG00000006715	p-value FDR < 0.05	Transcriptomic
0.392063	751276	1.44266e-08	Spearman's rank correlation rho	two.sided	ENSG00000006740	p-value FDR < 0.05	Transcriptomic
-0.338888	5.44229e+06	3.17485e-09	Spearman's rank correlation rho	two.sided	ENSG00000006744	p-value FDR < 0.05	Transcriptomic
0.00692877	770838	0.929187	Spearman's rank correlation rho	two.sided	ENSG00000006747	not significant	Transcriptomic
-0.173894	4.72243e+06	0.00301692	Spearman's rank correlation rho	two.sided	ENSG00000006756	p-value FDR < 0.05	Transcriptomic
-0.35087	5.32234e+06	9.73884e-10	Spearman's rank correlation rho	two.sided	ENSG00000006757	p-value FDR < 0.05	Transcriptomic
-0.146123	4.65874e+06	0.0127376	Spearman's rank correlation rho	two.sided	ENSG00000006831	p-value FDR < 0.05	Transcriptomic
0.0332131	3.06695e+06	0.588984	Spearman's rank correlation rho	two.sided	ENSG00000006837	not significant	Transcriptomic
-0.00160471	709698	0.983831	Spearman's rank correlation rho	two.sided	ENSG00000007001	not significant	Transcriptomic
-0.0509049	4.05454e+06	0.391913	Spearman's rank correlation rho	two.sided	ENSG00000007038	not significant	Transcriptomic
-0.0294203	4.18437e+06	0.617812	Spearman's rank correlation rho	two.sided	ENSG00000007047	not significant	Transcriptomic
-0.419457	2.25408e+06	1.9229e-10	Spearman's rank correlation rho	two.sided	ENSG00000007062	p-value FDR < 0.05	Transcriptomic
-0.162682	4.72605e+06	0.00548749	Spearman's rank correlation rho	two.sided	ENSG00000007080	p-value FDR < 0.05	Transcriptomic
0.0230389	3.97114e+06	0.696023	Spearman's rank correlation rho	two.sided	ENSG00000007129	not significant	Transcriptomic
-0.105076	4.4919e+06	0.0740016	Spearman's rank correlation rho	two.sided	ENSG00000007168	not significant	Transcriptomic
-0.169362	4.75321e+06	0.00382061	Spearman's rank correlation rho	two.sided	ENSG00000007202	p-value FDR < 0.05	Transcriptomic
-0.210566	4.92069e+06	0.00030515	Spearman's rank correlation rho	two.sided	ENSG00000007237	p-value FDR < 0.05	Transcriptomic
-0.306912	5.31231e+06	9.64936e-08	Spearman's rank correlation rho	two.sided	ENSG00000007255	p-value FDR < 0.05	Transcriptomic
-0.254262	5.0983e+06	1.16803e-05	Spearman's rank correlation rho	two.sided	ENSG00000007264	p-value FDR < 0.05	Transcriptomic
0.0477086	3.87086e+06	0.418285	Spearman's rank correlation rho	two.sided	ENSG00000007312	not significant	Transcriptomic
0.0872639	3.33935e+06	0.145268	Spearman's rank correlation rho	two.sided	ENSG00000007314	not significant	Transcriptomic
-0.154448	4.59616e+06	0.00865358	Spearman's rank correlation rho	two.sided	ENSG00000007341	p-value FDR < 0.05	Transcriptomic
-0.101384	4.43074e+06	0.0853431	Spearman's rank correlation rho	two.sided	ENSG00000007350	not significant	Transcriptomic
-0.118496	4.54644e+06	0.0437684	Spearman's rank correlation rho	two.sided	ENSG00000007376	p-value FDR < 0.1	Transcriptomic
0.00754555	932837	0.920374	Spearman's rank correlation rho	two.sided	ENSG00000007384	not significant	Transcriptomic
-0.222615	4.96967e+06	0.000131996	Spearman's rank correlation rho	two.sided	ENSG00000007392	p-value FDR < 0.05	Transcriptomic
0.403281	2.23028e+06	1.87401e-12	Spearman's rank correlation rho	two.sided	ENSG00000007402	p-value FDR < 0.05	Transcriptomic
-0.0316798	4.19356e+06	0.591066	Spearman's rank correlation rho	two.sided	ENSG00000007516	not significant	Transcriptomic
-0.187276	4.82602e+06	0.00135623	Spearman's rank correlation rho	two.sided	ENSG00000007520	p-value FDR < 0.05	Transcriptomic
-0.238918	4.98402e+06	4.06784e-05	Spearman's rank correlation rho	two.sided	ENSG00000007541	p-value FDR < 0.05	Transcriptomic
-0.16632	4.74084e+06	0.00451273	Spearman's rank correlation rho	two.sided	ENSG00000007545	p-value FDR < 0.05	Transcriptomic
0.0445251	1.58261e+06	0.516091	Spearman's rank correlation rho	two.sided	ENSG00000007866	not significant	Transcriptomic
-0.291818	5.25096e+06	4.22458e-07	Spearman's rank correlation rho	two.sided	ENSG00000007923	p-value FDR < 0.05	Transcriptomic
0.478417	2.12012e+06	5.4008e-18	Spearman's rank correlation rho	two.sided	ENSG00000007944	p-value FDR < 0.05	Transcriptomic
-0.401832	5.6394e+06	1.2193e-12	Spearman's rank correlation rho	two.sided	ENSG00000007968	p-value FDR < 0.05	Transcriptomic
0.00598747	4.04045e+06	0.919135	Spearman's rank correlation rho	two.sided	ENSG00000008018	not significant	Transcriptomic
-0.44862	4.14625e+06	3.52357e-14	Spearman's rank correlation rho	two.sided	ENSG00000008056	p-value FDR < 0.05	Transcriptomic
0.051939	3.85366e+06	0.378175	Spearman's rank correlation rho	two.sided	ENSG00000008083	not significant	Transcriptomic
0.0946609	2.652e+06	0.127902	Spearman's rank correlation rho	two.sided	ENSG00000008086	not significant	Transcriptomic
0.0142316	3.80323e+06	0.81094	Spearman's rank correlation rho	two.sided	ENSG00000008128	not significant	Transcriptomic
0.26974	2.96835e+06	3.15688e-06	Spearman's rank correlation rho	two.sided	ENSG00000008130	p-value FDR < 0.05	Transcriptomic
0.101282	3.46738e+06	0.0878755	Spearman's rank correlation rho	two.sided	ENSG00000008226	not significant	Transcriptomic
-0.239497	5.03829e+06	3.77231e-05	Spearman's rank correlation rho	two.sided	ENSG00000008256	p-value FDR < 0.05	Transcriptomic
0.116217	3.37399e+06	0.0504031	Spearman's rank correlation rho	two.sided	ENSG00000008277	not significant	Transcriptomic
0.439188	2.27958e+06	4.18588e-15	Spearman's rank correlation rho	two.sided	ENSG00000008282	p-value FDR < 0.05	Transcriptomic
0.539189	1.83461e+06	4.02293e-23	Spearman's rank correlation rho	two.sided	ENSG00000008283	p-value FDR < 0.05	Transcriptomic
0.375275	2.53937e+06	3.94566e-11	Spearman's rank correlation rho	two.sided	ENSG00000008294	p-value FDR < 0.05	Transcriptomic
0.203009	3.10738e+06	0.000551924	Spearman's rank correlation rho	two.sided	ENSG00000008300	p-value FDR < 0.05	Transcriptomic
0.41845	1.68395e+06	2.11288e-12	Spearman's rank correlation rho	two.sided	ENSG00000008311	p-value FDR < 0.05	Transcriptomic
0.0569642	3.7155e+06	0.336249	Spearman's rank correlation rho	two.sided	ENSG00000008324	not significant	Transcriptomic
-0.167663	4.7463e+06	0.0041943	Spearman's rank correlation rho	two.sided	ENSG00000008382	p-value FDR < 0.05	Transcriptomic
-0.0916272	4.34606e+06	0.12079	Spearman's rank correlation rho	two.sided	ENSG00000008394	not significant	Transcriptomic
-0.0790802	4.34101e+06	0.180038	Spearman's rank correlation rho	two.sided	ENSG00000008405	not significant	Transcriptomic
-0.141634	4.6405e+06	0.0157914	Spearman's rank correlation rho	two.sided	ENSG00000008438	p-value FDR < 0.05	Transcriptomic
-0.135358	4.61499e+06	0.0211259	Spearman's rank correlation rho	two.sided	ENSG00000008441	p-value FDR < 0.1	Transcriptomic
-0.0208323	4.14946e+06	0.723888	Spearman's rank correlation rho	two.sided	ENSG00000008513	not significant	Transcriptomic
0.338743	2.68787e+06	3.22747e-09	Spearman's rank correlation rho	two.sided	ENSG00000008516	p-value FDR < 0.05	Transcriptomic
-0.181839	4.80392e+06	0.00187598	Spearman's rank correlation rho	two.sided	ENSG00000008517	p-value FDR < 0.05	Transcriptomic
0.0199422	3.98372e+06	0.735235	Spearman's rank correlation rho	two.sided	ENSG00000008710	not significant	Transcriptomic
0.123439	2.53819e+06	0.0471941	Spearman's rank correlation rho	two.sided	ENSG00000008735	p-value FDR < 0.1	Transcriptomic
-0.384625	5.6282e+06	1.16565e-11	Spearman's rank correlation rho	two.sided	ENSG00000008838	p-value FDR < 0.05	Transcriptomic
0.522547	1.92074e+06	1.19129e-21	Spearman's rank correlation rho	two.sided	ENSG00000008853	p-value FDR < 0.05	Transcriptomic
-0.107718	4.50264e+06	0.0669836	Spearman's rank correlation rho	two.sided	ENSG00000008869	not significant	Transcriptomic
-0.158883	4.71061e+06	0.00670336	Spearman's rank correlation rho	two.sided	ENSG00000008952	p-value FDR < 0.05	Transcriptomic
-0.0742213	4.36648e+06	0.207589	Spearman's rank correlation rho	two.sided	ENSG00000008988	not significant	Transcriptomic
0.0810071	3.73551e+06	0.168882	Spearman's rank correlation rho	two.sided	ENSG00000009307	not significant	Transcriptomic
0.0453505	3.88045e+06	0.441685	Spearman's rank correlation rho	two.sided	ENSG00000009335	not significant	Transcriptomic
-0.0430221	4.19595e+06	0.466282	Spearman's rank correlation rho	two.sided	ENSG00000009413	not significant	Transcriptomic
-0.472377	5.9232e+06	1.80899e-17	Spearman's rank correlation rho	two.sided	ENSG00000009694	p-value FDR < 0.05	Transcriptomic
0.131349	723882	0.0868165	Spearman's rank correlation rho	two.sided	ENSG00000009724	not significant	Transcriptomic
-0.0214786	4.10929e+06	0.71616	Spearman's rank correlation rho	two.sided	ENSG00000009780	not significant	Transcriptomic
-0.219391	4.95656e+06	0.00016592	Spearman's rank correlation rho	two.sided	ENSG00000009790	p-value FDR < 0.05	Transcriptomic
-0.00883786	3.97476e+06	0.881496	Spearman's rank correlation rho	two.sided	ENSG00000009830	not significant	Transcriptomic
-0.108581	4.45969e+06	0.065281	Spearman's rank correlation rho	two.sided	ENSG00000009844	not significant	Transcriptomic
-0.219786	4.95817e+06	0.000161365	Spearman's rank correlation rho	two.sided	ENSG00000009954	p-value FDR < 0.05	Transcriptomic
-0.0982446	4.46413e+06	0.0949467	Spearman's rank correlation rho	two.sided	ENSG00000010017	not significant	Transcriptomic
0.306469	2.56465e+06	1.59617e-07	Spearman's rank correlation rho	two.sided	ENSG00000010030	p-value FDR < 0.05	Transcriptomic
0.184186	3.24797e+06	0.00169497	Spearman's rank correlation rho	two.sided	ENSG00000010072	p-value FDR < 0.05	Transcriptomic
-0.237382	5.02969e+06	4.43551e-05	Spearman's rank correlation rho	two.sided	ENSG00000010165	p-value FDR < 0.05	Transcriptomic
-0.150508	4.67657e+06	0.0102694	Spearman's rank correlation rho	two.sided	ENSG00000010219	p-value FDR < 0.05	Transcriptomic
0.100129	3.65778e+06	0.0887473	Spearman's rank correlation rho	two.sided	ENSG00000010244	not significant	Transcriptomic
-0.250732	5.08396e+06	1.55614e-05	Spearman's rank correlation rho	two.sided	ENSG00000010256	p-value FDR < 0.05	Transcriptomic
0.228446	3.10387e+06	8.90271e-05	Spearman's rank correlation rho	two.sided	ENSG00000010270	p-value FDR < 0.05	Transcriptomic
-0.188668	4.83168e+06	0.00124633	Spearman's rank correlation rho	two.sided	ENSG00000010278	p-value FDR < 0.05	Transcriptomic
-0.17254	4.76612e+06	0.00320152	Spearman's rank correlation rho	two.sided	ENSG00000010292	p-value FDR < 0.05	Transcriptomic
0.0268217	3.95576e+06	0.649205	Spearman's rank correlation rho	two.sided	ENSG00000010295	not significant	Transcriptomic
0.379887	2.46883e+06	2.54777e-11	Spearman's rank correlation rho	two.sided	ENSG00000010310	p-value FDR < 0.05	Transcriptomic
-0.050672	4.13958e+06	0.392418	Spearman's rank correlation rho	two.sided	ENSG00000010318	not significant	Transcriptomic
0.154185	2.09856e+06	0.0155003	Spearman's rank correlation rho	two.sided	ENSG00000010319	p-value FDR < 0.05	Transcriptomic
0.131839	3.52889e+06	0.0247516	Spearman's rank correlation rho	two.sided	ENSG00000010322	p-value FDR < 0.1	Transcriptomic
-0.145828	4.65755e+06	0.0129208	Spearman's rank correlation rho	two.sided	ENSG00000010327	p-value FDR < 0.05	Transcriptomic
-0.174693	4.72565e+06	0.00288389	Spearman's rank correlation rho	two.sided	ENSG00000010361	p-value FDR < 0.05	Transcriptomic
0.228875	1.33148e+06	0.000661185	Spearman's rank correlation rho	two.sided	ENSG00000010379	p-value FDR < 0.05	Transcriptomic
0.405018	2.41848e+06	7.1095e-13	Spearman's rank correlation rho	two.sided	ENSG00000010404	p-value FDR < 0.05	Transcriptomic
0.548777	1.81522e+06	3.96615e-24	Spearman's rank correlation rho	two.sided	ENSG00000010539	p-value FDR < 0.05	Transcriptomic
-0.363286	5.54146e+06	1.78159e-10	Spearman's rank correlation rho	two.sided	ENSG00000010610	p-value FDR < 0.05	Transcriptomic
-0.0709907	4.30847e+06	0.228926	Spearman's rank correlation rho	two.sided	ENSG00000010626	not significant	Transcriptomic
0.0717908	3.77297e+06	0.222902	Spearman's rank correlation rho	two.sided	ENSG00000010671	not significant	Transcriptomic
-0.0893498	4.33699e+06	0.130343	Spearman's rank correlation rho	two.sided	ENSG00000010704	not significant	Transcriptomic
0.12116	3.53547e+06	0.0395528	Spearman's rank correlation rho	two.sided	ENSG00000010803	p-value FDR < 0.1	Transcriptomic
-0.183436	4.81041e+06	0.00170702	Spearman's rank correlation rho	two.sided	ENSG00000010810	p-value FDR < 0.05	Transcriptomic
0.113358	3.60401e+06	0.0538175	Spearman's rank correlation rho	two.sided	ENSG00000010818	not significant	Transcriptomic
0.146755	1.7988e+06	0.0250769	Spearman's rank correlation rho	two.sided	ENSG00000010932	p-value FDR < 0.1	Transcriptomic
-0.00776093	4.09633e+06	0.895305	Spearman's rank correlation rho	two.sided	ENSG00000011007	not significant	Transcriptomic
0.023274	3.8886e+06	0.694092	Spearman's rank correlation rho	two.sided	ENSG00000011009	not significant	Transcriptomic
0.0771442	3.75121e+06	0.190197	Spearman's rank correlation rho	two.sided	ENSG00000011021	not significant	Transcriptomic
-0.445472	5.87553e+06	1.52614e-15	Spearman's rank correlation rho	two.sided	ENSG00000011028	p-value FDR < 0.05	Transcriptomic
-0.226241	4.78098e+06	0.000113629	Spearman's rank correlation rho	two.sided	ENSG00000011105	p-value FDR < 0.05	Transcriptomic
-0.0189851	4.14196e+06	0.7475	Spearman's rank correlation rho	two.sided	ENSG00000011114	not significant	Transcriptomic
0.013543	3.9684e+06	0.81868	Spearman's rank correlation rho	two.sided	ENSG00000011132	not significant	Transcriptomic
-0.547333	6.16034e+06	6.58519e-24	Spearman's rank correlation rho	two.sided	ENSG00000011143	p-value FDR < 0.05	Transcriptomic
0.296106	2.83168e+06	2.93716e-07	Spearman's rank correlation rho	two.sided	ENSG00000011198	p-value FDR < 0.05	Transcriptomic
-0.08728	4.41956e+06	0.138145	Spearman's rank correlation rho	two.sided	ENSG00000011243	not significant	Transcriptomic
-0.0323821	4.19641e+06	0.582862	Spearman's rank correlation rho	two.sided	ENSG00000011258	not significant	Transcriptomic
-0.0383636	4.17721e+06	0.515955	Spearman's rank correlation rho	two.sided	ENSG00000011260	not significant	Transcriptomic
0.120157	3.57637e+06	0.0408776	Spearman's rank correlation rho	two.sided	ENSG00000011275	p-value FDR < 0.1	Transcriptomic
-0.188281	4.83011e+06	0.00127598	Spearman's rank correlation rho	two.sided	ENSG00000011295	p-value FDR < 0.05	Transcriptomic
-0.0896676	4.42926e+06	0.127644	Spearman's rank correlation rho	two.sided	ENSG00000011304	not significant	Transcriptomic
-0.26386	5.13732e+06	5.23984e-06	Spearman's rank correlation rho	two.sided	ENSG00000011376	p-value FDR < 0.05	Transcriptomic
0.258812	3.01277e+06	8.01925e-06	Spearman's rank correlation rho	two.sided	ENSG00000011405	p-value FDR < 0.05	Transcriptomic
0.212125	3.16953e+06	0.000281327	Spearman's rank correlation rho	two.sided	ENSG00000011422	p-value FDR < 0.05	Transcriptomic
-0.286158	4.36139e+06	1.52964e-06	Spearman's rank correlation rho	two.sided	ENSG00000011426	p-value FDR < 0.05	Transcriptomic
-0.263904	5.1375e+06	5.22022e-06	Spearman's rank correlation rho	two.sided	ENSG00000011451	p-value FDR < 0.05	Transcriptomic
-0.085048	4.41049e+06	0.148548	Spearman's rank correlation rho	two.sided	ENSG00000011454	not significant	Transcriptomic
-0.0368287	4.12789e+06	0.533615	Spearman's rank correlation rho	two.sided	ENSG00000011478	not significant	Transcriptomic
-0.310005	5.32489e+06	7.05567e-08	Spearman's rank correlation rho	two.sided	ENSG00000011485	p-value FDR < 0.05	Transcriptomic
0.200062	3.25158e+06	0.000610461	Spearman's rank correlation rho	two.sided	ENSG00000011523	p-value FDR < 0.05	Transcriptomic
0.0500661	3.78194e+06	0.397282	Spearman's rank correlation rho	two.sided	ENSG00000011566	not significant	Transcriptomic
0.665538	1.31776e+06	4.36546e-38	Spearman's rank correlation rho	two.sided	ENSG00000011590	p-value FDR < 0.05	Transcriptomic
0.0908674	3.69543e+06	0.122606	Spearman's rank correlation rho	two.sided	ENSG00000011600	not significant	Transcriptomic
0.15932	3.41718e+06	0.006552	Spearman's rank correlation rho	two.sided	ENSG00000011638	p-value FDR < 0.05	Transcriptomic
0.047375	3.8323e+06	0.422359	Spearman's rank correlation rho	two.sided	ENSG00000012048	not significant	Transcriptomic
-0.371079	5.57314e+06	6.73452e-11	Spearman's rank correlation rho	two.sided	ENSG00000012061	p-value FDR < 0.05	Transcriptomic
0.364567	2.5829e+06	1.52103e-10	Spearman's rank correlation rho	two.sided	ENSG00000012124	p-value FDR < 0.05	Transcriptomic
0.22916	2.61394e+06	0.000133489	Spearman's rank correlation rho	two.sided	ENSG00000012171	p-value FDR < 0.05	Transcriptomic
-0.115156	4.39364e+06	0.0513143	Spearman's rank correlation rho	two.sided	ENSG00000012174	not significant	Transcriptomic
0.0275383	3.9121e+06	0.641064	Spearman's rank correlation rho	two.sided	ENSG00000012211	not significant	Transcriptomic
-0.570506	6.38377e+06	1.94144e-26	Spearman's rank correlation rho	two.sided	ENSG00000012223	p-value FDR < 0.05	Transcriptomic
0.262089	2.99945e+06	6.08969e-06	Spearman's rank correlation rho	two.sided	ENSG00000012232	p-value FDR < 0.05	Transcriptomic
0.491297	2.06777e+06	5.01214e-19	Spearman's rank correlation rho	two.sided	ENSG00000012660	p-value FDR < 0.05	Transcriptomic
0.0824449	3.72966e+06	0.161422	Spearman's rank correlation rho	two.sided	ENSG00000012779	not significant	Transcriptomic
0.219367	1.64572e+06	0.00074722	Spearman's rank correlation rho	two.sided	ENSG00000012817	p-value FDR < 0.05	Transcriptomic
0.227966	3.13815e+06	8.96383e-05	Spearman's rank correlation rho	two.sided	ENSG00000012822	p-value FDR < 0.05	Transcriptomic
-0.0246242	4.16488e+06	0.676249	Spearman's rank correlation rho	two.sided	ENSG00000012963	not significant	Transcriptomic
-0.0153147	4.12704e+06	0.795104	Spearman's rank correlation rho	two.sided	ENSG00000012983	not significant	Transcriptomic
0.140942	3.49189e+06	0.0163152	Spearman's rank correlation rho	two.sided	ENSG00000013016	p-value FDR < 0.05	Transcriptomic
-0.248236	5.07381e+06	1.9014e-05	Spearman's rank correlation rho	two.sided	ENSG00000013275	p-value FDR < 0.05	Transcriptomic
0.348728	2.64728e+06	1.02341e-09	Spearman's rank correlation rho	two.sided	ENSG00000013288	p-value FDR < 0.05	Transcriptomic
-0.0325855	1.80758e+06	0.63152	Spearman's rank correlation rho	two.sided	ENSG00000013297	not significant	Transcriptomic
-0.0313124	4.19206e+06	0.595379	Spearman's rank correlation rho	two.sided	ENSG00000013306	not significant	Transcriptomic
0.0422897	3.89289e+06	0.473141	Spearman's rank correlation rho	two.sided	ENSG00000013364	not significant	Transcriptomic
0.20527	3.23041e+06	0.000434712	Spearman's rank correlation rho	two.sided	ENSG00000013374	p-value FDR < 0.05	Transcriptomic
0.262273	2.87632e+06	6.9588e-06	Spearman's rank correlation rho	two.sided	ENSG00000013375	p-value FDR < 0.05	Transcriptomic
0.282618	2.73873e+06	1.29315e-06	Spearman's rank correlation rho	two.sided	ENSG00000013392	p-value FDR < 0.05	Transcriptomic
0.24036	3.08777e+06	3.52939e-05	Spearman's rank correlation rho	two.sided	ENSG00000013441	p-value FDR < 0.05	Transcriptomic
-0.189482	4.78515e+06	0.00120958	Spearman's rank correlation rho	two.sided	ENSG00000013503	p-value FDR < 0.05	Transcriptomic
-0.205067	4.89834e+06	0.000440579	Spearman's rank correlation rho	two.sided	ENSG00000013523	p-value FDR < 0.05	Transcriptomic
-0.307948	5.31653e+06	8.69212e-08	Spearman's rank correlation rho	two.sided	ENSG00000013561	p-value FDR < 0.05	Transcriptomic
-0.0562436	4.2934e+06	0.339874	Spearman's rank correlation rho	two.sided	ENSG00000013563	not significant	Transcriptomic
-0.024916	4.16606e+06	0.672633	Spearman's rank correlation rho	two.sided	ENSG00000013573	not significant	Transcriptomic
-0.208769	4.86273e+06	0.000352711	Spearman's rank correlation rho	two.sided	ENSG00000013583	p-value FDR < 0.05	Transcriptomic
0.177823	2.6082e+06	0.00355352	Spearman's rank correlation rho	two.sided	ENSG00000013619	p-value FDR < 0.05	Transcriptomic
-0.158089	4.70738e+06	0.00698581	Spearman's rank correlation rho	two.sided	ENSG00000013725	p-value FDR < 0.05	Transcriptomic
0.00385752	4.04911e+06	0.947849	Spearman's rank correlation rho	two.sided	ENSG00000013810	not significant	Transcriptomic
0.04872	3.86675e+06	0.408476	Spearman's rank correlation rho	two.sided	ENSG00000014123	not significant	Transcriptomic
0.103493	3.64411e+06	0.0784864	Spearman's rank correlation rho	two.sided	ENSG00000014138	not significant	Transcriptomic
0.0527125	3.85052e+06	0.371105	Spearman's rank correlation rho	two.sided	ENSG00000014164	not significant	Transcriptomic
-0.0768028	4.37697e+06	0.192171	Spearman's rank correlation rho	two.sided	ENSG00000014216	not significant	Transcriptomic
0.0694262	3.70486e+06	0.240197	Spearman's rank correlation rho	two.sided	ENSG00000014257	not significant	Transcriptomic
-0.176555	4.78244e+06	0.00254967	Spearman's rank correlation rho	two.sided	ENSG00000014641	p-value FDR < 0.05	Transcriptomic
0.0514163	3.81604e+06	0.383828	Spearman's rank correlation rho	two.sided	ENSG00000014824	not significant	Transcriptomic
-0.224634	4.97787e+06	0.000114189	Spearman's rank correlation rho	two.sided	ENSG00000014914	p-value FDR < 0.05	Transcriptomic
-0.117309	4.54162e+06	0.0459371	Spearman's rank correlation rho	two.sided	ENSG00000014919	p-value FDR < 0.1	Transcriptomic
-0.0735783	4.36387e+06	0.211564	Spearman's rank correlation rho	two.sided	ENSG00000015133	not significant	Transcriptomic
-0.0435514	4.11153e+06	0.462379	Spearman's rank correlation rho	two.sided	ENSG00000015153	not significant	Transcriptomic
0.066163	3.79585e+06	0.261403	Spearman's rank correlation rho	two.sided	ENSG00000015171	not significant	Transcriptomic
0.0592857	3.8238e+06	0.314356	Spearman's rank correlation rho	two.sided	ENSG00000015285	not significant	Transcriptomic
0.151071	3.45071e+06	0.00998518	Spearman's rank correlation rho	two.sided	ENSG00000015475	p-value FDR < 0.05	Transcriptomic
0.105948	3.63413e+06	0.0716212	Spearman's rank correlation rho	two.sided	ENSG00000015479	not significant	Transcriptomic
0.103863	3.6426e+06	0.0774177	Spearman's rank correlation rho	two.sided	ENSG00000015532	not significant	Transcriptomic
-0.0914315	4.43643e+06	0.120291	Spearman's rank correlation rho	two.sided	ENSG00000015676	not significant	Transcriptomic
0.225256	1.61236e+06	0.000546214	Spearman's rank correlation rho	two.sided	ENSG00000016391	p-value FDR < 0.05	Transcriptomic
-0.0130347	4.11777e+06	0.825074	Spearman's rank correlation rho	two.sided	ENSG00000016864	not significant	Transcriptomic
0.0308198	3.93951e+06	0.601183	Spearman's rank correlation rho	two.sided	ENSG00000017260	not significant	Transcriptomic
0.321375	585602	1.62287e-05	Spearman's rank correlation rho	two.sided	ENSG00000017427	p-value FDR < 0.05	Transcriptomic
-0.0340678	4.20326e+06	0.563388	Spearman's rank correlation rho	two.sided	ENSG00000017483	not significant	Transcriptomic
-0.115588	4.39534e+06	0.050442	Spearman's rank correlation rho	two.sided	ENSG00000017621	not significant	Transcriptomic
-0.0517237	4.27503e+06	0.380158	Spearman's rank correlation rho	two.sided	ENSG00000017797	not significant	Transcriptomic
0.121637	3.57036e+06	0.0384389	Spearman's rank correlation rho	two.sided	ENSG00000018189	p-value FDR < 0.1	Transcriptomic
0.108767	3.62267e+06	0.064352	Spearman's rank correlation rho	two.sided	ENSG00000018280	not significant	Transcriptomic
0.013561	2.0003e+06	0.837923	Spearman's rank correlation rho	two.sided	ENSG00000018408	not significant	Transcriptomic
-0.173247	4.769e+06	0.00307674	Spearman's rank correlation rho	two.sided	ENSG00000018510	p-value FDR < 0.05	Transcriptomic
-0.138478	4.53258e+06	0.0187145	Spearman's rank correlation rho	two.sided	ENSG00000018610	p-value FDR < 0.05	Transcriptomic
-0.199047	4.82362e+06	0.000665887	Spearman's rank correlation rho	two.sided	ENSG00000018699	p-value FDR < 0.05	Transcriptomic
-0.0740969	4.05738e+06	0.21398	Spearman's rank correlation rho	two.sided	ENSG00000018869	not significant	Transcriptomic
0.106403	1.28304e+06	0.128897	Spearman's rank correlation rho	two.sided	ENSG00000019102	not significant	Transcriptomic
0.216688	2.1647e+06	0.000492653	Spearman's rank correlation rho	two.sided	ENSG00000019144	p-value FDR < 0.05	Transcriptomic
-0.203361	4.84098e+06	0.000504076	Spearman's rank correlation rho	two.sided	ENSG00000019169	p-value FDR < 0.05	Transcriptomic
0.430308	917526	5.18581e-11	Spearman's rank correlation rho	two.sided	ENSG00000019186	p-value FDR < 0.05	Transcriptomic
0.161501	3.33828e+06	0.00601606	Spearman's rank correlation rho	two.sided	ENSG00000019485	p-value FDR < 0.05	Transcriptomic
0.232782	3.11858e+06	6.27769e-05	Spearman's rank correlation rho	two.sided	ENSG00000019582	p-value FDR < 0.05	Transcriptomic
0.114546	3.45229e+06	0.0529858	Spearman's rank correlation rho	two.sided	ENSG00000019991	not significant	Transcriptomic
0.010257	4.02309e+06	0.861928	Spearman's rank correlation rho	two.sided	ENSG00000019995	not significant	Transcriptomic
-0.269421	5.15992e+06	3.24585e-06	Spearman's rank correlation rho	two.sided	ENSG00000020129	p-value FDR < 0.05	Transcriptomic
-0.437833	5.66497e+06	7.17683e-15	Spearman's rank correlation rho	two.sided	ENSG00000020181	p-value FDR < 0.05	Transcriptomic
0.0948516	3.67923e+06	0.106978	Spearman's rank correlation rho	two.sided	ENSG00000020256	not significant	Transcriptomic
-0.0505776	4.05328e+06	0.39497	Spearman's rank correlation rho	two.sided	ENSG00000020426	not significant	Transcriptomic
0.214013	3.09674e+06	0.000260013	Spearman's rank correlation rho	two.sided	ENSG00000020577	p-value FDR < 0.05	Transcriptomic
-0.0370179	4.21525e+06	0.53008	Spearman's rank correlation rho	two.sided	ENSG00000020633	not significant	Transcriptomic
0.112829	3.4954e+06	0.0562348	Spearman's rank correlation rho	two.sided	ENSG00000020922	not significant	Transcriptomic
0.391304	2.44871e+06	5.18417e-12	Spearman's rank correlation rho	two.sided	ENSG00000021300	p-value FDR < 0.05	Transcriptomic
0.051132	3.85694e+06	0.385639	Spearman's rank correlation rho	two.sided	ENSG00000021355	not significant	Transcriptomic
0.0413742	2.23636e+06	0.52267	Spearman's rank correlation rho	two.sided	ENSG00000021488	not significant	Transcriptomic
0.23158	3.12346e+06	6.86615e-05	Spearman's rank correlation rho	two.sided	ENSG00000021574	p-value FDR < 0.05	Transcriptomic
-0.106409	4.49732e+06	0.0703891	Spearman's rank correlation rho	two.sided	ENSG00000021762	not significant	Transcriptomic
-0.0195229	4.14414e+06	0.7406	Spearman's rank correlation rho	two.sided	ENSG00000021776	not significant	Transcriptomic
-0.159853	4.71455e+06	0.00637189	Spearman's rank correlation rho	two.sided	ENSG00000022267	p-value FDR < 0.05	Transcriptomic
0.0724093	3.77046e+06	0.218931	Spearman's rank correlation rho	two.sided	ENSG00000022277	not significant	Transcriptomic
-0.0538262	4.23942e+06	0.361905	Spearman's rank correlation rho	two.sided	ENSG00000022556	not significant	Transcriptomic
0.428292	2.32387e+06	2.29316e-14	Spearman's rank correlation rho	two.sided	ENSG00000022567	p-value FDR < 0.05	Transcriptomic
-0.138301	4.62695e+06	0.0184554	Spearman's rank correlation rho	two.sided	ENSG00000022840	p-value FDR < 0.05	Transcriptomic
0.11826	3.54713e+06	0.0445626	Spearman's rank correlation rho	two.sided	ENSG00000022976	p-value FDR < 0.1	Transcriptomic
0.327225	2.73469e+06	1.15501e-08	Spearman's rank correlation rho	two.sided	ENSG00000023041	p-value FDR < 0.05	Transcriptomic
-0.0954792	4.40698e+06	0.105272	Spearman's rank correlation rho	two.sided	ENSG00000023171	not significant	Transcriptomic
-0.223242	4.97221e+06	0.00012621	Spearman's rank correlation rho	two.sided	ENSG00000023191	p-value FDR < 0.05	Transcriptomic
-0.103134	4.484e+06	0.0795325	Spearman's rank correlation rho	two.sided	ENSG00000023228	not significant	Transcriptomic
0.140061	3.49547e+06	0.0170037	Spearman's rank correlation rho	two.sided	ENSG00000023287	p-value FDR < 0.05	Transcriptomic
0.290636	2.88341e+06	4.72591e-07	Spearman's rank correlation rho	two.sided	ENSG00000023318	p-value FDR < 0.05	Transcriptomic
-0.101775	4.47848e+06	0.0835999	Spearman's rank correlation rho	two.sided	ENSG00000023330	not significant	Transcriptomic
0.104471	3.64013e+06	0.0756897	Spearman's rank correlation rho	two.sided	ENSG00000023445	not significant	Transcriptomic
0.068191	3.7876e+06	0.247034	Spearman's rank correlation rho	two.sided	ENSG00000023516	not significant	Transcriptomic
0.0279711	3.71089e+06	0.63879	Spearman's rank correlation rho	two.sided	ENSG00000023572	not significant	Transcriptomic
-0.0256704	3.99898e+06	0.665527	Spearman's rank correlation rho	two.sided	ENSG00000023608	not significant	Transcriptomic
-0.107814	4.4105e+06	0.0676932	Spearman's rank correlation rho	two.sided	ENSG00000023697	not significant	Transcriptomic
-0.353879	5.50323e+06	5.5695e-10	Spearman's rank correlation rho	two.sided	ENSG00000023734	p-value FDR < 0.05	Transcriptomic
0.128814	3.39666e+06	0.0294067	Spearman's rank correlation rho	two.sided	ENSG00000023839	p-value FDR < 0.1	Transcriptomic
-0.210769	4.92152e+06	0.000300977	Spearman's rank correlation rho	two.sided	ENSG00000023892	p-value FDR < 0.05	Transcriptomic
-0.161818	4.72254e+06	0.00574517	Spearman's rank correlation rho	two.sided	ENSG00000023902	p-value FDR < 0.05	Transcriptomic
0.305445	2.76521e+06	1.23708e-07	Spearman's rank correlation rho	two.sided	ENSG00000023909	p-value FDR < 0.05	Transcriptomic
0.34057	2.68044e+06	2.62355e-09	Spearman's rank correlation rho	two.sided	ENSG00000024048	p-value FDR < 0.05	Transcriptomic
-0.341377	3.01386e+06	6.59297e-08	Spearman's rank correlation rho	two.sided	ENSG00000024422	p-value FDR < 0.05	Transcriptomic
0.0304089	3.04142e+06	0.621495	Spearman's rank correlation rho	two.sided	ENSG00000024526	not significant	Transcriptomic
0.194515	3.24037e+06	0.00088662	Spearman's rank correlation rho	two.sided	ENSG00000024862	p-value FDR < 0.05	Transcriptomic
0.109679	3.61896e+06	0.0621347	Spearman's rank correlation rho	two.sided	ENSG00000025039	not significant	Transcriptomic
-0.0144612	4.08106e+06	0.80662	Spearman's rank correlation rho	two.sided	ENSG00000025156	not significant	Transcriptomic
-0.0677602	4.34022e+06	0.250039	Spearman's rank correlation rho	two.sided	ENSG00000025293	not significant	Transcriptomic
0.223949	2.16996e+06	0.000304287	Spearman's rank correlation rho	two.sided	ENSG00000025423	p-value FDR < 0.05	Transcriptomic
-0.0104006	4.06472e+06	0.860256	Spearman's rank correlation rho	two.sided	ENSG00000025434	not significant	Transcriptomic
0.00369798	4.04975e+06	0.950003	Spearman's rank correlation rho	two.sided	ENSG00000025708	not significant	Transcriptomic
0.060693	3.81808e+06	0.302987	Spearman's rank correlation rho	two.sided	ENSG00000025770	not significant	Transcriptomic
-0.157332	4.65581e+06	0.00736764	Spearman's rank correlation rho	two.sided	ENSG00000025772	p-value FDR < 0.05	Transcriptomic
-0.0708577	4.35281e+06	0.22899	Spearman's rank correlation rho	two.sided	ENSG00000025796	not significant	Transcriptomic
-0.186133	4.82137e+06	0.00145304	Spearman's rank correlation rho	two.sided	ENSG00000025800	p-value FDR < 0.05	Transcriptomic
-0.278813	5.1981e+06	1.41065e-06	Spearman's rank correlation rho	two.sided	ENSG00000026025	p-value FDR < 0.05	Transcriptomic
-0.0888091	3.89878e+06	0.139678	Spearman's rank correlation rho	two.sided	ENSG00000026036	not significant	Transcriptomic
0.436166	2.22147e+06	9.31008e-15	Spearman's rank correlation rho	two.sided	ENSG00000026103	p-value FDR < 0.05	Transcriptomic
0.0971553	3.66987e+06	0.0986858	Spearman's rank correlation rho	two.sided	ENSG00000026297	not significant	Transcriptomic
-0.363472	5.54222e+06	1.74109e-10	Spearman's rank correlation rho	two.sided	ENSG00000026508	p-value FDR < 0.05	Transcriptomic
0.831872	382539	1.53026e-62	Spearman's rank correlation rho	two.sided	ENSG00000026559	p-value FDR < 0.05	Transcriptomic
-0.52579	6.20201e+06	5.13193e-22	Spearman's rank correlation rho	two.sided	ENSG00000026652	p-value FDR < 0.05	Transcriptomic
0.344154	2.63839e+06	1.85707e-09	Spearman's rank correlation rho	two.sided	ENSG00000026751	p-value FDR < 0.05	Transcriptomic
0.448411	2.24209e+06	9.45084e-16	Spearman's rank correlation rho	two.sided	ENSG00000026950	p-value FDR < 0.05	Transcriptomic
-0.194828	4.75693e+06	0.000887782	Spearman's rank correlation rho	two.sided	ENSG00000027001	p-value FDR < 0.05	Transcriptomic
0.0495734	3.86328e+06	0.400305	Spearman's rank correlation rho	two.sided	ENSG00000027075	not significant	Transcriptomic
0.316636	2.77773e+06	3.56238e-08	Spearman's rank correlation rho	two.sided	ENSG00000027697	p-value FDR < 0.05	Transcriptomic
0.00394523	4.04875e+06	0.946665	Spearman's rank correlation rho	two.sided	ENSG00000027847	not significant	Transcriptomic
0.0794779	3.70315e+06	0.177851	Spearman's rank correlation rho	two.sided	ENSG00000027869	not significant	Transcriptomic
0.0774161	3.67305e+06	0.19018	Spearman's rank correlation rho	two.sided	ENSG00000028116	not significant	Transcriptomic
0.172785	3.36245e+06	0.00315782	Spearman's rank correlation rho	two.sided	ENSG00000028137	p-value FDR < 0.05	Transcriptomic
-0.135818	4.61686e+06	0.0206876	Spearman's rank correlation rho	two.sided	ENSG00000028203	p-value FDR < 0.05	Transcriptomic
-0.176352	4.78162e+06	0.00257947	Spearman's rank correlation rho	two.sided	ENSG00000028277	p-value FDR < 0.05	Transcriptomic
-0.311968	5.33287e+06	5.77343e-08	Spearman's rank correlation rho	two.sided	ENSG00000028310	p-value FDR < 0.05	Transcriptomic
0.0109389	4.02032e+06	0.852849	Spearman's rank correlation rho	two.sided	ENSG00000028528	not significant	Transcriptomic
0.287575	2.866e+06	6.59164e-07	Spearman's rank correlation rho	two.sided	ENSG00000028839	p-value FDR < 0.05	Transcriptomic
0.009084	3.58668e+06	0.879933	Spearman's rank correlation rho	two.sided	ENSG00000029153	not significant	Transcriptomic
0.194664	3.27352e+06	0.000860287	Spearman's rank correlation rho	two.sided	ENSG00000029363	p-value FDR < 0.05	Transcriptomic
0.0764441	3.75406e+06	0.194262	Spearman's rank correlation rho	two.sided	ENSG00000029364	not significant	Transcriptomic
-0.24232	5.04976e+06	3.03172e-05	Spearman's rank correlation rho	two.sided	ENSG00000029534	p-value FDR < 0.05	Transcriptomic
-0.0043696	3.99866e+06	0.941144	Spearman's rank correlation rho	two.sided	ENSG00000029639	not significant	Transcriptomic
0.0183127	3.99035e+06	0.756155	Spearman's rank correlation rho	two.sided	ENSG00000029725	not significant	Transcriptomic
-0.429212	5.5141e+06	3.34066e-14	Spearman's rank correlation rho	two.sided	ENSG00000029993	p-value FDR < 0.05	Transcriptomic
-0.113893	4.52773e+06	0.0526901	Spearman's rank correlation rho	two.sided	ENSG00000030066	not significant	Transcriptomic
0.0436583	3.88732e+06	0.458926	Spearman's rank correlation rho	two.sided	ENSG00000030110	not significant	Transcriptomic
-0.152257	4.63539e+06	0.0095343	Spearman's rank correlation rho	two.sided	ENSG00000030419	p-value FDR < 0.05	Transcriptomic
-0.08126	4.39509e+06	0.167551	Spearman's rank correlation rho	two.sided	ENSG00000030582	not significant	Transcriptomic
0.275407	2.94532e+06	1.91527e-06	Spearman's rank correlation rho	two.sided	ENSG00000031003	p-value FDR < 0.05	Transcriptomic
-0.212161	4.87638e+06	0.000280634	Spearman's rank correlation rho	two.sided	ENSG00000031081	p-value FDR < 0.05	Transcriptomic
0.0245823	3.7633e+06	0.679434	Spearman's rank correlation rho	two.sided	ENSG00000031691	not significant	Transcriptomic
-0.204759	4.89708e+06	0.000449619	Spearman's rank correlation rho	two.sided	ENSG00000031698	p-value FDR < 0.05	Transcriptomic
-0.131117	4.59775e+06	0.0255595	Spearman's rank correlation rho	two.sided	ENSG00000031823	p-value FDR < 0.1	Transcriptomic
0.0750981	3.75953e+06	0.202255	Spearman's rank correlation rho	two.sided	ENSG00000032219	not significant	Transcriptomic
-0.20713	4.85614e+06	0.000393408	Spearman's rank correlation rho	two.sided	ENSG00000032389	p-value FDR < 0.05	Transcriptomic
-0.103676	4.48621e+06	0.0779556	Spearman's rank correlation rho	two.sided	ENSG00000032444	not significant	Transcriptomic
0.126634	3.51345e+06	0.0313883	Spearman's rank correlation rho	two.sided	ENSG00000032742	p-value FDR < 0.1	Transcriptomic
-0.0385975	4.13493e+06	0.514133	Spearman's rank correlation rho	two.sided	ENSG00000033011	not significant	Transcriptomic
0.107276	3.62873e+06	0.0681198	Spearman's rank correlation rho	two.sided	ENSG00000033030	not significant	Transcriptomic
-0.175706	4.72972e+06	0.00272286	Spearman's rank correlation rho	two.sided	ENSG00000033050	p-value FDR < 0.05	Transcriptomic
0.364598	2.58277e+06	1.51518e-10	Spearman's rank correlation rho	two.sided	ENSG00000033100	p-value FDR < 0.05	Transcriptomic
0.188415	1.23484e+06	0.00629395	Spearman's rank correlation rho	two.sided	ENSG00000033122	p-value FDR < 0.05	Transcriptomic
-0.0934132	4.44449e+06	0.112428	Spearman's rank correlation rho	two.sided	ENSG00000033170	not significant	Transcriptomic
0.13162	3.52978e+06	0.0249948	Spearman's rank correlation rho	two.sided	ENSG00000033178	p-value FDR < 0.1	Transcriptomic
0.32133	2.75865e+06	2.17385e-08	Spearman's rank correlation rho	two.sided	ENSG00000033327	p-value FDR < 0.05	Transcriptomic
0.138691	3.50103e+06	0.0181247	Spearman's rank correlation rho	two.sided	ENSG00000033627	p-value FDR < 0.05	Transcriptomic
0.373733	2.54564e+06	4.80653e-11	Spearman's rank correlation rho	two.sided	ENSG00000033800	p-value FDR < 0.05	Transcriptomic
0.151831	3.44762e+06	0.00961275	Spearman's rank correlation rho	two.sided	ENSG00000033867	p-value FDR < 0.05	Transcriptomic
-0.360681	5.53087e+06	2.45199e-10	Spearman's rank correlation rho	two.sided	ENSG00000034053	p-value FDR < 0.05	Transcriptomic
-0.288963	5.18534e+06	5.78941e-07	Spearman's rank correlation rho	two.sided	ENSG00000034063	p-value FDR < 0.05	Transcriptomic
-0.167734	4.74659e+06	0.00417805	Spearman's rank correlation rho	two.sided	ENSG00000034152	p-value FDR < 0.05	Transcriptomic
-0.222335	4.96853e+06	0.000134662	Spearman's rank correlation rho	two.sided	ENSG00000034510	p-value FDR < 0.05	Transcriptomic
-0.0951507	4.45155e+06	0.105872	Spearman's rank correlation rho	two.sided	ENSG00000034533	not significant	Transcriptomic
0.304852	2.82563e+06	1.18624e-07	Spearman's rank correlation rho	two.sided	ENSG00000034677	p-value FDR < 0.05	Transcriptomic
0.138471	3.42997e+06	0.0187202	Spearman's rank correlation rho	two.sided	ENSG00000034693	p-value FDR < 0.05	Transcriptomic
-0.156317	4.70018e+06	0.00765554	Spearman's rank correlation rho	two.sided	ENSG00000034713	p-value FDR < 0.05	Transcriptomic
0.0672323	3.7915e+06	0.253757	Spearman's rank correlation rho	two.sided	ENSG00000035115	not significant	Transcriptomic
-0.256173	5.00115e+06	1.07176e-05	Spearman's rank correlation rho	two.sided	ENSG00000035141	p-value FDR < 0.05	Transcriptomic
-0.134707	4.61234e+06	0.02176	Spearman's rank correlation rho	two.sided	ENSG00000035403	p-value FDR < 0.1	Transcriptomic
0.00807112	3.55188e+06	0.893428	Spearman's rank correlation rho	two.sided	ENSG00000035499	not significant	Transcriptomic
0.317542	2.71704e+06	3.61572e-08	Spearman's rank correlation rho	two.sided	ENSG00000035664	p-value FDR < 0.05	Transcriptomic
0.159477	3.41655e+06	0.00649854	Spearman's rank correlation rho	two.sided	ENSG00000035681	p-value FDR < 0.05	Transcriptomic
-0.104201	4.48834e+06	0.0764546	Spearman's rank correlation rho	two.sided	ENSG00000035687	not significant	Transcriptomic
0.086201	3.6761e+06	0.143799	Spearman's rank correlation rho	two.sided	ENSG00000035720	not significant	Transcriptomic
0.0977847	3.66731e+06	0.0965116	Spearman's rank correlation rho	two.sided	ENSG00000035862	not significant	Transcriptomic
-0.0616896	4.31554e+06	0.295101	Spearman's rank correlation rho	two.sided	ENSG00000035928	not significant	Transcriptomic
0.261475	3.00195e+06	6.41371e-06	Spearman's rank correlation rho	two.sided	ENSG00000036054	p-value FDR < 0.05	Transcriptomic
0.177509	3.34325e+06	0.00241379	Spearman's rank correlation rho	two.sided	ENSG00000036257	p-value FDR < 0.05	Transcriptomic
-0.107746	4.50275e+06	0.0669128	Spearman's rank correlation rho	two.sided	ENSG00000036448	not significant	Transcriptomic
-0.127395	3.37927e+06	0.0393406	Spearman's rank correlation rho	two.sided	ENSG00000036530	p-value FDR < 0.1	Transcriptomic
0.0184895	3.98963e+06	0.753877	Spearman's rank correlation rho	two.sided	ENSG00000036549	not significant	Transcriptomic
-0.00852314	2.5329e+06	0.893976	Spearman's rank correlation rho	two.sided	ENSG00000036565	not significant	Transcriptomic
-0.178598	1.2038e+06	0.0155654	Spearman's rank correlation rho	two.sided	ENSG00000036672	p-value FDR < 0.05	Transcriptomic
0.152647	3.30374e+06	0.00972793	Spearman's rank correlation rho	two.sided	ENSG00000037042	p-value FDR < 0.05	Transcriptomic
-0.0876525	4.1523e+06	0.140624	Spearman's rank correlation rho	two.sided	ENSG00000037241	not significant	Transcriptomic
0.527089	1.48343e+06	2.02152e-20	Spearman's rank correlation rho	two.sided	ENSG00000037280	p-value FDR < 0.05	Transcriptomic
-0.0978617	4.46257e+06	0.0962482	Spearman's rank correlation rho	two.sided	ENSG00000037474	not significant	Transcriptomic
-0.0707019	4.35217e+06	0.230018	Spearman's rank correlation rho	two.sided	ENSG00000037637	not significant	Transcriptomic
0.243606	3.07458e+06	2.74203e-05	Spearman's rank correlation rho	two.sided	ENSG00000037749	p-value FDR < 0.05	Transcriptomic
0.0361758	3.91774e+06	0.539486	Spearman's rank correlation rho	two.sided	ENSG00000037757	not significant	Transcriptomic
-0.402834	5.4695e+06	1.38878e-12	Spearman's rank correlation rho	two.sided	ENSG00000037897	p-value FDR < 0.05	Transcriptomic
-0.165064	4.68691e+06	0.00490433	Spearman's rank correlation rho	two.sided	ENSG00000038002	p-value FDR < 0.05	Transcriptomic
0.178823	3.33791e+06	0.00223742	Spearman's rank correlation rho	two.sided	ENSG00000038210	p-value FDR < 0.05	Transcriptomic
0.107774	3.62671e+06	0.0668401	Spearman's rank correlation rho	two.sided	ENSG00000038219	not significant	Transcriptomic
0.300113	2.84489e+06	1.89625e-07	Spearman's rank correlation rho	two.sided	ENSG00000038274	p-value FDR < 0.05	Transcriptomic
0.0611897	3.81606e+06	0.299039	Spearman's rank correlation rho	two.sided	ENSG00000038358	not significant	Transcriptomic
-0.015759	4.12884e+06	0.789297	Spearman's rank correlation rho	two.sided	ENSG00000038382	not significant	Transcriptomic
-0.152951	4.6865e+06	0.00908671	Spearman's rank correlation rho	two.sided	ENSG00000038427	p-value FDR < 0.05	Transcriptomic
-0.182557	4.80684e+06	0.00179817	Spearman's rank correlation rho	two.sided	ENSG00000038532	p-value FDR < 0.05	Transcriptomic
0.18559	2.9478e+06	0.00185106	Spearman's rank correlation rho	two.sided	ENSG00000038945	p-value FDR < 0.05	Transcriptomic
-0.327351	4.50108e+06	3.07324e-08	Spearman's rank correlation rho	two.sided	ENSG00000039068	p-value FDR < 0.05	Transcriptomic
-0.0229274	4.15798e+06	0.697421	Spearman's rank correlation rho	two.sided	ENSG00000039123	not significant	Transcriptomic
0.374437	2.54278e+06	4.39284e-11	Spearman's rank correlation rho	two.sided	ENSG00000039319	p-value FDR < 0.05	Transcriptomic
0.150049	3.45487e+06	0.0105064	Spearman's rank correlation rho	two.sided	ENSG00000039523	p-value FDR < 0.05	Transcriptomic
-0.134126	2.45305e+06	0.0399329	Spearman's rank correlation rho	two.sided	ENSG00000039560	p-value FDR < 0.1	Transcriptomic
0.116388	917384	0.115636	Spearman's rank correlation rho	two.sided	ENSG00000039600	not significant	Transcriptomic
-0.111972	4.47333e+06	0.0572682	Spearman's rank correlation rho	two.sided	ENSG00000039650	not significant	Transcriptomic
0.187248	3.2696e+06	0.00138501	Spearman's rank correlation rho	two.sided	ENSG00000040199	p-value FDR < 0.05	Transcriptomic
0.00743466	3.86991e+06	0.900379	Spearman's rank correlation rho	two.sided	ENSG00000040275	not significant	Transcriptomic
0.00663439	3.99619e+06	0.910588	Spearman's rank correlation rho	two.sided	ENSG00000040341	not significant	Transcriptomic
0.0770281	3.63645e+06	0.193198	Spearman's rank correlation rho	two.sided	ENSG00000040487	not significant	Transcriptomic
-0.0869003	4.41802e+06	0.139874	Spearman's rank correlation rho	two.sided	ENSG00000040531	not significant	Transcriptomic
-0.397152	5.62057e+06	2.33495e-12	Spearman's rank correlation rho	two.sided	ENSG00000040608	p-value FDR < 0.05	Transcriptomic
-0.00708313	4.09358e+06	0.904402	Spearman's rank correlation rho	two.sided	ENSG00000040633	not significant	Transcriptomic
-0.0250853	4.16675e+06	0.670539	Spearman's rank correlation rho	two.sided	ENSG00000040933	not significant	Transcriptomic
0.0106538	3.89796e+06	0.857385	Spearman's rank correlation rho	two.sided	ENSG00000041353	not significant	Transcriptomic
-0.0313854	4.19236e+06	0.59452	Spearman's rank correlation rho	two.sided	ENSG00000041357	not significant	Transcriptomic
-0.022084	4.15455e+06	0.708033	Spearman's rank correlation rho	two.sided	ENSG00000041802	not significant	Transcriptomic
0.07251	3.61619e+06	0.22152	Spearman's rank correlation rho	two.sided	ENSG00000041880	not significant	Transcriptomic
0.0383359	3.86866e+06	0.516258	Spearman's rank correlation rho	two.sided	ENSG00000041988	not significant	Transcriptomic
-0.475573	5.69297e+06	1.72477e-17	Spearman's rank correlation rho	two.sided	ENSG00000042062	p-value FDR < 0.05	Transcriptomic
-0.0099311	4.10515e+06	0.866273	Spearman's rank correlation rho	two.sided	ENSG00000042088	not significant	Transcriptomic
0.122399	3.53048e+06	0.0375627	Spearman's rank correlation rho	two.sided	ENSG00000042286	p-value FDR < 0.1	Transcriptomic
-0.0135491	3.82867e+06	0.820476	Spearman's rank correlation rho	two.sided	ENSG00000042317	not significant	Transcriptomic
0.380571	2.51785e+06	1.98715e-11	Spearman's rank correlation rho	two.sided	ENSG00000042429	p-value FDR < 0.05	Transcriptomic
0.0162016	3.99893e+06	0.783524	Spearman's rank correlation rho	two.sided	ENSG00000042445	not significant	Transcriptomic
-0.226959	4.98733e+06	9.64745e-05	Spearman's rank correlation rho	two.sided	ENSG00000042493	p-value FDR < 0.05	Transcriptomic
-0.356706	5.51472e+06	3.96958e-10	Spearman's rank correlation rho	two.sided	ENSG00000042753	p-value FDR < 0.05	Transcriptomic
0.0960069	3.237e+06	0.110214	Spearman's rank correlation rho	two.sided	ENSG00000042832	not significant	Transcriptomic
0.677729	1.30996e+06	2.41454e-40	Spearman's rank correlation rho	two.sided	ENSG00000042980	p-value FDR < 0.05	Transcriptomic
0.0542242	3.84438e+06	0.357524	Spearman's rank correlation rho	two.sided	ENSG00000043093	not significant	Transcriptomic
0.585972	1.68294e+06	3.94502e-28	Spearman's rank correlation rho	two.sided	ENSG00000043143	p-value FDR < 0.05	Transcriptomic
0.214104	3.1945e+06	0.000239729	Spearman's rank correlation rho	two.sided	ENSG00000043462	p-value FDR < 0.05	Transcriptomic
-0.266278	5.14715e+06	4.26064e-06	Spearman's rank correlation rho	two.sided	ENSG00000043514	p-value FDR < 0.05	Transcriptomic
-0.057757	3.39338e+06	0.346249	Spearman's rank correlation rho	two.sided	ENSG00000043591	not significant	Transcriptomic
-0.465204	5.89434e+06	6.32469e-17	Spearman's rank correlation rho	two.sided	ENSG00000044090	p-value FDR < 0.05	Transcriptomic
-0.0232792	4.15941e+06	0.693011	Spearman's rank correlation rho	two.sided	ENSG00000044115	not significant	Transcriptomic
0.04346	3.88813e+06	0.460971	Spearman's rank correlation rho	two.sided	ENSG00000044446	not significant	Transcriptomic
-0.149646	4.57704e+06	0.0109949	Spearman's rank correlation rho	two.sided	ENSG00000044459	p-value FDR < 0.05	Transcriptomic
0.242719	3.07818e+06	2.93885e-05	Spearman's rank correlation rho	two.sided	ENSG00000044574	p-value FDR < 0.05	Transcriptomic
-0.27096	3.72301e+06	9.37011e-06	Spearman's rank correlation rho	two.sided	ENSG00000046604	p-value FDR < 0.05	Transcriptomic
-0.232156	4.90554e+06	6.97439e-05	Spearman's rank correlation rho	two.sided	ENSG00000046647	p-value FDR < 0.05	Transcriptomic
0.119799	3.57783e+06	0.0414854	Spearman's rank correlation rho	two.sided	ENSG00000046651	p-value FDR < 0.1	Transcriptomic
0.117291	1.83705e+06	0.0745797	Spearman's rank correlation rho	two.sided	ENSG00000046653	not significant	Transcriptomic
0.155686	3.43195e+06	0.00790723	Spearman's rank correlation rho	two.sided	ENSG00000047056	p-value FDR < 0.05	Transcriptomic
0.055385	3.83966e+06	0.34731	Spearman's rank correlation rho	two.sided	ENSG00000047188	not significant	Transcriptomic
0.207374	3.1229e+06	0.000405737	Spearman's rank correlation rho	two.sided	ENSG00000047230	p-value FDR < 0.05	Transcriptomic
-0.0850803	4.36515e+06	0.149101	Spearman's rank correlation rho	two.sided	ENSG00000047249	not significant	Transcriptomic
0.0473984	3.87212e+06	0.421321	Spearman's rank correlation rho	two.sided	ENSG00000047315	not significant	Transcriptomic
0.0888052	3.70381e+06	0.131363	Spearman's rank correlation rho	two.sided	ENSG00000047346	not significant	Transcriptomic
0.233727	3.11474e+06	5.84863e-05	Spearman's rank correlation rho	two.sided	ENSG00000047365	p-value FDR < 0.05	Transcriptomic
-0.0338102	4.20222e+06	0.566343	Spearman's rank correlation rho	two.sided	ENSG00000047410	not significant	Transcriptomic
0.124503	954149	0.089556	Spearman's rank correlation rho	two.sided	ENSG00000047457	not significant	Transcriptomic
0.111009	3.61356e+06	0.059014	Spearman's rank correlation rho	two.sided	ENSG00000047578	not significant	Transcriptomic
-0.0421043	4.19226e+06	0.475854	Spearman's rank correlation rho	two.sided	ENSG00000047579	not significant	Transcriptomic
-0.438623	5.72754e+06	5.68813e-15	Spearman's rank correlation rho	two.sided	ENSG00000047597	p-value FDR < 0.05	Transcriptomic
0.0807522	3.73654e+06	0.170231	Spearman's rank correlation rho	two.sided	ENSG00000047621	not significant	Transcriptomic
-0.192366	4.79675e+06	0.00101332	Spearman's rank correlation rho	two.sided	ENSG00000047634	p-value FDR < 0.05	Transcriptomic
0.421934	2.34971e+06	6.01627e-14	Spearman's rank correlation rho	two.sided	ENSG00000047644	p-value FDR < 0.05	Transcriptomic
-0.194491	4.27721e+06	0.00111659	Spearman's rank correlation rho	two.sided	ENSG00000047648	p-value FDR < 0.05	Transcriptomic
0.16777	1.94149e+06	0.00906804	Spearman's rank correlation rho	two.sided	ENSG00000047662	p-value FDR < 0.05	Transcriptomic
-0.221027	4.96321e+06	0.000147805	Spearman's rank correlation rho	two.sided	ENSG00000047849	p-value FDR < 0.05	Transcriptomic
0.080148	3.739e+06	0.173461	Spearman's rank correlation rho	two.sided	ENSG00000047932	not significant	Transcriptomic
0.256163	3.02354e+06	9.99061e-06	Spearman's rank correlation rho	two.sided	ENSG00000048028	p-value FDR < 0.05	Transcriptomic
0.195035	3.23828e+06	0.000858227	Spearman's rank correlation rho	two.sided	ENSG00000048052	p-value FDR < 0.05	Transcriptomic
0.174968	3.35358e+06	0.00279139	Spearman's rank correlation rho	two.sided	ENSG00000048140	p-value FDR < 0.05	Transcriptomic
-0.28647	5.22922e+06	6.9872e-07	Spearman's rank correlation rho	two.sided	ENSG00000048162	p-value FDR < 0.05	Transcriptomic
-0.349671	3.7739e+06	8.92993e-09	Spearman's rank correlation rho	two.sided	ENSG00000048342	p-value FDR < 0.05	Transcriptomic
0.567085	1.75971e+06	4.47129e-26	Spearman's rank correlation rho	two.sided	ENSG00000048392	p-value FDR < 0.05	Transcriptomic
0.198576	3.25762e+06	0.000671525	Spearman's rank correlation rho	two.sided	ENSG00000048405	p-value FDR < 0.05	Transcriptomic
0.398169	2.34648e+06	2.64229e-12	Spearman's rank correlation rho	two.sided	ENSG00000048462	p-value FDR < 0.05	Transcriptomic
-0.0571155	4.29695e+06	0.332429	Spearman's rank correlation rho	two.sided	ENSG00000048471	not significant	Transcriptomic
-0.12559	4.48127e+06	0.0331295	Spearman's rank correlation rho	two.sided	ENSG00000048544	p-value FDR < 0.1	Transcriptomic
-0.0588183	4.30387e+06	0.318193	Spearman's rank correlation rho	two.sided	ENSG00000048649	not significant	Transcriptomic
0.0317606	3.93568e+06	0.590119	Spearman's rank correlation rho	two.sided	ENSG00000048707	not significant	Transcriptomic
0.419352	2.36021e+06	8.85042e-14	Spearman's rank correlation rho	two.sided	ENSG00000048740	p-value FDR < 0.05	Transcriptomic
0.208382	3.21776e+06	0.000353472	Spearman's rank correlation rho	two.sided	ENSG00000048828	p-value FDR < 0.05	Transcriptomic
-0.244622	5.05912e+06	2.53192e-05	Spearman's rank correlation rho	two.sided	ENSG00000048991	p-value FDR < 0.05	Transcriptomic
-0.166871	4.64562e+06	0.00451813	Spearman's rank correlation rho	two.sided	ENSG00000049089	p-value FDR < 0.05	Transcriptomic
-0.112378	4.42867e+06	0.0567969	Spearman's rank correlation rho	two.sided	ENSG00000049167	not significant	Transcriptomic
-0.461483	5.63861e+06	1.94574e-16	Spearman's rank correlation rho	two.sided	ENSG00000049192	p-value FDR < 0.05	Transcriptomic
-0.268894	5.15778e+06	3.39808e-06	Spearman's rank correlation rho	two.sided	ENSG00000049239	p-value FDR < 0.05	Transcriptomic
0.16987	3.3743e+06	0.00371495	Spearman's rank correlation rho	two.sided	ENSG00000049245	p-value FDR < 0.05	Transcriptomic
0.233276	2.98938e+06	6.80888e-05	Spearman's rank correlation rho	two.sided	ENSG00000049246	p-value FDR < 0.05	Transcriptomic
0.147375	1.91571e+06	0.0229628	Spearman's rank correlation rho	two.sided	ENSG00000049247	p-value FDR < 0.1	Transcriptomic
0.315737	2.50346e+06	6.72486e-08	Spearman's rank correlation rho	two.sided	ENSG00000049249	p-value FDR < 0.05	Transcriptomic
-0.282021	4.94622e+06	1.30685e-06	Spearman's rank correlation rho	two.sided	ENSG00000049323	p-value FDR < 0.05	Transcriptomic
-0.319296	5.25247e+06	3.01138e-08	Spearman's rank correlation rho	two.sided	ENSG00000049449	p-value FDR < 0.05	Transcriptomic
-0.391301	1.32989e+06	6.09128e-08	Spearman's rank correlation rho	two.sided	ENSG00000049540	p-value FDR < 0.05	Transcriptomic
-0.0358709	4.21059e+06	0.542911	Spearman's rank correlation rho	two.sided	ENSG00000049541	not significant	Transcriptomic
-0.00282533	4.07627e+06	0.961791	Spearman's rank correlation rho	two.sided	ENSG00000049618	not significant	Transcriptomic
0.121211	3.57209e+06	0.0391269	Spearman's rank correlation rho	two.sided	ENSG00000049656	p-value FDR < 0.1	Transcriptomic
0.0859161	3.67725e+06	0.145133	Spearman's rank correlation rho	two.sided	ENSG00000049759	not significant	Transcriptomic
-0.379032	5.54768e+06	2.62887e-11	Spearman's rank correlation rho	two.sided	ENSG00000049768	p-value FDR < 0.05	Transcriptomic
0.0186172	3.98911e+06	0.752232	Spearman's rank correlation rho	two.sided	ENSG00000049769	not significant	Transcriptomic
0.169513	3.37575e+06	0.00378903	Spearman's rank correlation rho	two.sided	ENSG00000049860	p-value FDR < 0.05	Transcriptomic
-0.0412035	4.05954e+06	0.487646	Spearman's rank correlation rho	two.sided	ENSG00000049883	not significant	Transcriptomic
0.285623	2.84412e+06	8.25794e-07	Spearman's rank correlation rho	two.sided	ENSG00000050130	p-value FDR < 0.05	Transcriptomic
0.483451	1.19011e+06	1.84036e-15	Spearman's rank correlation rho	two.sided	ENSG00000050165	p-value FDR < 0.05	Transcriptomic
-0.483592	5.84526e+06	3.1526e-18	Spearman's rank correlation rho	two.sided	ENSG00000050327	p-value FDR < 0.05	Transcriptomic
0.0186057	3.86663e+06	0.753633	Spearman's rank correlation rho	two.sided	ENSG00000050344	not significant	Transcriptomic
-0.20697	4.85549e+06	0.00039762	Spearman's rank correlation rho	two.sided	ENSG00000050393	p-value FDR < 0.05	Transcriptomic
0.110326	3.54203e+06	0.061502	Spearman's rank correlation rho	two.sided	ENSG00000050405	not significant	Transcriptomic
-0.0211582	4.15079e+06	0.719748	Spearman's rank correlation rho	two.sided	ENSG00000050426	not significant	Transcriptomic
-0.275372	5.02488e+06	2.17303e-06	Spearman's rank correlation rho	two.sided	ENSG00000050438	p-value FDR < 0.05	Transcriptomic
0.265282	1.9133e+06	2.13916e-05	Spearman's rank correlation rho	two.sided	ENSG00000050555	p-value FDR < 0.05	Transcriptomic
0.0292015	2.1267e+06	0.655369	Spearman's rank correlation rho	two.sided	ENSG00000050628	not significant	Transcriptomic
0.0109369	2.57564e+06	0.863386	Spearman's rank correlation rho	two.sided	ENSG00000050730	not significant	Transcriptomic
-0.0566965	4.25096e+06	0.336836	Spearman's rank correlation rho	two.sided	ENSG00000050748	not significant	Transcriptomic
-0.240281	2.48237e+06	0.000242424	Spearman's rank correlation rho	two.sided	ENSG00000050767	p-value FDR < 0.05	Transcriptomic
-0.0234136	794390	0.763919	Spearman's rank correlation rho	two.sided	ENSG00000050820	not significant	Transcriptomic
0.0380132	3.91027e+06	0.519071	Spearman's rank correlation rho	two.sided	ENSG00000051009	not significant	Transcriptomic
0.510837	1.98834e+06	1.11719e-20	Spearman's rank correlation rho	two.sided	ENSG00000051108	p-value FDR < 0.05	Transcriptomic
0.136664	3.43717e+06	0.0203368	Spearman's rank correlation rho	two.sided	ENSG00000051128	p-value FDR < 0.05	Transcriptomic
-0.14422	4.41456e+06	0.0148195	Spearman's rank correlation rho	two.sided	ENSG00000051180	p-value FDR < 0.05	Transcriptomic
-0.0899897	3.98786e+06	0.133064	Spearman's rank correlation rho	two.sided	ENSG00000051341	not significant	Transcriptomic
0.0920427	3.69065e+06	0.117822	Spearman's rank correlation rho	two.sided	ENSG00000051382	not significant	Transcriptomic
0.07351	3.76598e+06	0.21199	Spearman's rank correlation rho	two.sided	ENSG00000051523	not significant	Transcriptomic
0.0516792	3.85472e+06	0.380568	Spearman's rank correlation rho	two.sided	ENSG00000051596	not significant	Transcriptomic
0.249362	3.05118e+06	1.7375e-05	Spearman's rank correlation rho	two.sided	ENSG00000051620	p-value FDR < 0.05	Transcriptomic
0.0327333	3.93173e+06	0.578779	Spearman's rank correlation rho	two.sided	ENSG00000051825	not significant	Transcriptomic
-0.353686	5.27788e+06	7.49543e-10	Spearman's rank correlation rho	two.sided	ENSG00000052126	p-value FDR < 0.05	Transcriptomic
0.0656771	494627	0.429324	Spearman's rank correlation rho	two.sided	ENSG00000052344	not significant	Transcriptomic
0.0651782	3.79985e+06	0.268585	Spearman's rank correlation rho	two.sided	ENSG00000052723	not significant	Transcriptomic
-0.239636	5.03885e+06	3.73206e-05	Spearman's rank correlation rho	two.sided	ENSG00000052749	p-value FDR < 0.05	Transcriptomic
-0.0945947	4.44929e+06	0.107936	Spearman's rank correlation rho	two.sided	ENSG00000052795	not significant	Transcriptomic
0.194289	3.20775e+06	0.000918077	Spearman's rank correlation rho	two.sided	ENSG00000052802	p-value FDR < 0.05	Transcriptomic
-0.0543985	4.2859e+06	0.355978	Spearman's rank correlation rho	two.sided	ENSG00000052841	not significant	Transcriptomic
-0.0118174	2.57217e+06	0.853099	Spearman's rank correlation rho	two.sided	ENSG00000053108	not significant	Transcriptomic
-0.137818	4.62498e+06	0.0188731	Spearman's rank correlation rho	two.sided	ENSG00000053254	p-value FDR < 0.05	Transcriptomic
-0.249093	5.02495e+06	1.83608e-05	Spearman's rank correlation rho	two.sided	ENSG00000053371	p-value FDR < 0.05	Transcriptomic
-0.279597	5.20129e+06	1.31395e-06	Spearman's rank correlation rho	two.sided	ENSG00000053372	p-value FDR < 0.05	Transcriptomic
-0.219627	4.90641e+06	0.000167531	Spearman's rank correlation rho	two.sided	ENSG00000053501	p-value FDR < 0.05	Transcriptomic
0.362629	2.18518e+06	6.13164e-10	Spearman's rank correlation rho	two.sided	ENSG00000053524	p-value FDR < 0.05	Transcriptomic
0.191985	1.12654e+06	0.00606866	Spearman's rank correlation rho	two.sided	ENSG00000053702	p-value FDR < 0.05	Transcriptomic
0.000624659	862385	0.993492	Spearman's rank correlation rho	two.sided	ENSG00000053747	not significant	Transcriptomic
0.166198	3.38922e+06	0.00454267	Spearman's rank correlation rho	two.sided	ENSG00000053770	p-value FDR < 0.05	Transcriptomic
0.00697607	3.99482e+06	0.906004	Spearman's rank correlation rho	two.sided	ENSG00000053900	not significant	Transcriptomic
-0.107405	4.50136e+06	0.0677869	Spearman's rank correlation rho	two.sided	ENSG00000053918	not significant	Transcriptomic
-0.186077	4.82115e+06	0.00145789	Spearman's rank correlation rho	two.sided	ENSG00000054116	p-value FDR < 0.05	Transcriptomic
-0.0625032	4.31885e+06	0.288766	Spearman's rank correlation rho	two.sided	ENSG00000054118	not significant	Transcriptomic
-0.264326	5.13921e+06	5.0359e-06	Spearman's rank correlation rho	two.sided	ENSG00000054148	p-value FDR < 0.05	Transcriptomic
-0.0430272	2.81513e+06	0.495672	Spearman's rank correlation rho	two.sided	ENSG00000054179	not significant	Transcriptomic
0.169953	3.33918e+06	0.00375797	Spearman's rank correlation rho	two.sided	ENSG00000054219	p-value FDR < 0.05	Transcriptomic
0.103302	3.64488e+06	0.0790404	Spearman's rank correlation rho	two.sided	ENSG00000054267	not significant	Transcriptomic
-0.0220896	4.15457e+06	0.707963	Spearman's rank correlation rho	two.sided	ENSG00000054277	not significant	Transcriptomic
-0.253381	5.09473e+06	1.25517e-05	Spearman's rank correlation rho	two.sided	ENSG00000054282	p-value FDR < 0.05	Transcriptomic
-0.356663	3.83808e+06	3.99172e-09	Spearman's rank correlation rho	two.sided	ENSG00000054356	p-value FDR < 0.05	Transcriptomic
0.109912	3.39806e+06	0.0643565	Spearman's rank correlation rho	two.sided	ENSG00000054392	not significant	Transcriptomic
0.176222	3.34848e+06	0.00259879	Spearman's rank correlation rho	two.sided	ENSG00000054523	p-value FDR < 0.05	Transcriptomic
0.0659663	602411	0.411734	Spearman's rank correlation rho	two.sided	ENSG00000054598	not significant	Transcriptomic
0.153133	3.44233e+06	0.00900355	Spearman's rank correlation rho	two.sided	ENSG00000054611	p-value FDR < 0.05	Transcriptomic
0.113025	3.60536e+06	0.0545314	Spearman's rank correlation rho	two.sided	ENSG00000054654	not significant	Transcriptomic
-0.127944	2.9022e+06	0.0436891	Spearman's rank correlation rho	two.sided	ENSG00000054690	p-value FDR < 0.1	Transcriptomic
-0.0412784	4.10257e+06	0.486087	Spearman's rank correlation rho	two.sided	ENSG00000054793	not significant	Transcriptomic
-0.0414367	4.23322e+06	0.48212	Spearman's rank correlation rho	two.sided	ENSG00000054965	not significant	Transcriptomic
0.130804	3.5331e+06	0.0259162	Spearman's rank correlation rho	two.sided	ENSG00000054967	p-value FDR < 0.1	Transcriptomic
0.172094	3.36526e+06	0.00328251	Spearman's rank correlation rho	two.sided	ENSG00000054983	p-value FDR < 0.05	Transcriptomic
-0.0813633	4.39551e+06	0.16701	Spearman's rank correlation rho	two.sided	ENSG00000055044	not significant	Transcriptomic
-0.130501	4.59524e+06	0.0262658	Spearman's rank correlation rho	two.sided	ENSG00000055070	p-value FDR < 0.1	Transcriptomic
0.193523	3.17747e+06	0.00098285	Spearman's rank correlation rho	two.sided	ENSG00000055118	p-value FDR < 0.05	Transcriptomic
-0.0412117	4.2323e+06	0.484504	Spearman's rank correlation rho	two.sided	ENSG00000055130	not significant	Transcriptomic
0.0610246	3.81673e+06	0.300347	Spearman's rank correlation rho	two.sided	ENSG00000055147	not significant	Transcriptomic
-0.227353	4.98893e+06	9.37443e-05	Spearman's rank correlation rho	two.sided	ENSG00000055163	p-value FDR < 0.05	Transcriptomic
0.193028	3.28017e+06	0.000952866	Spearman's rank correlation rho	two.sided	ENSG00000055208	p-value FDR < 0.05	Transcriptomic
0.301631	2.80945e+06	1.71564e-07	Spearman's rank correlation rho	two.sided	ENSG00000055211	p-value FDR < 0.05	Transcriptomic
0.221819	3.16314e+06	0.000139712	Spearman's rank correlation rho	two.sided	ENSG00000055332	p-value FDR < 0.05	Transcriptomic
-0.271071	5.16663e+06	2.81015e-06	Spearman's rank correlation rho	two.sided	ENSG00000055483	p-value FDR < 0.05	Transcriptomic
0.0513837	3.85592e+06	0.383301	Spearman's rank correlation rho	two.sided	ENSG00000055609	not significant	Transcriptomic
-0.147281	1.79621e+06	0.032489	Spearman's rank correlation rho	two.sided	ENSG00000055732	p-value FDR < 0.1	Transcriptomic
0.147049	3.46706e+06	0.0121768	Spearman's rank correlation rho	two.sided	ENSG00000055917	p-value FDR < 0.05	Transcriptomic
0.000744713	4.06176e+06	0.989925	Spearman's rank correlation rho	two.sided	ENSG00000055950	not significant	Transcriptomic
-0.0886707	3.69171e+06	0.14395	Spearman's rank correlation rho	two.sided	ENSG00000055955	not significant	Transcriptomic
0.0806698	2.09173e+06	0.214011	Spearman's rank correlation rho	two.sided	ENSG00000055957	not significant	Transcriptomic
-0.263606	4.97853e+06	5.99433e-06	Spearman's rank correlation rho	two.sided	ENSG00000056050	p-value FDR < 0.05	Transcriptomic
0.0681904	3.78761e+06	0.247038	Spearman's rank correlation rho	two.sided	ENSG00000056097	not significant	Transcriptomic
-0.00955195	3.85414e+06	0.872672	Spearman's rank correlation rho	two.sided	ENSG00000056277	not significant	Transcriptomic
0.137957	3.50402e+06	0.0187521	Spearman's rank correlation rho	two.sided	ENSG00000056558	p-value FDR < 0.05	Transcriptomic
0.184545	3.31465e+06	0.00159806	Spearman's rank correlation rho	two.sided	ENSG00000056586	p-value FDR < 0.05	Transcriptomic
-0.155778	2.40535e+06	0.0175756	Spearman's rank correlation rho	two.sided	ENSG00000056661	p-value FDR < 0.05	Transcriptomic
0.191786	1.74812e+06	0.00315926	Spearman's rank correlation rho	two.sided	ENSG00000056736	p-value FDR < 0.05	Transcriptomic
-0.15216	4.58705e+06	0.00970721	Spearman's rank correlation rho	two.sided	ENSG00000056972	p-value FDR < 0.05	Transcriptomic
-0.0264854	3.83657e+06	0.657862	Spearman's rank correlation rho	two.sided	ENSG00000057019	not significant	Transcriptomic
0.160186	3.41366e+06	0.00626163	Spearman's rank correlation rho	two.sided	ENSG00000057252	p-value FDR < 0.05	Transcriptomic
-0.487729	5.21308e+06	6.71201e-18	Spearman's rank correlation rho	two.sided	ENSG00000057294	p-value FDR < 0.05	Transcriptomic
0.00974687	2.06087e+06	0.88261	Spearman's rank correlation rho	two.sided	ENSG00000057468	not significant	Transcriptomic
0.0662024	3.79569e+06	0.261119	Spearman's rank correlation rho	two.sided	ENSG00000057608	not significant	Transcriptomic
0.496865	2.02405e+06	2.00611e-19	Spearman's rank correlation rho	two.sided	ENSG00000057657	p-value FDR < 0.05	Transcriptomic
0.181983	3.32506e+06	0.00186018	Spearman's rank correlation rho	two.sided	ENSG00000057663	p-value FDR < 0.05	Transcriptomic
0.453383	2.19897e+06	4.67309e-16	Spearman's rank correlation rho	two.sided	ENSG00000057704	p-value FDR < 0.05	Transcriptomic
-0.210286	4.91955e+06	0.000310986	Spearman's rank correlation rho	two.sided	ENSG00000057757	p-value FDR < 0.05	Transcriptomic
-0.649098	6.70323e+06	4.44411e-36	Spearman's rank correlation rho	two.sided	ENSG00000057935	p-value FDR < 0.05	Transcriptomic
0.00899015	3.94547e+06	0.87926	Spearman's rank correlation rho	two.sided	ENSG00000058056	not significant	Transcriptomic
0.17403	3.35739e+06	0.00294383	Spearman's rank correlation rho	two.sided	ENSG00000058063	p-value FDR < 0.05	Transcriptomic
0.452865	2.22398e+06	4.53202e-16	Spearman's rank correlation rho	two.sided	ENSG00000058091	p-value FDR < 0.05	Transcriptomic
-0.102648	4.48203e+06	0.080967	Spearman's rank correlation rho	two.sided	ENSG00000058262	not significant	Transcriptomic
0.118028	3.58503e+06	0.0446127	Spearman's rank correlation rho	two.sided	ENSG00000058272	p-value FDR < 0.1	Transcriptomic
0.231115	1.25586e+06	0.000655944	Spearman's rank correlation rho	two.sided	ENSG00000058335	p-value FDR < 0.05	Transcriptomic
-0.0731506	4.36213e+06	0.214239	Spearman's rank correlation rho	two.sided	ENSG00000058453	not significant	Transcriptomic
-0.133993	4.60944e+06	0.0224737	Spearman's rank correlation rho	two.sided	ENSG00000058600	p-value FDR < 0.1	Transcriptomic
0.00645319	4.03855e+06	0.912869	Spearman's rank correlation rho	two.sided	ENSG00000058668	not significant	Transcriptomic
0.2207	3.16769e+06	0.000151271	Spearman's rank correlation rho	two.sided	ENSG00000058673	p-value FDR < 0.05	Transcriptomic
-0.108841	4.41459e+06	0.0651052	Spearman's rank correlation rho	two.sided	ENSG00000058729	not significant	Transcriptomic
0.0901604	3.66018e+06	0.126215	Spearman's rank correlation rho	two.sided	ENSG00000058799	not significant	Transcriptomic
0.0172148	3.95363e+06	0.770741	Spearman's rank correlation rho	two.sided	ENSG00000058804	not significant	Transcriptomic
-0.0763431	4.28521e+06	0.196414	Spearman's rank correlation rho	two.sided	ENSG00000058866	not significant	Transcriptomic
0.186027	3.30863e+06	0.00146231	Spearman's rank correlation rho	two.sided	ENSG00000059122	p-value FDR < 0.05	Transcriptomic
0.402194	2.42995e+06	1.05938e-12	Spearman's rank correlation rho	two.sided	ENSG00000059145	p-value FDR < 0.05	Transcriptomic
0.139116	3.49931e+06	0.0177706	Spearman's rank correlation rho	two.sided	ENSG00000059377	p-value FDR < 0.05	Transcriptomic
0.0336904	3.92784e+06	0.567721	Spearman's rank correlation rho	two.sided	ENSG00000059378	not significant	Transcriptomic
-0.228931	4.99534e+06	8.35156e-05	Spearman's rank correlation rho	two.sided	ENSG00000059573	p-value FDR < 0.05	Transcriptomic
-0.246104	5.06515e+06	2.25245e-05	Spearman's rank correlation rho	two.sided	ENSG00000059588	p-value FDR < 0.05	Transcriptomic
-0.321801	5.37284e+06	2.06783e-08	Spearman's rank correlation rho	two.sided	ENSG00000059691	p-value FDR < 0.05	Transcriptomic
0.418941	2.36188e+06	9.40781e-14	Spearman's rank correlation rho	two.sided	ENSG00000059728	p-value FDR < 0.05	Transcriptomic
0.254781	2.99793e+06	1.15939e-05	Spearman's rank correlation rho	two.sided	ENSG00000059758	p-value FDR < 0.05	Transcriptomic
0.154361	3.29706e+06	0.00892954	Spearman's rank correlation rho	two.sided	ENSG00000059769	p-value FDR < 0.05	Transcriptomic
0.26584	2.9842e+06	4.42372e-06	Spearman's rank correlation rho	two.sided	ENSG00000059804	p-value FDR < 0.05	Transcriptomic
-0.425495	5.7346e+06	3.88939e-14	Spearman's rank correlation rho	two.sided	ENSG00000059915	p-value FDR < 0.05	Transcriptomic
0.0770756	3.75149e+06	0.190592	Spearman's rank correlation rho	two.sided	ENSG00000060069	not significant	Transcriptomic
-0.0752489	4.37066e+06	0.201348	Spearman's rank correlation rho	two.sided	ENSG00000060138	not significant	Transcriptomic
0.297638	2.32976e+06	6.01724e-07	Spearman's rank correlation rho	two.sided	ENSG00000060140	p-value FDR < 0.05	Transcriptomic
-0.193376	4.85082e+06	0.000932432	Spearman's rank correlation rho	two.sided	ENSG00000060237	p-value FDR < 0.05	Transcriptomic
-0.210371	4.9199e+06	0.000309192	Spearman's rank correlation rho	two.sided	ENSG00000060339	p-value FDR < 0.05	Transcriptomic
0.118037	3.58499e+06	0.0445957	Spearman's rank correlation rho	two.sided	ENSG00000060491	p-value FDR < 0.1	Transcriptomic
-0.145094	4.55892e+06	0.0137138	Spearman's rank correlation rho	two.sided	ENSG00000060558	p-value FDR < 0.05	Transcriptomic
0.0452675	3.80104e+06	0.444113	Spearman's rank correlation rho	two.sided	ENSG00000060642	not significant	Transcriptomic
0.0354669	1.46756e+06	0.610175	Spearman's rank correlation rho	two.sided	ENSG00000060656	not significant	Transcriptomic
-0.201502	4.88385e+06	0.000556212	Spearman's rank correlation rho	two.sided	ENSG00000060688	p-value FDR < 0.05	Transcriptomic
-0.00948479	1.28628e+06	0.894762	Spearman's rank correlation rho	two.sided	ENSG00000060709	not significant	Transcriptomic
0.045423	3.80042e+06	0.442548	Spearman's rank correlation rho	two.sided	ENSG00000060749	not significant	Transcriptomic
0.157122	3.3908e+06	0.0074474	Spearman's rank correlation rho	two.sided	ENSG00000060762	p-value FDR < 0.05	Transcriptomic
-0.145634	4.65676e+06	0.0130427	Spearman's rank correlation rho	two.sided	ENSG00000060971	p-value FDR < 0.05	Transcriptomic
0.128207	3.43481e+06	0.0298963	Spearman's rank correlation rho	two.sided	ENSG00000060982	p-value FDR < 0.1	Transcriptomic
-0.532736	6.23024e+06	1.16384e-22	Spearman's rank correlation rho	two.sided	ENSG00000061273	p-value FDR < 0.05	Transcriptomic
-0.502069	4.81878e+06	1.61018e-18	Spearman's rank correlation rho	two.sided	ENSG00000061337	p-value FDR < 0.05	Transcriptomic
0.252253	1.55618e+06	0.000102559	Spearman's rank correlation rho	two.sided	ENSG00000061656	p-value FDR < 0.05	Transcriptomic
0.105168	3.48886e+06	0.0757837	Spearman's rank correlation rho	two.sided	ENSG00000061676	not significant	Transcriptomic
-0.305808	5.25311e+06	1.13413e-07	Spearman's rank correlation rho	two.sided	ENSG00000061794	p-value FDR < 0.05	Transcriptomic
-0.0902505	4.25077e+06	0.127834	Spearman's rank correlation rho	two.sided	ENSG00000061918	not significant	Transcriptomic
-0.253976	5.09714e+06	1.19563e-05	Spearman's rank correlation rho	two.sided	ENSG00000061936	p-value FDR < 0.05	Transcriptomic
0.144339	3.47808e+06	0.0138827	Spearman's rank correlation rho	two.sided	ENSG00000061938	p-value FDR < 0.05	Transcriptomic
0.133805	3.5209e+06	0.022665	Spearman's rank correlation rho	two.sided	ENSG00000061987	p-value FDR < 0.1	Transcriptomic
0.228634	3.13544e+06	8.53572e-05	Spearman's rank correlation rho	two.sided	ENSG00000062194	p-value FDR < 0.05	Transcriptomic
0.255898	2.99343e+06	1.05794e-05	Spearman's rank correlation rho	two.sided	ENSG00000062282	p-value FDR < 0.05	Transcriptomic
-0.144078	3.39016e+06	0.0198777	Spearman's rank correlation rho	two.sided	ENSG00000062370	p-value FDR < 0.05	Transcriptomic
-0.4822	6.02482e+06	2.71492e-18	Spearman's rank correlation rho	two.sided	ENSG00000062485	p-value FDR < 0.05	Transcriptomic
0.501158	1.96541e+06	1.17561e-19	Spearman's rank correlation rho	two.sided	ENSG00000062524	p-value FDR < 0.05	Transcriptomic
0.0351668	2.60409e+06	0.577688	Spearman's rank correlation rho	two.sided	ENSG00000062582	not significant	Transcriptomic
0.0649504	3.80078e+06	0.270265	Spearman's rank correlation rho	two.sided	ENSG00000062598	not significant	Transcriptomic
0.0289072	3.94728e+06	0.623958	Spearman's rank correlation rho	two.sided	ENSG00000062650	not significant	Transcriptomic
0.40344	2.42489e+06	8.8883e-13	Spearman's rank correlation rho	two.sided	ENSG00000062716	p-value FDR < 0.05	Transcriptomic
0.156218	3.42979e+06	0.00769434	Spearman's rank correlation rho	two.sided	ENSG00000062725	p-value FDR < 0.05	Transcriptomic
-0.175504	4.77817e+06	0.0027075	Spearman's rank correlation rho	two.sided	ENSG00000062822	p-value FDR < 0.05	Transcriptomic
0.0174802	3.99373e+06	0.766914	Spearman's rank correlation rho	two.sided	ENSG00000063046	not significant	Transcriptomic
-0.0484698	4.1309e+06	0.413341	Spearman's rank correlation rho	two.sided	ENSG00000063127	not significant	Transcriptomic
0.0120908	4.01564e+06	0.837559	Spearman's rank correlation rho	two.sided	ENSG00000063169	not significant	Transcriptomic
-0.156702	4.70174e+06	0.00750532	Spearman's rank correlation rho	two.sided	ENSG00000063176	p-value FDR < 0.05	Transcriptomic
-0.0898595	4.43004e+06	0.126827	Spearman's rank correlation rho	two.sided	ENSG00000063177	not significant	Transcriptomic
-0.106525	4.40537e+06	0.0710642	Spearman's rank correlation rho	two.sided	ENSG00000063180	not significant	Transcriptomic
-0.132189	4.55466e+06	0.024618	Spearman's rank correlation rho	two.sided	ENSG00000063241	p-value FDR < 0.1	Transcriptomic
-0.0475602	4.25811e+06	0.419735	Spearman's rank correlation rho	two.sided	ENSG00000063244	not significant	Transcriptomic
-0.0550272	4.28846e+06	0.350438	Spearman's rank correlation rho	two.sided	ENSG00000063245	not significant	Transcriptomic
0.151282	3.44985e+06	0.00988044	Spearman's rank correlation rho	two.sided	ENSG00000063322	p-value FDR < 0.05	Transcriptomic
-0.431688	5.01671e+06	5.8952e-14	Spearman's rank correlation rho	two.sided	ENSG00000063438	p-value FDR < 0.05	Transcriptomic
-0.0514817	4.22998e+06	0.383223	Spearman's rank correlation rho	two.sided	ENSG00000063587	not significant	Transcriptomic
0.0568678	3.83363e+06	0.334534	Spearman's rank correlation rho	two.sided	ENSG00000063601	not significant	Transcriptomic
-0.0370898	3.67366e+06	0.538741	Spearman's rank correlation rho	two.sided	ENSG00000063660	not significant	Transcriptomic
-0.275983	5.13312e+06	1.89589e-06	Spearman's rank correlation rho	two.sided	ENSG00000063761	p-value FDR < 0.05	Transcriptomic
-0.160807	4.71843e+06	0.00606023	Spearman's rank correlation rho	two.sided	ENSG00000063854	p-value FDR < 0.05	Transcriptomic
0.160707	3.41154e+06	0.0060922	Spearman's rank correlation rho	two.sided	ENSG00000063978	p-value FDR < 0.05	Transcriptomic
0.491108	2.06854e+06	5.19374e-19	Spearman's rank correlation rho	two.sided	ENSG00000064012	p-value FDR < 0.05	Transcriptomic
0.0573282	1.02736e+06	0.435781	Spearman's rank correlation rho	two.sided	ENSG00000064042	not significant	Transcriptomic
-0.0740646	4.36584e+06	0.208553	Spearman's rank correlation rho	two.sided	ENSG00000064102	not significant	Transcriptomic
0.0461423	3.83726e+06	0.434547	Spearman's rank correlation rho	two.sided	ENSG00000064115	not significant	Transcriptomic
-0.206232	3.91319e+06	0.000665619	Spearman's rank correlation rho	two.sided	ENSG00000064199	p-value FDR < 0.05	Transcriptomic
-0.11024	4.51289e+06	0.0608016	Spearman's rank correlation rho	two.sided	ENSG00000064201	not significant	Transcriptomic
0.141379	3.4184e+06	0.0163537	Spearman's rank correlation rho	two.sided	ENSG00000064225	p-value FDR < 0.05	Transcriptomic
-0.167407	3.30266e+06	0.00715243	Spearman's rank correlation rho	two.sided	ENSG00000064270	p-value FDR < 0.05	Transcriptomic
-0.140043	3.18774e+06	0.0250402	Spearman's rank correlation rho	two.sided	ENSG00000064300	p-value FDR < 0.1	Transcriptomic
-0.083794	4.00783e+06	0.16126	Spearman's rank correlation rho	two.sided	ENSG00000064309	not significant	Transcriptomic
-0.0275548	4.13373e+06	0.640865	Spearman's rank correlation rho	two.sided	ENSG00000064313	not significant	Transcriptomic
-0.217062	4.9471e+06	0.000195331	Spearman's rank correlation rho	two.sided	ENSG00000064393	p-value FDR < 0.05	Transcriptomic
0.0470026	3.87373e+06	0.425213	Spearman's rank correlation rho	two.sided	ENSG00000064419	not significant	Transcriptomic
0.0913964	1.36271e+06	0.189202	Spearman's rank correlation rho	two.sided	ENSG00000064489	not significant	Transcriptomic
-0.214345	4.93605e+06	0.000235777	Spearman's rank correlation rho	two.sided	ENSG00000064490	p-value FDR < 0.05	Transcriptomic
-0.213262	4.93165e+06	0.000253979	Spearman's rank correlation rho	two.sided	ENSG00000064545	p-value FDR < 0.05	Transcriptomic
0.262082	2.99948e+06	6.09311e-06	Spearman's rank correlation rho	two.sided	ENSG00000064547	p-value FDR < 0.05	Transcriptomic
-0.105822	4.49493e+06	0.0719624	Spearman's rank correlation rho	two.sided	ENSG00000064601	not significant	Transcriptomic
-0.159571	4.71341e+06	0.00646659	Spearman's rank correlation rho	two.sided	ENSG00000064607	p-value FDR < 0.05	Transcriptomic
0.0413992	3.85634e+06	0.48328	Spearman's rank correlation rho	two.sided	ENSG00000064651	not significant	Transcriptomic
0.0356453	3.64283e+06	0.550386	Spearman's rank correlation rho	two.sided	ENSG00000064652	not significant	Transcriptomic
0.0582147	3.82815e+06	0.323194	Spearman's rank correlation rho	two.sided	ENSG00000064666	not significant	Transcriptomic
0.270722	2.96436e+06	2.8973e-06	Spearman's rank correlation rho	two.sided	ENSG00000064687	p-value FDR < 0.05	Transcriptomic
0.0643984	3.80302e+06	0.274365	Spearman's rank correlation rho	two.sided	ENSG00000064703	not significant	Transcriptomic
-0.00674338	4.0922e+06	0.908968	Spearman's rank correlation rho	two.sided	ENSG00000064726	not significant	Transcriptomic
-0.251578	4.98286e+06	1.55646e-05	Spearman's rank correlation rho	two.sided	ENSG00000064763	p-value FDR < 0.05	Transcriptomic
-0.083646	2.92476e+06	0.184771	Spearman's rank correlation rho	two.sided	ENSG00000064787	not significant	Transcriptomic
-0.489027	6.05257e+06	7.67713e-19	Spearman's rank correlation rho	two.sided	ENSG00000064886	p-value FDR < 0.05	Transcriptomic
0.272284	2.95801e+06	2.52605e-06	Spearman's rank correlation rho	two.sided	ENSG00000064932	p-value FDR < 0.05	Transcriptomic
0.111064	3.61333e+06	0.058887	Spearman's rank correlation rho	two.sided	ENSG00000064933	not significant	Transcriptomic
-0.187142	4.82548e+06	0.00136725	Spearman's rank correlation rho	two.sided	ENSG00000064961	p-value FDR < 0.05	Transcriptomic
-0.333073	5.03566e+06	9.29238e-09	Spearman's rank correlation rho	two.sided	ENSG00000064989	p-value FDR < 0.05	Transcriptomic
-0.0511748	4.2728e+06	0.385241	Spearman's rank correlation rho	two.sided	ENSG00000064995	not significant	Transcriptomic
0.0686156	3.78588e+06	0.244096	Spearman's rank correlation rho	two.sided	ENSG00000064999	not significant	Transcriptomic
-0.135598	4.61596e+06	0.0208962	Spearman's rank correlation rho	two.sided	ENSG00000065000	p-value FDR < 0.1	Transcriptomic
0.126386	3.55105e+06	0.0314275	Spearman's rank correlation rho	two.sided	ENSG00000065029	p-value FDR < 0.1	Transcriptomic
-0.143953	4.46015e+06	0.01483	Spearman's rank correlation rho	two.sided	ENSG00000065054	p-value FDR < 0.05	Transcriptomic
-0.162436	4.67634e+06	0.00564275	Spearman's rank correlation rho	two.sided	ENSG00000065057	p-value FDR < 0.05	Transcriptomic
-0.0625108	4.31888e+06	0.288707	Spearman's rank correlation rho	two.sided	ENSG00000065060	not significant	Transcriptomic
0.0867761	3.71206e+06	0.140443	Spearman's rank correlation rho	two.sided	ENSG00000065135	not significant	Transcriptomic
-0.290357	5.24502e+06	4.85213e-07	Spearman's rank correlation rho	two.sided	ENSG00000065150	p-value FDR < 0.05	Transcriptomic
0.273033	2.9245e+06	2.46195e-06	Spearman's rank correlation rho	two.sided	ENSG00000065154	p-value FDR < 0.05	Transcriptomic
-0.251436	5.08682e+06	1.47016e-05	Spearman's rank correlation rho	two.sided	ENSG00000065183	p-value FDR < 0.05	Transcriptomic
0.431814	2.30955e+06	1.33217e-14	Spearman's rank correlation rho	two.sided	ENSG00000065243	p-value FDR < 0.05	Transcriptomic
-0.276453	5.18851e+06	1.74434e-06	Spearman's rank correlation rho	two.sided	ENSG00000065268	p-value FDR < 0.05	Transcriptomic
0.13811	3.5034e+06	0.0186196	Spearman's rank correlation rho	two.sided	ENSG00000065308	p-value FDR < 0.05	Transcriptomic
-0.0708423	2.06011e+06	0.288953	Spearman's rank correlation rho	two.sided	ENSG00000065320	not significant	Transcriptomic
-0.124056	3.89609e+06	0.0397999	Spearman's rank correlation rho	two.sided	ENSG00000065328	p-value FDR < 0.1	Transcriptomic
-0.293828	5.25913e+06	3.48742e-07	Spearman's rank correlation rho	two.sided	ENSG00000065357	p-value FDR < 0.05	Transcriptomic
-0.168679	3.4234e+06	0.00640453	Spearman's rank correlation rho	two.sided	ENSG00000065361	p-value FDR < 0.05	Transcriptomic
0.173398	3.35996e+06	0.00305073	Spearman's rank correlation rho	two.sided	ENSG00000065413	p-value FDR < 0.05	Transcriptomic
-0.31966	5.36413e+06	2.59394e-08	Spearman's rank correlation rho	two.sided	ENSG00000065427	p-value FDR < 0.05	Transcriptomic
0.168238	3.34608e+06	0.00412923	Spearman's rank correlation rho	two.sided	ENSG00000065457	p-value FDR < 0.05	Transcriptomic
-0.254513	4.99455e+06	1.22741e-05	Spearman's rank correlation rho	two.sided	ENSG00000065485	p-value FDR < 0.05	Transcriptomic
-0.190665	4.74035e+06	0.00114799	Spearman's rank correlation rho	two.sided	ENSG00000065491	p-value FDR < 0.05	Transcriptomic
-0.124279	4.56995e+06	0.0343903	Spearman's rank correlation rho	two.sided	ENSG00000065518	p-value FDR < 0.1	Transcriptomic
0.126053	3.55241e+06	0.0318806	Spearman's rank correlation rho	two.sided	ENSG00000065526	p-value FDR < 0.1	Transcriptomic
-0.186762	4.67577e+06	0.00148217	Spearman's rank correlation rho	two.sided	ENSG00000065534	p-value FDR < 0.05	Transcriptomic
-0.05011	4.22447e+06	0.396042	Spearman's rank correlation rho	two.sided	ENSG00000065548	not significant	Transcriptomic
0.328782	2.72836e+06	9.75163e-09	Spearman's rank correlation rho	two.sided	ENSG00000065559	p-value FDR < 0.05	Transcriptomic
-0.041507	4.18986e+06	0.48214	Spearman's rank correlation rho	two.sided	ENSG00000065600	not significant	Transcriptomic
0.0726133	3.76963e+06	0.217633	Spearman's rank correlation rho	two.sided	ENSG00000065613	not significant	Transcriptomic
0.400151	2.41312e+06	1.5415e-12	Spearman's rank correlation rho	two.sided	ENSG00000065615	p-value FDR < 0.05	Transcriptomic
-0.479866	2.96189e+06	1.36626e-14	Spearman's rank correlation rho	two.sided	ENSG00000065618	p-value FDR < 0.05	Transcriptomic
0.0356119	3.60448e+06	0.551471	Spearman's rank correlation rho	two.sided	ENSG00000065621	not significant	Transcriptomic
0.146436	3.39826e+06	0.0128563	Spearman's rank correlation rho	two.sided	ENSG00000065665	p-value FDR < 0.05	Transcriptomic
-0.113013	4.52416e+06	0.0545552	Spearman's rank correlation rho	two.sided	ENSG00000065675	not significant	Transcriptomic
-0.138524	4.58015e+06	0.0184693	Spearman's rank correlation rho	two.sided	ENSG00000065717	p-value FDR < 0.05	Transcriptomic
0.249744	3.04963e+06	1.68508e-05	Spearman's rank correlation rho	two.sided	ENSG00000065802	p-value FDR < 0.05	Transcriptomic
-0.145983	4.65817e+06	0.0128246	Spearman's rank correlation rho	two.sided	ENSG00000065809	p-value FDR < 0.05	Transcriptomic
0.0590687	2.66195e+06	0.345604	Spearman's rank correlation rho	two.sided	ENSG00000065833	not significant	Transcriptomic
0.211732	3.20414e+06	0.000281951	Spearman's rank correlation rho	two.sided	ENSG00000065882	p-value FDR < 0.05	Transcriptomic
0.164091	3.39779e+06	0.00508961	Spearman's rank correlation rho	two.sided	ENSG00000065883	p-value FDR < 0.05	Transcriptomic
0.0319101	3.85422e+06	0.58967	Spearman's rank correlation rho	two.sided	ENSG00000065911	not significant	Transcriptomic
0.120954	3.39148e+06	0.0413048	Spearman's rank correlation rho	two.sided	ENSG00000065923	p-value FDR < 0.1	Transcriptomic
-0.0107726	4.10857e+06	0.855062	Spearman's rank correlation rho	two.sided	ENSG00000065970	not significant	Transcriptomic
-0.240208	5.04118e+06	3.57111e-05	Spearman's rank correlation rho	two.sided	ENSG00000065978	p-value FDR < 0.05	Transcriptomic
-0.0886909	4.42529e+06	0.131862	Spearman's rank correlation rho	two.sided	ENSG00000065989	not significant	Transcriptomic
0.239873	3.08975e+06	3.66447e-05	Spearman's rank correlation rho	two.sided	ENSG00000066027	p-value FDR < 0.05	Transcriptomic
-0.252405	5.09076e+06	1.35905e-05	Spearman's rank correlation rho	two.sided	ENSG00000066044	p-value FDR < 0.05	Transcriptomic
-0.441787	5.44633e+06	5.98241e-15	Spearman's rank correlation rho	two.sided	ENSG00000066056	p-value FDR < 0.05	Transcriptomic
0.227815	3.13877e+06	9.06344e-05	Spearman's rank correlation rho	two.sided	ENSG00000066084	p-value FDR < 0.05	Transcriptomic
-0.256437	5.10715e+06	9.76698e-06	Spearman's rank correlation rho	two.sided	ENSG00000066117	p-value FDR < 0.05	Transcriptomic
-0.16882	4.751e+06	0.00393655	Spearman's rank correlation rho	two.sided	ENSG00000066135	p-value FDR < 0.05	Transcriptomic
0.137185	3.50716e+06	0.0194313	Spearman's rank correlation rho	two.sided	ENSG00000066136	p-value FDR < 0.05	Transcriptomic
-0.120051	2.54843e+06	0.0638935	Spearman's rank correlation rho	two.sided	ENSG00000066185	not significant	Transcriptomic
-0.104914	4.17379e+06	0.0780727	Spearman's rank correlation rho	two.sided	ENSG00000066279	not significant	Transcriptomic
0.628975	1.50814e+06	2.40255e-33	Spearman's rank correlation rho	two.sided	ENSG00000066294	p-value FDR < 0.05	Transcriptomic
0.140607	3.49325e+06	0.0165736	Spearman's rank correlation rho	two.sided	ENSG00000066322	p-value FDR < 0.05	Transcriptomic
0.078556	3.74547e+06	0.182189	Spearman's rank correlation rho	two.sided	ENSG00000066336	not significant	Transcriptomic
-0.0894462	4.42836e+06	0.128591	Spearman's rank correlation rho	two.sided	ENSG00000066379	not significant	Transcriptomic
-0.0871153	3.33373e+06	0.15812	Spearman's rank correlation rho	two.sided	ENSG00000066382	not significant	Transcriptomic
0.12965	3.53779e+06	0.0272692	Spearman's rank correlation rho	two.sided	ENSG00000066422	p-value FDR < 0.1	Transcriptomic
0.0876989	3.70831e+06	0.136256	Spearman's rank correlation rho	two.sided	ENSG00000066427	not significant	Transcriptomic
0.221285	3.13268e+06	0.000149038	Spearman's rank correlation rho	two.sided	ENSG00000066455	p-value FDR < 0.05	Transcriptomic
0.0698396	2.78807e+06	0.259987	Spearman's rank correlation rho	two.sided	ENSG00000066468	not significant	Transcriptomic
-0.084005	4.40625e+06	0.153609	Spearman's rank correlation rho	two.sided	ENSG00000066557	not significant	Transcriptomic
-0.0153579	4.08466e+06	0.794889	Spearman's rank correlation rho	two.sided	ENSG00000066583	not significant	Transcriptomic
0.151413	3.30855e+06	0.0103412	Spearman's rank correlation rho	two.sided	ENSG00000066651	p-value FDR < 0.05	Transcriptomic
0.180091	3.33275e+06	0.00207832	Spearman's rank correlation rho	two.sided	ENSG00000066654	p-value FDR < 0.05	Transcriptomic
0.0665852	3.60125e+06	0.262547	Spearman's rank correlation rho	two.sided	ENSG00000066697	not significant	Transcriptomic
-0.0587763	1.49807e+06	0.403685	Spearman's rank correlation rho	two.sided	ENSG00000066735	not significant	Transcriptomic
0.0789838	3.74373e+06	0.179812	Spearman's rank correlation rho	two.sided	ENSG00000066739	not significant	Transcriptomic
0.0427291	3.8911e+06	0.468551	Spearman's rank correlation rho	two.sided	ENSG00000066777	not significant	Transcriptomic
0.106723	3.59355e+06	0.0700468	Spearman's rank correlation rho	two.sided	ENSG00000066827	not significant	Transcriptomic
0.0694442	3.70479e+06	0.240074	Spearman's rank correlation rho	two.sided	ENSG00000066855	not significant	Transcriptomic
-0.478507	5.88633e+06	6.91507e-18	Spearman's rank correlation rho	two.sided	ENSG00000066923	p-value FDR < 0.05	Transcriptomic
-0.447108	5.88218e+06	1.16944e-15	Spearman's rank correlation rho	two.sided	ENSG00000066926	p-value FDR < 0.05	Transcriptomic
-0.041371	4.23295e+06	0.482816	Spearman's rank correlation rho	two.sided	ENSG00000066933	not significant	Transcriptomic
0.285702	1.35602e+06	1.34457e-05	Spearman's rank correlation rho	two.sided	ENSG00000067048	p-value FDR < 0.05	Transcriptomic
-0.073834	4.3649e+06	0.209977	Spearman's rank correlation rho	two.sided	ENSG00000067057	not significant	Transcriptomic
0.148169	3.46251e+06	0.0115272	Spearman's rank correlation rho	two.sided	ENSG00000067064	p-value FDR < 0.05	Transcriptomic
0.21993	3.17082e+06	0.000159731	Spearman's rank correlation rho	two.sided	ENSG00000067066	p-value FDR < 0.05	Transcriptomic
-0.15447	4.69267e+06	0.0084135	Spearman's rank correlation rho	two.sided	ENSG00000067082	p-value FDR < 0.05	Transcriptomic
-0.15433	4.50061e+06	0.00894336	Spearman's rank correlation rho	two.sided	ENSG00000067113	p-value FDR < 0.05	Transcriptomic
0.344126	2.37397e+06	3.55818e-09	Spearman's rank correlation rho	two.sided	ENSG00000067141	p-value FDR < 0.05	Transcriptomic
0.327655	2.73294e+06	1.1024e-08	Spearman's rank correlation rho	two.sided	ENSG00000067167	p-value FDR < 0.05	Transcriptomic
0.0559387	1.72147e+06	0.406871	Spearman's rank correlation rho	two.sided	ENSG00000067177	not significant	Transcriptomic
0.262809	2.99652e+06	5.72935e-06	Spearman's rank correlation rho	two.sided	ENSG00000067182	p-value FDR < 0.05	Transcriptomic
0.0632396	3.69078e+06	0.285638	Spearman's rank correlation rho	two.sided	ENSG00000067191	not significant	Transcriptomic
-0.063892	4.23564e+06	0.279843	Spearman's rank correlation rho	two.sided	ENSG00000067208	not significant	Transcriptomic
-0.240807	4.93998e+06	3.63108e-05	Spearman's rank correlation rho	two.sided	ENSG00000067221	p-value FDR < 0.05	Transcriptomic
-0.243887	5.05613e+06	2.68232e-05	Spearman's rank correlation rho	two.sided	ENSG00000067225	p-value FDR < 0.05	Transcriptomic
-0.174745	4.77508e+06	0.00282701	Spearman's rank correlation rho	two.sided	ENSG00000067248	p-value FDR < 0.05	Transcriptomic
0.0228088	3.93112e+06	0.699409	Spearman's rank correlation rho	two.sided	ENSG00000067334	not significant	Transcriptomic
-0.0607527	4.22314e+06	0.304198	Spearman's rank correlation rho	two.sided	ENSG00000067365	not significant	Transcriptomic
-0.10484	4.49094e+06	0.0746557	Spearman's rank correlation rho	two.sided	ENSG00000067369	not significant	Transcriptomic
-0.38933	5.13769e+06	1.32291e-11	Spearman's rank correlation rho	two.sided	ENSG00000067445	p-value FDR < 0.05	Transcriptomic
-0.143484	4.64802e+06	0.014463	Spearman's rank correlation rho	two.sided	ENSG00000067533	p-value FDR < 0.05	Transcriptomic
-0.0392385	4.22428e+06	0.505681	Spearman's rank correlation rho	two.sided	ENSG00000067560	not significant	Transcriptomic
-0.0752206	4.37054e+06	0.201518	Spearman's rank correlation rho	two.sided	ENSG00000067596	not significant	Transcriptomic
-0.00980208	3.81451e+06	0.869597	Spearman's rank correlation rho	two.sided	ENSG00000067601	not significant	Transcriptomic
0.135767	3.44074e+06	0.0211835	Spearman's rank correlation rho	two.sided	ENSG00000067606	p-value FDR < 0.1	Transcriptomic
0.209061	756027	0.00497649	Spearman's rank correlation rho	two.sided	ENSG00000067646	p-value FDR < 0.05	Transcriptomic
-0.296312	5.26923e+06	2.74571e-07	Spearman's rank correlation rho	two.sided	ENSG00000067704	p-value FDR < 0.05	Transcriptomic
-0.13633	2.33443e+06	0.0384083	Spearman's rank correlation rho	two.sided	ENSG00000067715	p-value FDR < 0.1	Transcriptomic
0.112413	982926	0.124556	Spearman's rank correlation rho	two.sided	ENSG00000067798	not significant	Transcriptomic
-0.199267	4.87476e+06	0.000642466	Spearman's rank correlation rho	two.sided	ENSG00000067829	p-value FDR < 0.05	Transcriptomic
-0.306366	5.3101e+06	1.01932e-07	Spearman's rank correlation rho	two.sided	ENSG00000067836	p-value FDR < 0.05	Transcriptomic
0.293765	2.87069e+06	3.50829e-07	Spearman's rank correlation rho	two.sided	ENSG00000067840	p-value FDR < 0.05	Transcriptomic
-0.241424	1.83514e+06	0.00045759	Spearman's rank correlation rho	two.sided	ENSG00000067842	p-value FDR < 0.05	Transcriptomic
-0.0853452	4.4117e+06	0.147129	Spearman's rank correlation rho	two.sided	ENSG00000067900	not significant	Transcriptomic
0.206425	3.22571e+06	0.000402728	Spearman's rank correlation rho	two.sided	ENSG00000067955	p-value FDR < 0.05	Transcriptomic
0.171933	3.33121e+06	0.00336719	Spearman's rank correlation rho	two.sided	ENSG00000067992	p-value FDR < 0.05	Transcriptomic
-0.119118	4.50208e+06	0.043028	Spearman's rank correlation rho	two.sided	ENSG00000068001	p-value FDR < 0.1	Transcriptomic
-0.102346	4.4808e+06	0.0818701	Spearman's rank correlation rho	two.sided	ENSG00000068024	not significant	Transcriptomic
0.194751	3.27317e+06	0.000855631	Spearman's rank correlation rho	two.sided	ENSG00000068028	p-value FDR < 0.05	Transcriptomic
0.018527	3.98948e+06	0.753393	Spearman's rank correlation rho	two.sided	ENSG00000068079	not significant	Transcriptomic
0.00579532	4.04123e+06	0.921722	Spearman's rank correlation rho	two.sided	ENSG00000068097	not significant	Transcriptomic
-0.187326	4.82623e+06	0.00135208	Spearman's rank correlation rho	two.sided	ENSG00000068120	p-value FDR < 0.05	Transcriptomic
0.0759008	2.61433e+06	0.225282	Spearman's rank correlation rho	two.sided	ENSG00000068137	not significant	Transcriptomic
0.0513342	3.85612e+06	0.38376	Spearman's rank correlation rho	two.sided	ENSG00000068305	not significant	Transcriptomic
0.0418828	3.89454e+06	0.477413	Spearman's rank correlation rho	two.sided	ENSG00000068308	not significant	Transcriptomic
0.156708	3.4278e+06	0.00750281	Spearman's rank correlation rho	two.sided	ENSG00000068323	p-value FDR < 0.05	Transcriptomic
0.0622924	3.81158e+06	0.290399	Spearman's rank correlation rho	two.sided	ENSG00000068354	not significant	Transcriptomic
0.329717	2.72456e+06	8.80458e-09	Spearman's rank correlation rho	two.sided	ENSG00000068366	p-value FDR < 0.05	Transcriptomic
0.132343	3.49048e+06	0.0244495	Spearman's rank correlation rho	two.sided	ENSG00000068383	p-value FDR < 0.1	Transcriptomic
-0.210823	4.92173e+06	0.000299896	Spearman's rank correlation rho	two.sided	ENSG00000068394	p-value FDR < 0.05	Transcriptomic
-0.0484166	4.26159e+06	0.411403	Spearman's rank correlation rho	two.sided	ENSG00000068400	not significant	Transcriptomic
-0.00593002	4.04674e+06	0.920047	Spearman's rank correlation rho	two.sided	ENSG00000068438	not significant	Transcriptomic
-0.0383983	4.13414e+06	0.516308	Spearman's rank correlation rho	two.sided	ENSG00000068489	not significant	Transcriptomic
-0.259233	2.39053e+06	8.34378e-05	Spearman's rank correlation rho	two.sided	ENSG00000068615	p-value FDR < 0.05	Transcriptomic
0.0253493	3.96175e+06	0.667278	Spearman's rank correlation rho	two.sided	ENSG00000068650	not significant	Transcriptomic
-0.316264	5.29517e+06	3.91013e-08	Spearman's rank correlation rho	two.sided	ENSG00000068654	p-value FDR < 0.05	Transcriptomic
0.355297	2.62058e+06	4.70122e-10	Spearman's rank correlation rho	two.sided	ENSG00000068697	p-value FDR < 0.05	Transcriptomic
-0.530574	6.22145e+06	1.85379e-22	Spearman's rank correlation rho	two.sided	ENSG00000068724	p-value FDR < 0.05	Transcriptomic
-0.160905	4.71883e+06	0.00602896	Spearman's rank correlation rho	two.sided	ENSG00000068745	p-value FDR < 0.05	Transcriptomic
0.235188	3.04492e+06	5.56344e-05	Spearman's rank correlation rho	two.sided	ENSG00000068784	p-value FDR < 0.05	Transcriptomic
-0.167947	4.74745e+06	0.00412965	Spearman's rank correlation rho	two.sided	ENSG00000068793	p-value FDR < 0.05	Transcriptomic
0.0134897	4.00995e+06	0.819071	Spearman's rank correlation rho	two.sided	ENSG00000068796	not significant	Transcriptomic
0.111392	3.612e+06	0.058139	Spearman's rank correlation rho	two.sided	ENSG00000068831	not significant	Transcriptomic
-0.309255	5.32184e+06	7.61398e-08	Spearman's rank correlation rho	two.sided	ENSG00000068878	p-value FDR < 0.05	Transcriptomic
-0.249075	4.9729e+06	1.90155e-05	Spearman's rank correlation rho	two.sided	ENSG00000068885	p-value FDR < 0.05	Transcriptomic
-0.0405916	4.22978e+06	0.491107	Spearman's rank correlation rho	two.sided	ENSG00000068903	not significant	Transcriptomic
0.345123	2.63449e+06	1.66133e-09	Spearman's rank correlation rho	two.sided	ENSG00000068912	p-value FDR < 0.05	Transcriptomic
-0.0803097	4.34596e+06	0.173341	Spearman's rank correlation rho	two.sided	ENSG00000068971	not significant	Transcriptomic
0.441943	2.245e+06	3.01111e-15	Spearman's rank correlation rho	two.sided	ENSG00000068976	p-value FDR < 0.05	Transcriptomic
-0.24693	5.01625e+06	2.18059e-05	Spearman's rank correlation rho	two.sided	ENSG00000069020	p-value FDR < 0.05	Transcriptomic
0.309458	2.72069e+06	8.71803e-08	Spearman's rank correlation rho	two.sided	ENSG00000069188	p-value FDR < 0.05	Transcriptomic
-0.0974457	4.46088e+06	0.097678	Spearman's rank correlation rho	two.sided	ENSG00000069248	not significant	Transcriptomic
-0.177691	4.78706e+06	0.00238862	Spearman's rank correlation rho	two.sided	ENSG00000069275	p-value FDR < 0.05	Transcriptomic
-0.110511	4.51399e+06	0.060166	Spearman's rank correlation rho	two.sided	ENSG00000069329	not significant	Transcriptomic
0.233984	3.11369e+06	5.73662e-05	Spearman's rank correlation rho	two.sided	ENSG00000069345	p-value FDR < 0.05	Transcriptomic
0.238913	3.06176e+06	4.06941e-05	Spearman's rank correlation rho	two.sided	ENSG00000069399	p-value FDR < 0.05	Transcriptomic
-0.0317395	4.1938e+06	0.590367	Spearman's rank correlation rho	two.sided	ENSG00000069424	not significant	Transcriptomic
0.0953763	3.6771e+06	0.105043	Spearman's rank correlation rho	two.sided	ENSG00000069493	not significant	Transcriptomic
-0.125826	4.38948e+06	0.0334159	Spearman's rank correlation rho	two.sided	ENSG00000069509	p-value FDR < 0.1	Transcriptomic
-0.184267	2.27832e+06	0.00545914	Spearman's rank correlation rho	two.sided	ENSG00000069535	p-value FDR < 0.05	Transcriptomic
0.310308	2.80345e+06	6.84065e-08	Spearman's rank correlation rho	two.sided	ENSG00000069667	p-value FDR < 0.05	Transcriptomic
-0.0273896	3.44576e+06	0.652909	Spearman's rank correlation rho	two.sided	ENSG00000069696	not significant	Transcriptomic
0.252768	2.97493e+06	1.41406e-05	Spearman's rank correlation rho	two.sided	ENSG00000069702	p-value FDR < 0.05	Transcriptomic
-0.0636081	3.97532e+06	0.287104	Spearman's rank correlation rho	two.sided	ENSG00000069712	not significant	Transcriptomic
-0.15842	4.70873e+06	0.00686679	Spearman's rank correlation rho	two.sided	ENSG00000069849	p-value FDR < 0.05	Transcriptomic
-0.37379	5.24468e+06	7.5705e-11	Spearman's rank correlation rho	two.sided	ENSG00000069869	p-value FDR < 0.05	Transcriptomic
0.214244	3.19393e+06	0.000237419	Spearman's rank correlation rho	two.sided	ENSG00000069943	p-value FDR < 0.05	Transcriptomic
0.102989	3.57124e+06	0.0810144	Spearman's rank correlation rho	two.sided	ENSG00000069956	not significant	Transcriptomic
0.25301	3.00505e+06	1.33941e-05	Spearman's rank correlation rho	two.sided	ENSG00000069966	p-value FDR < 0.05	Transcriptomic
0.248255	3.05568e+06	1.89853e-05	Spearman's rank correlation rho	two.sided	ENSG00000069974	p-value FDR < 0.05	Transcriptomic
-0.385592	5.63213e+06	1.02531e-11	Spearman's rank correlation rho	two.sided	ENSG00000069998	p-value FDR < 0.05	Transcriptomic
-0.0392475	4.22432e+06	0.505583	Spearman's rank correlation rho	two.sided	ENSG00000070010	not significant	Transcriptomic
-0.323057	5.21276e+06	2.14454e-08	Spearman's rank correlation rho	two.sided	ENSG00000070018	p-value FDR < 0.05	Transcriptomic
-0.0171549	3.29979e+06	0.779422	Spearman's rank correlation rho	two.sided	ENSG00000070031	not significant	Transcriptomic
-0.0189581	4.14185e+06	0.747848	Spearman's rank correlation rho	two.sided	ENSG00000070047	not significant	Transcriptomic
-0.0465966	4.25419e+06	0.429228	Spearman's rank correlation rho	two.sided	ENSG00000070061	not significant	Transcriptomic
0.0688597	3.78489e+06	0.242419	Spearman's rank correlation rho	two.sided	ENSG00000070081	not significant	Transcriptomic
0.458984	1.93726e+06	6.84847e-16	Spearman's rank correlation rho	two.sided	ENSG00000070087	p-value FDR < 0.05	Transcriptomic
0.382546	1.00852e+06	7.25362e-09	Spearman's rank correlation rho	two.sided	ENSG00000070159	p-value FDR < 0.05	Transcriptomic
-0.309329	5.32214e+06	7.55714e-08	Spearman's rank correlation rho	two.sided	ENSG00000070182	p-value FDR < 0.05	Transcriptomic
0.371603	2.5543e+06	6.30222e-11	Spearman's rank correlation rho	two.sided	ENSG00000070190	p-value FDR < 0.05	Transcriptomic
0.0528876	3.84981e+06	0.369515	Spearman's rank correlation rho	two.sided	ENSG00000070214	not significant	Transcriptomic
0.247082	3.06045e+06	2.08441e-05	Spearman's rank correlation rho	two.sided	ENSG00000070269	p-value FDR < 0.05	Transcriptomic
-0.16851	4.74974e+06	0.00400417	Spearman's rank correlation rho	two.sided	ENSG00000070366	p-value FDR < 0.05	Transcriptomic
0.108431	3.62404e+06	0.0651861	Spearman's rank correlation rho	two.sided	ENSG00000070367	not significant	Transcriptomic
-0.123506	4.42654e+06	0.0365094	Spearman's rank correlation rho	two.sided	ENSG00000070371	p-value FDR < 0.1	Transcriptomic
0.171778	976984	0.0171993	Spearman's rank correlation rho	two.sided	ENSG00000070388	p-value FDR < 0.05	Transcriptomic
-0.369167	5.45102e+06	9.95592e-11	Spearman's rank correlation rho	two.sided	ENSG00000070404	p-value FDR < 0.05	Transcriptomic
0.319146	2.76752e+06	2.73831e-08	Spearman's rank correlation rho	two.sided	ENSG00000070413	p-value FDR < 0.05	Transcriptomic
-0.120334	4.55392e+06	0.0405791	Spearman's rank correlation rho	two.sided	ENSG00000070423	p-value FDR < 0.1	Transcriptomic
0.0175759	3.99334e+06	0.765675	Spearman's rank correlation rho	two.sided	ENSG00000070444	not significant	Transcriptomic
0.147307	3.46601e+06	0.0120245	Spearman's rank correlation rho	two.sided	ENSG00000070476	p-value FDR < 0.05	Transcriptomic
0.0494646	3.86372e+06	0.401342	Spearman's rank correlation rho	two.sided	ENSG00000070495	not significant	Transcriptomic
0.156175	3.42997e+06	0.0077117	Spearman's rank correlation rho	two.sided	ENSG00000070501	p-value FDR < 0.05	Transcriptomic
-0.532056	6.22748e+06	1.34782e-22	Spearman's rank correlation rho	two.sided	ENSG00000070526	p-value FDR < 0.05	Transcriptomic
-0.0966825	4.41182e+06	0.100938	Spearman's rank correlation rho	two.sided	ENSG00000070540	not significant	Transcriptomic
0.152105	3.44651e+06	0.00948176	Spearman's rank correlation rho	two.sided	ENSG00000070610	p-value FDR < 0.05	Transcriptomic
0.181983	3.32506e+06	0.0018601	Spearman's rank correlation rho	two.sided	ENSG00000070614	p-value FDR < 0.05	Transcriptomic
0.29605	2.83191e+06	2.95325e-07	Spearman's rank correlation rho	two.sided	ENSG00000070669	p-value FDR < 0.05	Transcriptomic
-0.13989	4.63341e+06	0.0171406	Spearman's rank correlation rho	two.sided	ENSG00000070718	p-value FDR < 0.05	Transcriptomic
0.306948	2.78806e+06	1.01179e-07	Spearman's rank correlation rho	two.sided	ENSG00000070731	p-value FDR < 0.05	Transcriptomic
-0.346839	5.47461e+06	1.27578e-09	Spearman's rank correlation rho	two.sided	ENSG00000070756	p-value FDR < 0.05	Transcriptomic
0.288801	2.74391e+06	7.04263e-07	Spearman's rank correlation rho	two.sided	ENSG00000070759	p-value FDR < 0.05	Transcriptomic
-0.290512	5.19158e+06	5.00509e-07	Spearman's rank correlation rho	two.sided	ENSG00000070761	p-value FDR < 0.05	Transcriptomic
-0.179071	4.79267e+06	0.00220539	Spearman's rank correlation rho	two.sided	ENSG00000070770	p-value FDR < 0.05	Transcriptomic
-0.279635	5.20144e+06	1.30951e-06	Spearman's rank correlation rho	two.sided	ENSG00000070785	p-value FDR < 0.05	Transcriptomic
-0.295226	5.26481e+06	3.04927e-07	Spearman's rank correlation rho	two.sided	ENSG00000070814	p-value FDR < 0.05	Transcriptomic
-0.352982	5.49958e+06	6.19702e-10	Spearman's rank correlation rho	two.sided	ENSG00000070831	p-value FDR < 0.05	Transcriptomic
0.117383	3.58765e+06	0.0457999	Spearman's rank correlation rho	two.sided	ENSG00000070882	p-value FDR < 0.1	Transcriptomic
0.0332496	3.31443e+06	0.583682	Spearman's rank correlation rho	two.sided	ENSG00000070915	not significant	Transcriptomic
-0.20008	4.77784e+06	0.000637108	Spearman's rank correlation rho	two.sided	ENSG00000070950	p-value FDR < 0.05	Transcriptomic
-0.127536	4.58319e+06	0.0299041	Spearman's rank correlation rho	two.sided	ENSG00000070961	p-value FDR < 0.1	Transcriptomic
-0.133235	3.20599e+06	0.0327576	Spearman's rank correlation rho	two.sided	ENSG00000070985	p-value FDR < 0.1	Transcriptomic
0.162944	3.40245e+06	0.00541143	Spearman's rank correlation rho	two.sided	ENSG00000071051	p-value FDR < 0.05	Transcriptomic
-0.125796	4.57612e+06	0.032235	Spearman's rank correlation rho	two.sided	ENSG00000071054	p-value FDR < 0.1	Transcriptomic
-0.0236928	4.16109e+06	0.687841	Spearman's rank correlation rho	two.sided	ENSG00000071073	not significant	Transcriptomic
-0.0651511	4.32961e+06	0.268784	Spearman's rank correlation rho	two.sided	ENSG00000071082	not significant	Transcriptomic
-0.0787954	4.38507e+06	0.180856	Spearman's rank correlation rho	two.sided	ENSG00000071127	not significant	Transcriptomic
0.321371	2.75848e+06	2.16432e-08	Spearman's rank correlation rho	two.sided	ENSG00000071189	p-value FDR < 0.05	Transcriptomic
-0.201649	4.88445e+06	0.00055093	Spearman's rank correlation rho	two.sided	ENSG00000071205	p-value FDR < 0.05	Transcriptomic
-0.211249	4.87271e+06	0.000298528	Spearman's rank correlation rho	two.sided	ENSG00000071242	p-value FDR < 0.05	Transcriptomic
0.0809449	3.69725e+06	0.169954	Spearman's rank correlation rho	two.sided	ENSG00000071243	not significant	Transcriptomic
-0.201592	4.88422e+06	0.000552965	Spearman's rank correlation rho	two.sided	ENSG00000071246	p-value FDR < 0.05	Transcriptomic
-0.107755	2.78212e+06	0.09106	Spearman's rank correlation rho	two.sided	ENSG00000071282	not significant	Transcriptomic
-0.249833	5.0803e+06	1.67298e-05	Spearman's rank correlation rho	two.sided	ENSG00000071462	p-value FDR < 0.05	Transcriptomic
0.300027	2.84524e+06	1.91218e-07	Spearman's rank correlation rho	two.sided	ENSG00000071537	p-value FDR < 0.05	Transcriptomic
-0.106892	3.96353e+06	0.0751892	Spearman's rank correlation rho	two.sided	ENSG00000071539	not significant	Transcriptomic
0.0121774	4.01529e+06	0.836411	Spearman's rank correlation rho	two.sided	ENSG00000071553	not significant	Transcriptomic
0.09139	3.6933e+06	0.12046	Spearman's rank correlation rho	two.sided	ENSG00000071564	not significant	Transcriptomic
-0.165211	4.73633e+06	0.00479203	Spearman's rank correlation rho	two.sided	ENSG00000071575	p-value FDR < 0.05	Transcriptomic
-0.205019	4.89814e+06	0.000441962	Spearman's rank correlation rho	two.sided	ENSG00000071626	p-value FDR < 0.05	Transcriptomic
-0.127756	4.58409e+06	0.0296198	Spearman's rank correlation rho	two.sided	ENSG00000071655	p-value FDR < 0.1	Transcriptomic
-0.0142443	4.12268e+06	0.80914	Spearman's rank correlation rho	two.sided	ENSG00000071794	not significant	Transcriptomic
-0.156385	4.70046e+06	0.00762886	Spearman's rank correlation rho	two.sided	ENSG00000071859	p-value FDR < 0.05	Transcriptomic
-0.157741	4.70597e+06	0.00711302	Spearman's rank correlation rho	two.sided	ENSG00000071889	p-value FDR < 0.05	Transcriptomic
-0.108555	4.50604e+06	0.0648781	Spearman's rank correlation rho	two.sided	ENSG00000071894	not significant	Transcriptomic
0.241153	1.10559e+06	0.00047975	Spearman's rank correlation rho	two.sided	ENSG00000071909	p-value FDR < 0.05	Transcriptomic
0.116134	3.59273e+06	0.0481733	Spearman's rank correlation rho	two.sided	ENSG00000071967	not significant	Transcriptomic
-0.112639	4.52264e+06	0.0553673	Spearman's rank correlation rho	two.sided	ENSG00000071994	not significant	Transcriptomic
-0.100373	4.47278e+06	0.0879685	Spearman's rank correlation rho	two.sided	ENSG00000072042	not significant	Transcriptomic
-0.174425	4.77378e+06	0.00287872	Spearman's rank correlation rho	two.sided	ENSG00000072062	p-value FDR < 0.05	Transcriptomic
-0.44418	5.80976e+06	2.10315e-15	Spearman's rank correlation rho	two.sided	ENSG00000072071	p-value FDR < 0.05	Transcriptomic
0.0361632	3.91779e+06	0.539626	Spearman's rank correlation rho	two.sided	ENSG00000072110	not significant	Transcriptomic
-0.0207265	4.14903e+06	0.725234	Spearman's rank correlation rho	two.sided	ENSG00000072121	not significant	Transcriptomic
0.137881	3.43232e+06	0.0192356	Spearman's rank correlation rho	two.sided	ENSG00000072134	p-value FDR < 0.05	Transcriptomic
-0.0997142	4.4701e+06	0.0900821	Spearman's rank correlation rho	two.sided	ENSG00000072135	not significant	Transcriptomic
-0.718723	6.98624e+06	2.28476e-47	Spearman's rank correlation rho	two.sided	ENSG00000072163	p-value FDR < 0.05	Transcriptomic
-0.0785022	4.33868e+06	0.183252	Spearman's rank correlation rho	two.sided	ENSG00000072195	not significant	Transcriptomic
0.074916	2.0009e+06	0.252654	Spearman's rank correlation rho	two.sided	ENSG00000072201	not significant	Transcriptomic
0.175528	3.3513e+06	0.00270378	Spearman's rank correlation rho	two.sided	ENSG00000072210	p-value FDR < 0.05	Transcriptomic
-0.01444	4.08097e+06	0.806899	Spearman's rank correlation rho	two.sided	ENSG00000072274	not significant	Transcriptomic
-0.239905	5.03995e+06	3.65544e-05	Spearman's rank correlation rho	two.sided	ENSG00000072310	p-value FDR < 0.05	Transcriptomic
0.167861	3.38247e+06	0.00414919	Spearman's rank correlation rho	two.sided	ENSG00000072364	p-value FDR < 0.05	Transcriptomic
0.237757	3.09835e+06	4.31041e-05	Spearman's rank correlation rho	two.sided	ENSG00000072401	p-value FDR < 0.05	Transcriptomic
0.0758325	3.64116e+06	0.200221	Spearman's rank correlation rho	two.sided	ENSG00000072415	not significant	Transcriptomic
-0.256055	4.89722e+06	1.16185e-05	Spearman's rank correlation rho	two.sided	ENSG00000072422	p-value FDR < 0.05	Transcriptomic
-0.162395	4.72488e+06	0.00557193	Spearman's rank correlation rho	two.sided	ENSG00000072501	p-value FDR < 0.05	Transcriptomic
-0.298712	5.22456e+06	2.28252e-07	Spearman's rank correlation rho	two.sided	ENSG00000072506	p-value FDR < 0.05	Transcriptomic
0.0394602	3.90439e+06	0.503278	Spearman's rank correlation rho	two.sided	ENSG00000072518	not significant	Transcriptomic
-0.0806352	3.66446e+06	0.184058	Spearman's rank correlation rho	two.sided	ENSG00000072571	not significant	Transcriptomic
-0.0205953	4.1485e+06	0.726903	Spearman's rank correlation rho	two.sided	ENSG00000072609	not significant	Transcriptomic
0.0620406	2.84377e+06	0.316197	Spearman's rank correlation rho	two.sided	ENSG00000072682	not significant	Transcriptomic
0.48185	2.10617e+06	2.8942e-18	Spearman's rank correlation rho	two.sided	ENSG00000072694	p-value FDR < 0.05	Transcriptomic
-0.13502	4.61361e+06	0.0214533	Spearman's rank correlation rho	two.sided	ENSG00000072736	p-value FDR < 0.1	Transcriptomic
-0.033226	4.15654e+06	0.573742	Spearman's rank correlation rho	two.sided	ENSG00000072756	not significant	Transcriptomic
-0.0173702	4.13539e+06	0.768338	Spearman's rank correlation rho	two.sided	ENSG00000072778	not significant	Transcriptomic
0.086349	3.71379e+06	0.142414	Spearman's rank correlation rho	two.sided	ENSG00000072786	not significant	Transcriptomic
0.182574	3.32266e+06	0.0017964	Spearman's rank correlation rho	two.sided	ENSG00000072803	p-value FDR < 0.05	Transcriptomic
-0.178147	4.78891e+06	0.00232666	Spearman's rank correlation rho	two.sided	ENSG00000072818	p-value FDR < 0.05	Transcriptomic
-0.000119579	1.84845e+06	0.998583	Spearman's rank correlation rho	two.sided	ENSG00000072832	not significant	Transcriptomic
0.435268	1.61638e+06	2.37133e-13	Spearman's rank correlation rho	two.sided	ENSG00000072840	p-value FDR < 0.05	Transcriptomic
0.107506	3.6278e+06	0.0675254	Spearman's rank correlation rho	two.sided	ENSG00000072849	not significant	Transcriptomic
0.161388	3.40878e+06	0.00587737	Spearman's rank correlation rho	two.sided	ENSG00000072858	p-value FDR < 0.05	Transcriptomic
0.184124	3.31636e+06	0.00163862	Spearman's rank correlation rho	two.sided	ENSG00000072864	p-value FDR < 0.05	Transcriptomic
0.0797882	3.7019e+06	0.176158	Spearman's rank correlation rho	two.sided	ENSG00000072952	not significant	Transcriptomic
0.0633934	3.69017e+06	0.284465	Spearman's rank correlation rho	two.sided	ENSG00000072954	not significant	Transcriptomic
-0.447817	5.88506e+06	1.04163e-15	Spearman's rank correlation rho	two.sided	ENSG00000072958	p-value FDR < 0.05	Transcriptomic
-0.310519	5.05617e+06	8.69815e-08	Spearman's rank correlation rho	two.sided	ENSG00000073008	p-value FDR < 0.05	Transcriptomic
-0.0428541	4.15188e+06	0.468803	Spearman's rank correlation rho	two.sided	ENSG00000073009	not significant	Transcriptomic
-0.0972633	4.46014e+06	0.0983099	Spearman's rank correlation rho	two.sided	ENSG00000073050	not significant	Transcriptomic
-0.284943	5.22302e+06	8.05197e-07	Spearman's rank correlation rho	two.sided	ENSG00000073060	p-value FDR < 0.05	Transcriptomic
-0.439529	5.79105e+06	4.42189e-15	Spearman's rank correlation rho	two.sided	ENSG00000073111	p-value FDR < 0.05	Transcriptomic
-0.227951	2.62222e+06	0.000440264	Spearman's rank correlation rho	two.sided	ENSG00000073146	p-value FDR < 0.05	Transcriptomic
0.407143	2.36032e+06	6.31736e-13	Spearman's rank correlation rho	two.sided	ENSG00000073150	p-value FDR < 0.05	Transcriptomic
-0.0389625	4.22316e+06	0.508681	Spearman's rank correlation rho	two.sided	ENSG00000073169	not significant	Transcriptomic
0.266725	2.19793e+06	1.20756e-05	Spearman's rank correlation rho	two.sided	ENSG00000073282	p-value FDR < 0.05	Transcriptomic
0.249493	3.05065e+06	1.71934e-05	Spearman's rank correlation rho	two.sided	ENSG00000073331	p-value FDR < 0.05	Transcriptomic
0.131432	3.53054e+06	0.0252047	Spearman's rank correlation rho	two.sided	ENSG00000073350	p-value FDR < 0.1	Transcriptomic
0.285462	2.84477e+06	8.38181e-07	Spearman's rank correlation rho	two.sided	ENSG00000073417	p-value FDR < 0.05	Transcriptomic
0.395926	2.38001e+06	3.28841e-12	Spearman's rank correlation rho	two.sided	ENSG00000073464	p-value FDR < 0.05	Transcriptomic
-0.20579	4.90128e+06	0.00042002	Spearman's rank correlation rho	two.sided	ENSG00000073536	p-value FDR < 0.05	Transcriptomic
-0.0354739	4.20898e+06	0.547388	Spearman's rank correlation rho	two.sided	ENSG00000073578	not significant	Transcriptomic
-0.203658	4.89261e+06	0.000483321	Spearman's rank correlation rho	two.sided	ENSG00000073584	p-value FDR < 0.05	Transcriptomic
-0.206482	4.90409e+06	0.000401206	Spearman's rank correlation rho	two.sided	ENSG00000073605	p-value FDR < 0.05	Transcriptomic
-0.188044	4.82914e+06	0.00129451	Spearman's rank correlation rho	two.sided	ENSG00000073614	p-value FDR < 0.05	Transcriptomic
0.0459361	3.12976e+06	0.452231	Spearman's rank correlation rho	two.sided	ENSG00000073670	not significant	Transcriptomic
0.151691	2.10475e+06	0.0172722	Spearman's rank correlation rho	two.sided	ENSG00000073711	p-value FDR < 0.05	Transcriptomic
-0.0227645	793886	0.770279	Spearman's rank correlation rho	two.sided	ENSG00000073712	not significant	Transcriptomic
0.453372	2.15368e+06	5.91285e-16	Spearman's rank correlation rho	two.sided	ENSG00000073737	p-value FDR < 0.05	Transcriptomic
0.551768	1.7112e+06	5.00914e-24	Spearman's rank correlation rho	two.sided	ENSG00000073756	p-value FDR < 0.05	Transcriptomic
-0.119277	4.54962e+06	0.0423886	Spearman's rank correlation rho	two.sided	ENSG00000073792	p-value FDR < 0.1	Transcriptomic
-0.0837401	4.35976e+06	0.155635	Spearman's rank correlation rho	two.sided	ENSG00000073803	not significant	Transcriptomic
0.103246	3.64511e+06	0.0792041	Spearman's rank correlation rho	two.sided	ENSG00000073849	not significant	Transcriptomic
0.191192	3.28763e+06	0.00106771	Spearman's rank correlation rho	two.sided	ENSG00000073861	p-value FDR < 0.05	Transcriptomic
-0.306734	5.14845e+06	1.14485e-07	Spearman's rank correlation rho	two.sided	ENSG00000073905	p-value FDR < 0.05	Transcriptomic
0.178818	3.33793e+06	0.002238	Spearman's rank correlation rho	two.sided	ENSG00000073910	p-value FDR < 0.05	Transcriptomic
0.32138	2.75844e+06	2.1623e-08	Spearman's rank correlation rho	two.sided	ENSG00000073921	p-value FDR < 0.05	Transcriptomic
0.236618	3.10298e+06	4.7012e-05	Spearman's rank correlation rho	two.sided	ENSG00000073969	p-value FDR < 0.05	Transcriptomic
0.0570252	3.83299e+06	0.333195	Spearman's rank correlation rho	two.sided	ENSG00000074054	not significant	Transcriptomic
-0.125098	4.57328e+06	0.0332116	Spearman's rank correlation rho	two.sided	ENSG00000074071	p-value FDR < 0.1	Transcriptomic
-0.100756	3.18737e+06	0.105708	Spearman's rank correlation rho	two.sided	ENSG00000074181	not significant	Transcriptomic
-0.182113	4.80503e+06	0.00184597	Spearman's rank correlation rho	two.sided	ENSG00000074201	p-value FDR < 0.05	Transcriptomic
0.136091	2.83402e+06	0.0253363	Spearman's rank correlation rho	two.sided	ENSG00000074219	p-value FDR < 0.1	Transcriptomic
0.202501	3.24166e+06	0.000521272	Spearman's rank correlation rho	two.sided	ENSG00000074266	p-value FDR < 0.05	Transcriptomic
-0.082469	3.8344e+06	0.171098	Spearman's rank correlation rho	two.sided	ENSG00000074276	not significant	Transcriptomic
0.209156	794585	0.00460211	Spearman's rank correlation rho	two.sided	ENSG00000074317	p-value FDR < 0.05	Transcriptomic
-0.0965587	4.45728e+06	0.100783	Spearman's rank correlation rho	two.sided	ENSG00000074319	not significant	Transcriptomic
-0.0875102	4.4205e+06	0.137104	Spearman's rank correlation rho	two.sided	ENSG00000074356	not significant	Transcriptomic
-0.121666	4.55933e+06	0.0383921	Spearman's rank correlation rho	two.sided	ENSG00000074370	p-value FDR < 0.1	Transcriptomic
-0.171955	4.71464e+06	0.00336302	Spearman's rank correlation rho	two.sided	ENSG00000074416	p-value FDR < 0.05	Transcriptomic
-0.244287	5.05776e+06	2.59938e-05	Spearman's rank correlation rho	two.sided	ENSG00000074582	p-value FDR < 0.05	Transcriptomic
0.0183226	922707	0.808198	Spearman's rank correlation rho	two.sided	ENSG00000074590	not significant	Transcriptomic
0.144426	3.47773e+06	0.0138251	Spearman's rank correlation rho	two.sided	ENSG00000074603	p-value FDR < 0.05	Transcriptomic
-0.0596873	4.13161e+06	0.314473	Spearman's rank correlation rho	two.sided	ENSG00000074621	not significant	Transcriptomic
0.490113	2.00892e+06	9.50446e-19	Spearman's rank correlation rho	two.sided	ENSG00000074657	p-value FDR < 0.05	Transcriptomic
0.331731	2.66055e+06	7.95674e-09	Spearman's rank correlation rho	two.sided	ENSG00000074660	p-value FDR < 0.05	Transcriptomic
0.424847	2.33787e+06	3.87715e-14	Spearman's rank correlation rho	two.sided	ENSG00000074695	p-value FDR < 0.05	Transcriptomic
0.126871	3.54908e+06	0.0307773	Spearman's rank correlation rho	two.sided	ENSG00000074696	p-value FDR < 0.1	Transcriptomic
0.0433215	3.88869e+06	0.462402	Spearman's rank correlation rho	two.sided	ENSG00000074706	not significant	Transcriptomic
0.0768887	3.75225e+06	0.191673	Spearman's rank correlation rho	two.sided	ENSG00000074755	not significant	Transcriptomic
-0.375295	5.59028e+06	3.93559e-11	Spearman's rank correlation rho	two.sided	ENSG00000074800	p-value FDR < 0.05	Transcriptomic
0.0523951	3.85181e+06	0.373996	Spearman's rank correlation rho	two.sided	ENSG00000074842	not significant	Transcriptomic
-0.244579	5.05895e+06	2.54041e-05	Spearman's rank correlation rho	two.sided	ENSG00000074855	p-value FDR < 0.05	Transcriptomic
0.227301	3.07632e+06	9.95397e-05	Spearman's rank correlation rho	two.sided	ENSG00000074935	p-value FDR < 0.05	Transcriptomic
-0.167488	4.69667e+06	0.00430154	Spearman's rank correlation rho	two.sided	ENSG00000074964	p-value FDR < 0.05	Transcriptomic
-0.195718	4.86034e+06	0.000805123	Spearman's rank correlation rho	two.sided	ENSG00000074966	p-value FDR < 0.05	Transcriptomic
0.184119	1.20608e+06	0.00791426	Spearman's rank correlation rho	two.sided	ENSG00000075035	p-value FDR < 0.05	Transcriptomic
0.0889751	3.66494e+06	0.131295	Spearman's rank correlation rho	two.sided	ENSG00000075089	not significant	Transcriptomic
-0.140388	4.35362e+06	0.0179255	Spearman's rank correlation rho	two.sided	ENSG00000075131	p-value FDR < 0.05	Transcriptomic
-0.0084108	4.09897e+06	0.886595	Spearman's rank correlation rho	two.sided	ENSG00000075142	not significant	Transcriptomic
0.0157842	3.95938e+06	0.789326	Spearman's rank correlation rho	two.sided	ENSG00000075151	not significant	Transcriptomic
-0.235369	4.86728e+06	5.65603e-05	Spearman's rank correlation rho	two.sided	ENSG00000075188	p-value FDR < 0.05	Transcriptomic
-0.313183	3.21858e+06	5.63121e-07	Spearman's rank correlation rho	two.sided	ENSG00000075213	p-value FDR < 0.05	Transcriptomic
-0.105145	4.39988e+06	0.0748214	Spearman's rank correlation rho	two.sided	ENSG00000075218	not significant	Transcriptomic
0.143111	3.20269e+06	0.0161743	Spearman's rank correlation rho	two.sided	ENSG00000075223	p-value FDR < 0.05	Transcriptomic
0.0864988	3.71319e+06	0.14172	Spearman's rank correlation rho	two.sided	ENSG00000075234	not significant	Transcriptomic
0.0389273	3.90655e+06	0.509065	Spearman's rank correlation rho	two.sided	ENSG00000075239	not significant	Transcriptomic
-0.340788	5.45001e+06	2.55928e-09	Spearman's rank correlation rho	two.sided	ENSG00000075240	p-value FDR < 0.05	Transcriptomic
0.22616	3.11306e+06	0.000105131	Spearman's rank correlation rho	two.sided	ENSG00000075275	p-value FDR < 0.05	Transcriptomic
0.0747128	1.38773e+06	0.283482	Spearman's rank correlation rho	two.sided	ENSG00000075290	not significant	Transcriptomic
0.212112	3.2026e+06	0.000274751	Spearman's rank correlation rho	two.sided	ENSG00000075292	p-value FDR < 0.05	Transcriptomic
0.138194	3.50306e+06	0.0185479	Spearman's rank correlation rho	two.sided	ENSG00000075303	p-value FDR < 0.05	Transcriptomic
-0.115882	4.48906e+06	0.0490574	Spearman's rank correlation rho	two.sided	ENSG00000075336	not significant	Transcriptomic
0.418127	2.31659e+06	1.29106e-13	Spearman's rank correlation rho	two.sided	ENSG00000075340	p-value FDR < 0.05	Transcriptomic
-0.0781165	2.9794e+06	0.213797	Spearman's rank correlation rho	two.sided	ENSG00000075391	not significant	Transcriptomic
0.0149722	4.00393e+06	0.799587	Spearman's rank correlation rho	two.sided	ENSG00000075399	not significant	Transcriptomic
-0.158015	4.70708e+06	0.00701279	Spearman's rank correlation rho	two.sided	ENSG00000075407	p-value FDR < 0.05	Transcriptomic
-0.046957	4.25566e+06	0.425663	Spearman's rank correlation rho	two.sided	ENSG00000075413	not significant	Transcriptomic
-0.322611	5.37613e+06	1.89686e-08	Spearman's rank correlation rho	two.sided	ENSG00000075415	p-value FDR < 0.05	Transcriptomic
0.302064	2.83696e+06	1.56482e-07	Spearman's rank correlation rho	two.sided	ENSG00000075420	p-value FDR < 0.05	Transcriptomic
0.332206	2.71444e+06	6.69754e-09	Spearman's rank correlation rho	two.sided	ENSG00000075426	p-value FDR < 0.05	Transcriptomic
0.0273391	3.95366e+06	0.642903	Spearman's rank correlation rho	two.sided	ENSG00000075539	not significant	Transcriptomic
0.0251507	3.96255e+06	0.66973	Spearman's rank correlation rho	two.sided	ENSG00000075568	not significant	Transcriptomic
0.0429287	3.7708e+06	0.468809	Spearman's rank correlation rho	two.sided	ENSG00000075618	not significant	Transcriptomic
-0.124057	4.56905e+06	0.034716	Spearman's rank correlation rho	two.sided	ENSG00000075624	p-value FDR < 0.1	Transcriptomic
0.105509	657567	0.178756	Spearman's rank correlation rho	two.sided	ENSG00000075643	not significant	Transcriptomic
-0.0980966	4.37181e+06	0.0966082	Spearman's rank correlation rho	two.sided	ENSG00000075651	not significant	Transcriptomic
-0.196174	4.81206e+06	0.000798986	Spearman's rank correlation rho	two.sided	ENSG00000075702	p-value FDR < 0.05	Transcriptomic
-0.0487719	4.26303e+06	0.407976	Spearman's rank correlation rho	two.sided	ENSG00000075711	not significant	Transcriptomic
0.136067	3.5117e+06	0.020454	Spearman's rank correlation rho	two.sided	ENSG00000075785	p-value FDR < 0.05	Transcriptomic
0.10919	3.62095e+06	0.0633168	Spearman's rank correlation rho	two.sided	ENSG00000075790	not significant	Transcriptomic
-0.213201	4.9314e+06	0.000255043	Spearman's rank correlation rho	two.sided	ENSG00000075826	p-value FDR < 0.05	Transcriptomic
0.0348022	3.92332e+06	0.555003	Spearman's rank correlation rho	two.sided	ENSG00000075856	not significant	Transcriptomic
0.157594	3.4242e+06	0.00716751	Spearman's rank correlation rho	two.sided	ENSG00000075884	p-value FDR < 0.05	Transcriptomic
-0.456776	5.86043e+06	2.65314e-16	Spearman's rank correlation rho	two.sided	ENSG00000075914	p-value FDR < 0.05	Transcriptomic
-0.192937	4.79904e+06	0.000978111	Spearman's rank correlation rho	two.sided	ENSG00000075945	p-value FDR < 0.05	Transcriptomic
-0.0142429	4.12268e+06	0.809158	Spearman's rank correlation rho	two.sided	ENSG00000075975	not significant	Transcriptomic
-0.300966	5.28815e+06	1.74369e-07	Spearman's rank correlation rho	two.sided	ENSG00000076003	p-value FDR < 0.05	Transcriptomic
-0.279462	5.14712e+06	1.38763e-06	Spearman's rank correlation rho	two.sided	ENSG00000076043	p-value FDR < 0.05	Transcriptomic
0.244532	3.03916e+06	2.63386e-05	Spearman's rank correlation rho	two.sided	ENSG00000076053	p-value FDR < 0.05	Transcriptomic
-0.220052	4.80692e+06	0.000171411	Spearman's rank correlation rho	two.sided	ENSG00000076067	p-value FDR < 0.05	Transcriptomic
0.220489	3.16854e+06	0.000153546	Spearman's rank correlation rho	two.sided	ENSG00000076108	p-value FDR < 0.05	Transcriptomic
0.0266684	3.95638e+06	0.651077	Spearman's rank correlation rho	two.sided	ENSG00000076201	not significant	Transcriptomic
-0.178124	4.78882e+06	0.00232974	Spearman's rank correlation rho	two.sided	ENSG00000076242	p-value FDR < 0.05	Transcriptomic
-0.000304208	4.06602e+06	0.995884	Spearman's rank correlation rho	two.sided	ENSG00000076248	not significant	Transcriptomic
0.0868877	3.52292e+06	0.143425	Spearman's rank correlation rho	two.sided	ENSG00000076258	not significant	Transcriptomic
0.0817923	3.73232e+06	0.164776	Spearman's rank correlation rho	two.sided	ENSG00000076321	not significant	Transcriptomic
0.162966	3.2294e+06	0.00582376	Spearman's rank correlation rho	two.sided	ENSG00000076351	p-value FDR < 0.05	Transcriptomic
-0.00423404	3.87448e+06	0.943266	Spearman's rank correlation rho	two.sided	ENSG00000076356	not significant	Transcriptomic
-0.0522605	4.05977e+06	0.379411	Spearman's rank correlation rho	two.sided	ENSG00000076382	not significant	Transcriptomic
0.284526	2.90825e+06	8.36798e-07	Spearman's rank correlation rho	two.sided	ENSG00000076513	p-value FDR < 0.05	Transcriptomic
0.362055	2.59311e+06	2.07254e-10	Spearman's rank correlation rho	two.sided	ENSG00000076554	p-value FDR < 0.05	Transcriptomic
0.422416	2.32355e+06	6.18452e-14	Spearman's rank correlation rho	two.sided	ENSG00000076555	p-value FDR < 0.05	Transcriptomic
-0.1197	4.55134e+06	0.041655	Spearman's rank correlation rho	two.sided	ENSG00000076604	p-value FDR < 0.1	Transcriptomic
-0.210569	4.9207e+06	0.000305084	Spearman's rank correlation rho	two.sided	ENSG00000076641	p-value FDR < 0.05	Transcriptomic
-0.0481954	4.26069e+06	0.413547	Spearman's rank correlation rho	two.sided	ENSG00000076650	not significant	Transcriptomic
0.132665	3.52553e+06	0.0238555	Spearman's rank correlation rho	two.sided	ENSG00000076662	p-value FDR < 0.1	Transcriptomic
0.247463	3.0589e+06	2.02222e-05	Spearman's rank correlation rho	two.sided	ENSG00000076685	p-value FDR < 0.05	Transcriptomic
-0.19407	2.38988e+06	0.00318978	Spearman's rank correlation rho	two.sided	ENSG00000076706	p-value FDR < 0.05	Transcriptomic
0.0899862	1.8695e+06	0.172876	Spearman's rank correlation rho	two.sided	ENSG00000076716	not significant	Transcriptomic
-0.0801869	4.39073e+06	0.173252	Spearman's rank correlation rho	two.sided	ENSG00000076770	not significant	Transcriptomic
-0.422532	4.98462e+06	2.23193e-13	Spearman's rank correlation rho	two.sided	ENSG00000076826	p-value FDR < 0.05	Transcriptomic
-0.00125397	3.43272e+06	0.983515	Spearman's rank correlation rho	two.sided	ENSG00000076864	not significant	Transcriptomic
0.0551717	3.84052e+06	0.349172	Spearman's rank correlation rho	two.sided	ENSG00000076924	not significant	Transcriptomic
-0.310064	5.32513e+06	7.01309e-08	Spearman's rank correlation rho	two.sided	ENSG00000076928	p-value FDR < 0.05	Transcriptomic
-0.161675	4.72196e+06	0.00578879	Spearman's rank correlation rho	two.sided	ENSG00000076944	p-value FDR < 0.05	Transcriptomic
-0.174345	4.77346e+06	0.00289176	Spearman's rank correlation rho	two.sided	ENSG00000076984	p-value FDR < 0.05	Transcriptomic
0.169153	3.37721e+06	0.00386498	Spearman's rank correlation rho	two.sided	ENSG00000077044	p-value FDR < 0.05	Transcriptomic
-0.25922	1.43946e+06	0.000304491	Spearman's rank correlation rho	two.sided	ENSG00000077063	p-value FDR < 0.05	Transcriptomic
-0.152467	4.68453e+06	0.0093109	Spearman's rank correlation rho	two.sided	ENSG00000077097	p-value FDR < 0.05	Transcriptomic
0.0637525	3.80564e+06	0.279218	Spearman's rank correlation rho	two.sided	ENSG00000077147	not significant	Transcriptomic
-0.0845202	4.40834e+06	0.151093	Spearman's rank correlation rho	two.sided	ENSG00000077150	not significant	Transcriptomic
-0.126679	4.39281e+06	0.0322259	Spearman's rank correlation rho	two.sided	ENSG00000077152	p-value FDR < 0.1	Transcriptomic
0.495687	2.04992e+06	2.17784e-19	Spearman's rank correlation rho	two.sided	ENSG00000077157	p-value FDR < 0.05	Transcriptomic
0.00108447	4.06038e+06	0.985329	Spearman's rank correlation rho	two.sided	ENSG00000077232	not significant	Transcriptomic
-0.132085	4.60168e+06	0.0244821	Spearman's rank correlation rho	two.sided	ENSG00000077235	p-value FDR < 0.1	Transcriptomic
0.523028	1.93879e+06	9.16981e-22	Spearman's rank correlation rho	two.sided	ENSG00000077238	p-value FDR < 0.05	Transcriptomic
0.160898	3.41077e+06	0.00603139	Spearman's rank correlation rho	two.sided	ENSG00000077254	p-value FDR < 0.05	Transcriptomic
-0.258551	5.11574e+06	8.1952e-06	Spearman's rank correlation rho	two.sided	ENSG00000077312	p-value FDR < 0.05	Transcriptomic
-0.0493154	1.96558e+06	0.462703	Spearman's rank correlation rho	two.sided	ENSG00000077327	not significant	Transcriptomic
-0.219081	4.9553e+06	0.000169589	Spearman's rank correlation rho	two.sided	ENSG00000077348	p-value FDR < 0.05	Transcriptomic
-0.418547	5.76609e+06	9.97576e-14	Spearman's rank correlation rho	two.sided	ENSG00000077380	p-value FDR < 0.05	Transcriptomic
0.131133	3.53176e+06	0.0255411	Spearman's rank correlation rho	two.sided	ENSG00000077420	p-value FDR < 0.1	Transcriptomic
0.045644	3.87925e+06	0.438733	Spearman's rank correlation rho	two.sided	ENSG00000077454	not significant	Transcriptomic
0.228167	3.10499e+06	9.08618e-05	Spearman's rank correlation rho	two.sided	ENSG00000077458	p-value FDR < 0.05	Transcriptomic
-0.0299487	4.18652e+06	0.61151	Spearman's rank correlation rho	two.sided	ENSG00000077463	not significant	Transcriptomic
-0.140135	4.58663e+06	0.0171374	Spearman's rank correlation rho	two.sided	ENSG00000077514	p-value FDR < 0.05	Transcriptomic
-0.0899154	4.43027e+06	0.12659	Spearman's rank correlation rho	two.sided	ENSG00000077549	not significant	Transcriptomic
0.15181	3.41217e+06	0.00974981	Spearman's rank correlation rho	two.sided	ENSG00000077585	p-value FDR < 0.05	Transcriptomic
0.102834	1.19619e+06	0.147332	Spearman's rank correlation rho	two.sided	ENSG00000077616	not significant	Transcriptomic
0.253616	3.03389e+06	1.2314e-05	Spearman's rank correlation rho	two.sided	ENSG00000077684	p-value FDR < 0.05	Transcriptomic
0.118172	3.54749e+06	0.0447231	Spearman's rank correlation rho	two.sided	ENSG00000077713	p-value FDR < 0.1	Transcriptomic
-0.0157701	4.12889e+06	0.789152	Spearman's rank correlation rho	two.sided	ENSG00000077721	not significant	Transcriptomic
0.352634	2.55058e+06	7.92098e-10	Spearman's rank correlation rho	two.sided	ENSG00000077782	p-value FDR < 0.05	Transcriptomic
-0.251993	5.08908e+06	1.4052e-05	Spearman's rank correlation rho	two.sided	ENSG00000077809	p-value FDR < 0.05	Transcriptomic
-0.122666	1.51942e+06	0.0827749	Spearman's rank correlation rho	two.sided	ENSG00000077935	not significant	Transcriptomic
0.130911	615803	0.0968185	Spearman's rank correlation rho	two.sided	ENSG00000077943	not significant	Transcriptomic
0.296025	2.832e+06	2.96012e-07	Spearman's rank correlation rho	two.sided	ENSG00000077984	p-value FDR < 0.05	Transcriptomic
0.259811	2.51e+06	1.37392e-05	Spearman's rank correlation rho	two.sided	ENSG00000078018	p-value FDR < 0.05	Transcriptomic
-0.00771673	4.05392e+06	0.896078	Spearman's rank correlation rho	two.sided	ENSG00000078043	not significant	Transcriptomic
-0.20157	2.56589e+06	0.00194317	Spearman's rank correlation rho	two.sided	ENSG00000078053	p-value FDR < 0.05	Transcriptomic
-0.0286661	4.18131e+06	0.626855	Spearman's rank correlation rho	two.sided	ENSG00000078061	not significant	Transcriptomic
-0.168331	4.74902e+06	0.0040436	Spearman's rank correlation rho	two.sided	ENSG00000078070	p-value FDR < 0.05	Transcriptomic
0.218105	2.92239e+06	0.000223482	Spearman's rank correlation rho	two.sided	ENSG00000078081	p-value FDR < 0.05	Transcriptomic
-0.0139816	2.33617e+06	0.829391	Spearman's rank correlation rho	two.sided	ENSG00000078114	not significant	Transcriptomic
-0.309145	5.32139e+06	7.69964e-08	Spearman's rank correlation rho	two.sided	ENSG00000078124	p-value FDR < 0.05	Transcriptomic
-0.0224263	4.15594e+06	0.70372	Spearman's rank correlation rho	two.sided	ENSG00000078140	not significant	Transcriptomic
0.205261	3.23044e+06	0.000434981	Spearman's rank correlation rho	two.sided	ENSG00000078142	p-value FDR < 0.05	Transcriptomic
-0.229953	4.9995e+06	7.7455e-05	Spearman's rank correlation rho	two.sided	ENSG00000078177	p-value FDR < 0.05	Transcriptomic
0.0640465	3.76523e+06	0.277839	Spearman's rank correlation rho	two.sided	ENSG00000078237	not significant	Transcriptomic
0.125385	3.48207e+06	0.0334206	Spearman's rank correlation rho	two.sided	ENSG00000078246	p-value FDR < 0.1	Transcriptomic
-0.403912	5.7066e+06	8.3151e-13	Spearman's rank correlation rho	two.sided	ENSG00000078269	p-value FDR < 0.05	Transcriptomic
0.524174	1.93413e+06	7.21203e-22	Spearman's rank correlation rho	two.sided	ENSG00000078304	p-value FDR < 0.05	Transcriptomic
-0.26373	5.03124e+06	5.71277e-06	Spearman's rank correlation rho	two.sided	ENSG00000078319	p-value FDR < 0.05	Transcriptomic
0.0586633	3.82633e+06	0.319472	Spearman's rank correlation rho	two.sided	ENSG00000078369	not significant	Transcriptomic
0.0600704	2.11187e+06	0.356176	Spearman's rank correlation rho	two.sided	ENSG00000078399	not significant	Transcriptomic
-0.117372	4.0444e+06	0.050174	Spearman's rank correlation rho	two.sided	ENSG00000078401	not significant	Transcriptomic
-0.121784	4.55981e+06	0.0382037	Spearman's rank correlation rho	two.sided	ENSG00000078403	p-value FDR < 0.1	Transcriptomic
0.0367074	3.87521e+06	0.53425	Spearman's rank correlation rho	two.sided	ENSG00000078487	not significant	Transcriptomic
0.471823	2.12479e+06	1.99455e-17	Spearman's rank correlation rho	two.sided	ENSG00000078589	p-value FDR < 0.05	Transcriptomic
-0.314109	5.34157e+06	4.63145e-08	Spearman's rank correlation rho	two.sided	ENSG00000078596	p-value FDR < 0.05	Transcriptomic
0.0967576	3.67149e+06	0.10008	Spearman's rank correlation rho	two.sided	ENSG00000078618	not significant	Transcriptomic
-0.249198	5.07772e+06	1.76048e-05	Spearman's rank correlation rho	two.sided	ENSG00000078668	p-value FDR < 0.05	Transcriptomic
-0.00972063	4.1043e+06	0.869082	Spearman's rank correlation rho	two.sided	ENSG00000078674	not significant	Transcriptomic
-0.103924	4.48721e+06	0.0772449	Spearman's rank correlation rho	two.sided	ENSG00000078687	not significant	Transcriptomic
0.0378351	3.91099e+06	0.521032	Spearman's rank correlation rho	two.sided	ENSG00000078699	not significant	Transcriptomic
0.296248	2.8606e+06	2.76292e-07	Spearman's rank correlation rho	two.sided	ENSG00000078747	p-value FDR < 0.05	Transcriptomic
0.0899981	1.63704e+06	0.18252	Spearman's rank correlation rho	two.sided	ENSG00000078795	not significant	Transcriptomic
0.231662	3.05896e+06	7.23402e-05	Spearman's rank correlation rho	two.sided	ENSG00000078804	p-value FDR < 0.05	Transcriptomic
0.181553	3.32681e+06	0.00190777	Spearman's rank correlation rho	two.sided	ENSG00000078808	p-value FDR < 0.05	Transcriptomic
0.00203418	2.88973e+06	0.974011	Spearman's rank correlation rho	two.sided	ENSG00000078814	not significant	Transcriptomic
0.247247	1.96026e+06	7.77445e-05	Spearman's rank correlation rho	two.sided	ENSG00000078900	p-value FDR < 0.05	Transcriptomic
0.120719	3.57409e+06	0.0399364	Spearman's rank correlation rho	two.sided	ENSG00000078902	p-value FDR < 0.1	Transcriptomic
-0.232017	4.90499e+06	7.04641e-05	Spearman's rank correlation rho	two.sided	ENSG00000078967	p-value FDR < 0.05	Transcriptomic
-0.0752753	4.37076e+06	0.20119	Spearman's rank correlation rho	two.sided	ENSG00000079134	not significant	Transcriptomic
-0.0593001	3.43652e+06	0.332587	Spearman's rank correlation rho	two.sided	ENSG00000079150	not significant	Transcriptomic
0.135775	1.41159e+06	0.0472811	Spearman's rank correlation rho	two.sided	ENSG00000079156	p-value FDR < 0.1	Transcriptomic
0.146008	1.82365e+06	0.0255145	Spearman's rank correlation rho	two.sided	ENSG00000079215	p-value FDR < 0.1	Transcriptomic
-0.00750666	4.0953e+06	0.898716	Spearman's rank correlation rho	two.sided	ENSG00000079246	not significant	Transcriptomic
0.027596	3.7913e+06	0.642121	Spearman's rank correlation rho	two.sided	ENSG00000079257	not significant	Transcriptomic
0.199086	3.25554e+06	0.000649927	Spearman's rank correlation rho	two.sided	ENSG00000079263	p-value FDR < 0.05	Transcriptomic
0.242829	3.07774e+06	2.91374e-05	Spearman's rank correlation rho	two.sided	ENSG00000079277	p-value FDR < 0.05	Transcriptomic
-0.195293	4.85861e+06	0.000826987	Spearman's rank correlation rho	two.sided	ENSG00000079308	p-value FDR < 0.05	Transcriptomic
0.0711487	3.77558e+06	0.227079	Spearman's rank correlation rho	two.sided	ENSG00000079313	not significant	Transcriptomic
0.174295	3.35631e+06	0.0029	Spearman's rank correlation rho	two.sided	ENSG00000079332	p-value FDR < 0.05	Transcriptomic
-0.0468282	4.25513e+06	0.426935	Spearman's rank correlation rho	two.sided	ENSG00000079335	not significant	Transcriptomic
-0.193907	4.32142e+06	0.00113276	Spearman's rank correlation rho	two.sided	ENSG00000079337	p-value FDR < 0.05	Transcriptomic
0.0859777	3.63896e+06	0.145547	Spearman's rank correlation rho	two.sided	ENSG00000079385	not significant	Transcriptomic
0.130485	3.53439e+06	0.0262837	Spearman's rank correlation rho	two.sided	ENSG00000079387	p-value FDR < 0.1	Transcriptomic
-0.162619	2.23667e+06	0.0143871	Spearman's rank correlation rho	two.sided	ENSG00000079393	p-value FDR < 0.05	Transcriptomic
0.143845	3.48009e+06	0.0142155	Spearman's rank correlation rho	two.sided	ENSG00000079432	p-value FDR < 0.05	Transcriptomic
-0.024603	4.03687e+06	0.678109	Spearman's rank correlation rho	two.sided	ENSG00000079435	not significant	Transcriptomic
0.107893	3.62622e+06	0.0665389	Spearman's rank correlation rho	two.sided	ENSG00000079459	not significant	Transcriptomic
-0.342898	5.45859e+06	2.01097e-09	Spearman's rank correlation rho	two.sided	ENSG00000079462	p-value FDR < 0.05	Transcriptomic
-0.0855835	3.72184e+06	0.157722	Spearman's rank correlation rho	two.sided	ENSG00000079482	not significant	Transcriptomic
-0.274382	5.18009e+06	2.09825e-06	Spearman's rank correlation rho	two.sided	ENSG00000079616	p-value FDR < 0.05	Transcriptomic
-0.271031	5.1132e+06	2.93446e-06	Spearman's rank correlation rho	two.sided	ENSG00000079691	p-value FDR < 0.05	Transcriptomic
-0.115701	4.53508e+06	0.0490197	Spearman's rank correlation rho	two.sided	ENSG00000079739	not significant	Transcriptomic
-0.201761	4.83454e+06	0.000559279	Spearman's rank correlation rho	two.sided	ENSG00000079785	p-value FDR < 0.05	Transcriptomic
0.0747686	3.76087e+06	0.204248	Spearman's rank correlation rho	two.sided	ENSG00000079805	not significant	Transcriptomic
0.0757747	3.75678e+06	0.198208	Spearman's rank correlation rho	two.sided	ENSG00000079819	not significant	Transcriptomic
0.34715	2.33771e+06	2.71333e-09	Spearman's rank correlation rho	two.sided	ENSG00000079931	p-value FDR < 0.05	Transcriptomic
0.423427	2.34364e+06	4.80552e-14	Spearman's rank correlation rho	two.sided	ENSG00000079950	p-value FDR < 0.05	Transcriptomic
-0.191111	4.84161e+06	0.00107302	Spearman's rank correlation rho	two.sided	ENSG00000079974	p-value FDR < 0.05	Transcriptomic
0.0695268	3.78217e+06	0.237875	Spearman's rank correlation rho	two.sided	ENSG00000079999	not significant	Transcriptomic
0.165515	2.67711e+06	0.00661374	Spearman's rank correlation rho	two.sided	ENSG00000080007	p-value FDR < 0.05	Transcriptomic
0.0110836	898529	0.883924	Spearman's rank correlation rho	two.sided	ENSG00000080031	not significant	Transcriptomic
0.0965924	1.55989e+06	0.155231	Spearman's rank correlation rho	two.sided	ENSG00000080166	not significant	Transcriptomic
-0.121132	4.55716e+06	0.0392557	Spearman's rank correlation rho	two.sided	ENSG00000080189	p-value FDR < 0.1	Transcriptomic
-0.0307421	4.14655e+06	0.602733	Spearman's rank correlation rho	two.sided	ENSG00000080200	not significant	Transcriptomic
0.103176	3.57049e+06	0.0804632	Spearman's rank correlation rho	two.sided	ENSG00000080298	not significant	Transcriptomic
0.101761	3.65115e+06	0.083642	Spearman's rank correlation rho	two.sided	ENSG00000080345	not significant	Transcriptomic
0.160799	3.41117e+06	0.00606283	Spearman's rank correlation rho	two.sided	ENSG00000080371	p-value FDR < 0.05	Transcriptomic
0.0169801	3.51998e+06	0.778051	Spearman's rank correlation rho	two.sided	ENSG00000080493	not significant	Transcriptomic
-0.0537108	4.28311e+06	0.3621	Spearman's rank correlation rho	two.sided	ENSG00000080503	not significant	Transcriptomic
0.167396	3.38436e+06	0.00425595	Spearman's rank correlation rho	two.sided	ENSG00000080546	p-value FDR < 0.05	Transcriptomic
0.277304	2.55999e+06	2.7774e-06	Spearman's rank correlation rho	two.sided	ENSG00000080573	p-value FDR < 0.05	Transcriptomic
-0.0317599	4.19388e+06	0.590127	Spearman's rank correlation rho	two.sided	ENSG00000080603	not significant	Transcriptomic
-0.128382	4.58663e+06	0.0288251	Spearman's rank correlation rho	two.sided	ENSG00000080608	p-value FDR < 0.1	Transcriptomic
0.0697823	3.74215e+06	0.236967	Spearman's rank correlation rho	two.sided	ENSG00000080802	not significant	Transcriptomic
0.0950843	3.67829e+06	0.106117	Spearman's rank correlation rho	two.sided	ENSG00000080815	not significant	Transcriptomic
0.0201608	3.94178e+06	0.73289	Spearman's rank correlation rho	two.sided	ENSG00000080819	not significant	Transcriptomic
0.387124	2.49121e+06	8.35918e-12	Spearman's rank correlation rho	two.sided	ENSG00000080822	p-value FDR < 0.05	Transcriptomic
-0.0957531	4.13919e+06	0.10797	Spearman's rank correlation rho	two.sided	ENSG00000080823	not significant	Transcriptomic
-0.0249037	4.16601e+06	0.672785	Spearman's rank correlation rho	two.sided	ENSG00000080824	not significant	Transcriptomic
0.125267	3.44639e+06	0.0339004	Spearman's rank correlation rho	two.sided	ENSG00000080839	p-value FDR < 0.1	Transcriptomic
0.194283	3.27506e+06	0.000881068	Spearman's rank correlation rho	two.sided	ENSG00000080845	p-value FDR < 0.05	Transcriptomic
-0.571525	6.25666e+06	2.25215e-26	Spearman's rank correlation rho	two.sided	ENSG00000080854	p-value FDR < 0.05	Transcriptomic
0.0722773	3.73212e+06	0.220578	Spearman's rank correlation rho	two.sided	ENSG00000080947	not significant	Transcriptomic
0.00277171	3.92902e+06	0.962712	Spearman's rank correlation rho	two.sided	ENSG00000080986	not significant	Transcriptomic
-0.087106	4.41885e+06	0.138935	Spearman's rank correlation rho	two.sided	ENSG00000081014	not significant	Transcriptomic
0.278614	2.93228e+06	1.43627e-06	Spearman's rank correlation rho	two.sided	ENSG00000081019	p-value FDR < 0.05	Transcriptomic
-0.611527	6.2175e+06	1.27476e-30	Spearman's rank correlation rho	two.sided	ENSG00000081026	p-value FDR < 0.05	Transcriptomic
-0.0875839	674976	0.278512	Spearman's rank correlation rho	two.sided	ENSG00000081041	not significant	Transcriptomic
0.567857	1.43344e+06	1.54785e-24	Spearman's rank correlation rho	two.sided	ENSG00000081052	p-value FDR < 0.05	Transcriptomic
-0.435161	5.83362e+06	7.90493e-15	Spearman's rank correlation rho	two.sided	ENSG00000081059	p-value FDR < 0.05	Transcriptomic
0.463336	2.18142e+06	7.71513e-17	Spearman's rank correlation rho	two.sided	ENSG00000081087	p-value FDR < 0.05	Transcriptomic
-0.175823	3.90025e+06	0.00368793	Spearman's rank correlation rho	two.sided	ENSG00000081148	p-value FDR < 0.05	Transcriptomic
[truncated: 19,269 more rows]

## Sheet: Fig_2_e
sample_anon	log2 intensity	sample_age_w
EPI.U39.BGK	23.4422	25.7
EPI.45U.GOA	26.8926	1.7
EPI.0OZ.HSS	23.4534	106
EPI.EEI.1EZ	25.6494	14.9
EPI.1GU.YPZ	23.8792	15.6
EPI.PRS.AR6	21.7688	107.7
EPI.2Y4.F64	24.0038	27
EPI.ZVD.QKE	23.7482	28.7
EPI.0UN.L2J	24.8001	14
EPI.ZLS.53G	20.6527	102.7
EPI.LV5.LCD	23.9085	17.7
EPI.KM2.5Z8	23.7715	26.9
EPI.GWY.VQU	27.0312	4.9
EPI.N65.WUN	27.3087	2.1
EPI.FOV.28I	23.0944	105.9
EPI.EWY.YCM	24.8085	23.1
EPI.7H3.QK5	20.8791	106.9
EPI.456.DMI	27.1593	10.1
EPI.WUF.XRG	24.9826	35.1
EPI.AEH.XJE	20.9193	112.4
EPI.SNJ.9AK	22.5726	51.3
EPI.VY1.4D4	27.1651	2.7
EPI.Z30.3Q9	23.1608	101
EPI.JO2.YGY	26.8066	1.6
EPI.5PN.T0L	22.9521	101
EPI.IHN.IEC	23.325	38.6
EPI.NUV.81R	22.5859	110.4
EPI.QPE.E9L	26.5878	0.9
EPI.HRA.DI8	23.4968	99
EPI.UGQ.16I	23.7848	39.9
EPI.9SL.LYV	26.7626	6.1
EPI.TZQ.R8V	22.0807	102.9
EPI.6CB.2A8	25.9508	21
EPI.EO5.LPD	27.4037	1.3
EPI.KRB.904	23.7146	102.9
EPI.9SO.PZD	25.1952	16.9
EPI.51H.O2A	26.8933	5.9
EPI.OJ9.QJW	22.0382	102.9
EPI.TNZ.LMR	22.9738	26.9
EPI.EB1.Q65	23.081	64.1
EPI.XQG.SBX	26.798	5
EPI.X8L.963	22.0298	108.7
EPI.1QE.E3E	22.3762	25
EPI.HWK.6JW	23.5111	80.3
EPI.356.I2L	27.5535	2.7
EPI.7QJ.TGL	25.1945	11.1
EPI.J08.J4S	22.0535	97
EPI.KJZ.IA3	25.5813	15.9
EPI.T4P.7HN	21.1087	103.6
EPI.Q52.77R	24.0014	107
EPI.LPR.YBG	26.0356	4.9
EPI.XS2.PM4	25.3728	4.6
EPI.QRN.BA6	22.604	102.7
EPI.1MP.ABP	23.5565	26
EPI.GAV.9UQ	19.7388	145.6
EPI.A7S.LXN	25.4743	12.6
EPI.MXX.A2J	24.5749	103.7
EPI.HC1.1NC	24.6591	90.9
EPI.IP7.8BD	26.4661	9.9
EPI.FFI.QBE	25.4158	14.7
EPI.YJD.Z0K	21.0978	48
EPI.GZA.S94	24.5354	56.3
EPI.60C.ZN6	27.102	2.7
EPI.8VO.19O	21.0591	114.7
EPI.XSD.MWU	25.8975	12.9
EPI.Z1T.Q22	23.188	53
EPI.OH7.L9L	27.0119	1
EPI.4J2.EZJ	20.5922	104.9
EPI.KT6.RO7	27.226	3.1
EPI.AC5.GV5	25.1988	27.9
EPI.ZCW.COT	23.3113	103.7
EPI.ZZY.IJZ	26.5518	6
EPI.TS1.BFS	27.8088	4
EPI.D1K.U0T	20.6468	100
EPI.JEW.FNX	21.5977	61.7
EPI.TYE.AWM	26.4194	16.7
EPI.R22.Z69	21.2384	115
EPI.W66.2SU	27.1064	7
EPI.FB5.E4V	20.8492	105.9
EPI.H62.VPK	26.3609	9.7
EPI.KR0.0G2	27.6212	2.1
EPI.761.EXC	21.0243	104
EPI.L4A.1TS	26.3546	13.9
EPI.CG7.2BN	26.7484	1.1
EPI.WYA.2WF	21.8472	103.9
EPI.U0M.GEO	23.8087	24.9
EPI.WQ2.BGL	27.2713	3.1
EPI.MFN.WF9	27.5311	3.1
EPI.7L8.K1N	22.9453	103.9
EPI.OZ4.XKG	23.4232	59.3
EPI.T8Z.V4X	25.4087	11
EPI.HIL.9K6	20.9354	124
EPI.1Z8.21S	19.4719	55.7
EPI.N19.7J0	23.8662	16.7
EPI.09I.IZD	19.294	104.9
EPI.6BC.52Z	25.2549	30
EPI.YN2.09F	19.6664	64.9
EPI.6Q1.ZDF	24.3019	13.9
EPI.RVK.2G1	22.9847	25.9
EPI.TFC.XQO	25.1553	22.4
EPI.DIV.X99	27.8403	2
EPI.172.1MW	23.7245	22.6
EPI.MMK.WIM	26.6576	6
EPI.0F6.MVG	26.8833	3.9
EPI.BB1.1HX	22.8335	105.7
EPI.171.PK2	24.0141	14.6
EPI.QLX.K99	26.3099	8
EPI.ISQ.UNC	22.6485	103.9
EPI.TWT.QEV	22.7706	24.9
EPI.HFC.T17	23.4631	48
EPI.W92.QSJ	26.605	2.7
EPI.25N.I0P	21.0792	109
EPI.05Y.0GO	26.3418	7.1
EPI.CVA.70U	23.0991	57.7
EPI.MWW.Y1M	23.0999	72
EPI.XWG.74K	25.0504	20.1
EPI.XRC.0A0	21.5452	98.3
EPI.YIK.4LM	26.0286	2.6
EPI.AIF.G7Y	27.2673	4.9
EPI.MO5.80H	20.6332	103.9
EPI.5Z7.KX6	24.9465	24.1
EPI.XES.UOZ	24.6177	33.9
EPI.FA7.CP6	27.944	4.7
EPI.N3D.XVA	23.358	105.6
EPI.0ZL.8PO	25.8829	25.1
EPI.ALV.822	23.723	43.6
EPI.1B0.KKH	27.6645	3.7
EPI.CBD.WVN	20.7152	104.6
EPI.5A0.JGL	26.2292	10.1
EPI.PDL.GBH	22.5841	64.3
EPI.DB8.TYI	27.365	5.6
EPI.M4V.FRH	21.599	103.6
EPI.KGA.T5I	24.8947	26.6
EPI.LBA.CG5	26.5513	5.6
EPI.3SI.64J	20.4354	109
EPI.1ML.533	20.9592	89.6
EPI.EME.NGV	26.6951	2.1
EPI.Z6N.9JY	22.3407	102.7
EPI.N2I.DXG	21.9477	26.1
EPI.I2C.G4Y	22.9258	31.7
EPI.G9F.CFN	26.3544	15
EPI.ZG8.KB5	21.3395	106
EPI.ED2.RGD	23.2366	30.4
EPI.5M5.OFN	25.4298	10
EPI.1N9.0TG	19.7857	102.6
EPI.QON.UT2	24.0309	27.6
EPI.IPB.IDI	26.2883	7.7
EPI.A67.N02	23.2225	103.9
EPI.NSG.49N	23.0725	68.1
EPI.9HF.E5I	24.0309	11.6
EPI.HFJ.XJC	19.5791	105.9
EPI.SVP.PW9	22.535	15.7
EPI.V6G.H60	20.7576	25.7
EPI.MKK.PQS	26.3459	7
EPI.FJ2.XG4	20.3526	110.7
EPI.T45.YIP	22.0805	33.7
EPI.2GV.YV4	21.8172	70.7
EPI.B50.H17	23.906	23.7
EPI.5XC.7AD	26.3444	6
EPI.DB1.RNL	22.85	105.9
EPI.VDZ.LBZ	23.63	37
EPI.W85.2A9	21.4162	129
EPI.HD8.7XL	27.4753	2.6
EPI.4UG.RID	21.6347	100.9
EPI.CUQ.ERE	25.9461	10.7
EPI.83O.OKJ	27.4387	1.7
EPI.7J1.LUQ	20.9421	109.7
EPI.KJV.5OW	23.3969	51.9
EPI.9XQ.9ID	21.2384	69
EPI.22T.B0W	26.6887	2.6
EPI.I1L.Z3U	21.6822	102
EPI.9GJ.O0R	23.0325	4.9
EPI.XP8.GY3	26.6398	22.9
EPI.279.70Y	22.7573	75
EPI.WVX.PAE	27.4379	3.6
EPI.SG5.ZMV	20.8382	104.7
EPI.7W5.9Q7	25.1723	13
EPI.FXP.1FG	21.0863	86.7
EPI.1JH.ZAJ	27.7997	2.1
EPI.O0M.NRA	24.6332	101.9
EPI.C0V.VN7	26.2528	11
EPI.LQG.GGV	24.1886	28.6
EPI.TEI.VXP	24.9577	14.6
EPI.M2P.ZYL	20.5477	121
EPI.HYD.5QZ	21.7645	16.1
EPI.YXA.YAK	26.8423	3.9
EPI.F4T.8GP	26.638	12.9
EPI.4S3.5V8	23.7717	21.7
EPI.SCP.O3M	24.004	78.7
EPI.SWF.EPX	25.6324	12
EPI.SD7.AE7	21.2859	117.9
EPI.3IR.34P	24.4966	25.1
EPI.PB7.P5F	24.7075	37.7
EPI.V0W.F0L	26.9158	2.1
EPI.2KV.FBX	22.483	102.7
EPI.HHQ.CDE	22.9615	25
EPI.P1X.ASV	24.1422	31
EPI.V6J.GCZ	26.8994	1.9
EPI.W69.XA0	23.2874	108
EPI.ZDC.DIO	24.4527	27
EPI.UK8.MOH	23.6412	76.9
EPI.UM9.9IZ	27.1735	7.6
EPI.D7K.6BY	19.7979	106.7
EPI.QDC.27S	28.3277	2.9
EPI.Y4H.6IN	20.5702	119.1
EPI.3VJ.4EY	27.0254	11.6
EPI.CCT.EQM	26.6299	9.7
EPI.0YV.28J	21.7093	110.7
EPI.8FG.N25	24.8182	16.9
EPI.WS5.RNP	22.817	87.7
EPI.G2S.EJR	27.3228	4.7
EPI.4PI.PHV	20.6639	102.4
EPI.AMT.QX7	24.8824	19.6
EPI.EID.3KR	24.8371	21.6
EPI.8P3.0A5	25.6107	8.9
EPI.C7F.0N6	19.8982	110.9
EPI.G1D.BMH	22.7534	25.1
EPI.S3I.4D9	23.6327	31
EPI.691.8LX	27.1497	7.7
EPI.ROF.E3B	21.9983	101.9
EPI.4KI.ORB	25.9206	19.9
EPI.MXW.1C3	23.4699	29.1
EPI.3G5.WWV	22.8471	40
EPI.SKZ.5P7	21.9781	82.3
EPI.Z8I.EW1	27.4451	9.7
EPI.KMR.FPI	22.8268	103
EPI.YD3.B37	25.0557	17.7
EPI.LGK.53N	26.8457	2.6
EPI.LPM.JDY	21.9897	105.7
EPI.J9C.LC2	26.7453	10
EPI.I2R.FG5	24.8426	26.6
EPI.0K9.9OX	23.276	41
EPI.IVU.TBY	23.5837	95.6
EPI.6DN.F38	22.52	111.6
EPI.6JM.2SN	24.3451	30.3
EPI.MCQ.N5U	22.1114	24.4
EPI.3NZ.6V4	27.7682	3.6
EPI.A0B.QHI	20.2488	53
EPI.IQU.FJ0	20.2489	103.6
EPI.NQT.UT4	26.5316	7.1
EPI.69D.AQ0	22.3163	104
EPI.BUR.RAV	26.8694	20.7
EPI.LH1.RE7	26.3555	7
EPI.CY1.LSX	26.2604	0.9
EPI.UL2.STN	23.0026	103.6
EPI.NVH.KWP	23.163	6.7
EPI.9HU.P7N	25.7743	35.1
EPI.M3J.YEH	26.9302	3.6
EPI.2F8.QJ4	19.3823	114.6
EPI.SV8.RAO	26.0261	8
EPI.V9M.LTV	26.7357	4.9
EPI.7MF.3LL	23.1128	103
EPI.116.Z49	23.3832	35.4
EPI.OIM.RM6	26.2926	8.3
EPI.CFT.HBQ	22.5956	21.9
EPI.VQL.V06	26.3802	5.7
EPI.86B.RKK	20.9886	109.6
EPI.TVP.KHX	24.931	33.9
EPI.FDI.OOA	19.1329	104.1
EPI.56T.YUX	22.5109	26.6
EPI.T8P.KXM	20.3991	107
EPI.SPN.J0R	23.0795	29.6
EPI.Q6O.4YM	19.7091	107.9
EPI.UU3.EL0	26.543	9.7
EPI.FF1.PIW	23.7169	73.9
EPI.G9E.O4I	27.1043	4.3
EPI.V6F.GOQ	26.9237	2
EPI.H2V.A5N	22.7585	103.9
EPI.DJS.HGD	26.6101	6
EPI.Q89.RNF	25.515	17.6
EPI.NEG.RC7	22.3567	0
EPI.4RL.J7A	21.2277	104
EPI.TZV.8Q8	24.8279	15.9
EPI.E35.TQQ	27.2826	1.9
EPI.3A8.EYB	22.3498	101.7
EPI.F3Y.XHT	26.5572	1.6
EPI.JDZ.JPJ	23.523	106.6
EPI.200.1EK	25.6255	5
EPI.P1U.ZZB	26.566	5.6
EPI.GJB.KD2	21.0036	104.9
EPI.QZX.796	25.7504	12.6
EPI.2MH.ID8	26.5638	4.3
EPI.0E7.7XE	27.5929	4.6
EPI.KH7.R10	22.1828	102.6
EPI.PT7.Q7X	26.25	11.1
EPI.JLP.4DF	24.0542	22.3
EPI.BN4.6DI	21.971	18.9
EPI.B13.MGS	24.2061	9
EPI.E2X.I2L	22.4876	49.3
EPI.QSQ.9QT	26.4952	4.9
EPI.HH3.C9L	24.8847	103.9
EPI.6FE.79Y	22.8115	25.7
EPI.LL5.HGM	22.7186	30.1
EPI.1U4.EME	22.1878	36.1
EPI.OTR.3YR	26.8651	7
EPI.G1I.M6N	20.8055	101.6
EPI.DWW.S5A	26.8082	11.1
EPI.A9J.Y4I	27.1871	11.9
EPI.XC1.88I	25.5283	10.3
EPI.2UD.4DH	26.4026	5
EPI.TBF.PX2	21.7526	103.6
EPI.Q6P.VSA	23.3631	8.9
EPI.NZJ.GG6	22.2591	23.3
EPI.O36.MNQ	23.6031	47.6
EPI.XKS.LKQ	22.1728	69.4
EPI.6RF.JZ3	22.8617	119.6
EPI.CR8.0NR	24.7635	24.4
EPI.OTY.2SN	25.4675	17.1
EPI.2P3.0UN	21.0747	107.7
EPI.0S8.QHK	24.2485	18.7
EPI.U9N.7GV	26.1801	9.4
EPI.B3G.VPZ	25.1112	9.4
EPI.EC2.PL9	27.3422	2.6
EPI.EHX.US6	18.6318	108.1
EPI.Q32.JKI	25.8042	11
EPI.JQQ.A94	26.1754	7
EPI.9JN.0D5	21.3568	103.7
EPI.DIF.HNX	21.9327	23.9
EPI.A2C.5D4	23.2847	36.4

## Sheet: Fig_2_f
sample_anon	log2 intensity	sample_age_w
EPI.45U.GOA	20.206	1.7
EPI.0OZ.HSS	18.3866	106
EPI.EEI.1EZ	20.2112	14.9
EPI.0UN.L2J	20.5418	14
EPI.U39.BGK	21.2375	25.7
EPI.ZLS.53G	19.7077	102.7
EPI.LV5.LCD	18.3363	17.7
EPI.KM2.5Z8	21.7764	26.9
EPI.GWY.VQU	21.2908	4.9
EPI.N65.WUN	20.6739	2.1
EPI.FOV.28I	18.8171	105.9
EPI.EWY.YCM	19.9569	23.1
EPI.AEH.XJE	16.4527	112.4
EPI.SNJ.9AK	17.0512	51.3
EPI.NUV.81R	18.8349	110.4
EPI.6CB.2A8	16.3759	21
EPI.EO5.LPD	22.6433	1.3
EPI.KRB.904	14.0466	102.9
EPI.9SO.PZD	18.3973	16.9
EPI.TNZ.LMR	23.3748	26.9
EPI.J08.J4S	17.2723	97
EPI.KJZ.IA3	19.4311	15.9
EPI.T4P.7HN	17.5987	103.6
EPI.1QE.E3E	19.399	25
EPI.HWK.6JW	16.5359	80.3
EPI.Q52.77R	15.4046	107
EPI.LPR.YBG	20.7733	4.9
EPI.XS2.PM4	19.6336	4.6
EPI.QRN.BA6	20.4146	102.7
EPI.1MP.ABP	21.0089	26
EPI.GAV.9UQ	18.9718	145.6
EPI.GZA.S94	18.5258	56.3
EPI.60C.ZN6	20.6246	2.7
EPI.8VO.19O	16.0777	114.7
EPI.XSD.MWU	20.5739	12.9
EPI.Z1T.Q22	18.1718	53
EPI.OH7.L9L	21.2266	1
EPI.4J2.EZJ	18.1671	104.9
EPI.KT6.RO7	19.3049	3.1
EPI.AC5.GV5	17.5727	27.9
EPI.ZCW.COT	16.9207	103.7
EPI.ZZY.IJZ	21.3204	6
EPI.W66.2SU	20.0938	7
EPI.FB5.E4V	17.0005	105.9
EPI.H62.VPK	18.8357	9.7
EPI.TS1.BFS	25.5331	4
EPI.D1K.U0T	18.4483	100
EPI.JEW.FNX	17.4384	61.7
EPI.KR0.0G2	24.9762	2.1
EPI.761.EXC	19.3982	104
EPI.L4A.1TS	20.2563	13.9
EPI.WYA.2WF	17.7181	103.9
EPI.U0M.GEO	18.762	24.9
EPI.MFN.WF9	25.0967	3.1
EPI.7L8.K1N	17.671	103.9
EPI.6Q1.ZDF	17.7134	13.9
EPI.172.1MW	19.0802	22.6
EPI.QLX.K99	18.6228	8
EPI.ISQ.UNC	15.553	103.9
EPI.TWT.QEV	19.3795	24.9
EPI.HFC.T17	16.8065	48
EPI.AIF.G7Y	20.6932	4.9
EPI.MO5.80H	18.1118	103.9
EPI.5Z7.KX6	20.708	24.1
EPI.XES.UOZ	20.048	33.9
EPI.FA7.CP6	26.4957	4.7
EPI.N3D.XVA	17.7729	105.6
EPI.ALV.822	18.958	43.6
EPI.1B0.KKH	21.1635	3.7
EPI.CBD.WVN	18.6313	104.6
EPI.5A0.JGL	21.7857	10.1
EPI.DB8.TYI	20.6073	5.6
EPI.M4V.FRH	17.192	103.6
EPI.KGA.T5I	19.0904	26.6
EPI.G9F.CFN	21.6713	15
EPI.ZG8.KB5	20.1896	106
EPI.5M5.OFN	22.6014	10
EPI.1N9.0TG	19.7622	102.6
EPI.QON.UT2	20.5017	27.6
EPI.IPB.IDI	16.2291	7.7
EPI.A67.N02	18.5266	103.9
EPI.NSG.49N	16.7841	68.1
EPI.FJ2.XG4	18.249	110.7
EPI.5XC.7AD	16.9898	6
EPI.DB1.RNL	18.1138	105.9
EPI.VDZ.LBZ	18.3854	37
EPI.W85.2A9	16.725	129
EPI.LBA.CG5	22.3998	5.6
EPI.3SI.64J	17.1326	109
EPI.B50.H17	20.7536	23.7
EPI.HD8.7XL	20.2529	2.6
EPI.4UG.RID	18.5852	100.9
EPI.CUQ.ERE	18.4981	10.7
EPI.83O.OKJ	23.9803	1.7
EPI.7J1.LUQ	19.262	109.7
EPI.KJV.5OW	18.2752	51.9
EPI.9XQ.9ID	19.3576	69
EPI.22T.B0W	21.764	2.6
EPI.I1L.Z3U	20.0344	102
EPI.9GJ.O0R	22.0983	4.9
EPI.XP8.GY3	20.3436	22.9
EPI.279.70Y	15.5772	75
EPI.WVX.PAE	19.2528	3.6
EPI.SG5.ZMV	15.6061	104.7
EPI.FXP.1FG	16.1694	86.7
EPI.TEI.VXP	21.0407	14.6
EPI.M2P.ZYL	16.4967	121
EPI.HYD.5QZ	19.7503	16.1
EPI.YQS.1AR	15.819	115
EPI.YXA.YAK	18.6511	3.9
EPI.F4T.8GP	17.6906	12.9
EPI.4S3.5V8	22.2175	21.7
EPI.SWF.EPX	21.6852	12
EPI.SD7.AE7	20.1297	117.9
EPI.3IR.34P	19.4898	25.1
EPI.PB7.P5F	19.0952	37.7
EPI.UM9.9IZ	18.2896	7.6
EPI.D7K.6BY	16.8108	106.7
EPI.QDC.27S	25.3176	2.9
EPI.Y4H.6IN	16.3657	119.1
EPI.3VJ.4EY	19.5023	11.6
EPI.CCT.EQM	21.1157	9.7
EPI.8FG.N25	17.8603	16.9
EPI.G2S.EJR	20.3904	4.7
EPI.4PI.PHV	16.7097	102.4
EPI.AMT.QX7	19.9468	19.6
EPI.8P3.0A5	21.3515	8.9
EPI.691.8LX	21.2288	7.7
EPI.ROF.E3B	17.5647	101.9
EPI.MXW.1C3	17.9265	29.1
EPI.3G5.WWV	13.7279	40
EPI.SKZ.5P7	17.4239	82.3
EPI.LGK.53N	18.6042	2.6
EPI.LPM.JDY	17.5712	105.7
EPI.J9C.LC2	18.1684	10
EPI.I2R.FG5	16.4295	26.6
EPI.0K9.9OX	19.0886	41
EPI.IVU.TBY	17.3507	95.6
EPI.3HJ.27E	17.3889	5.3
EPI.6DN.F38	16.0512	111.6
EPI.MCQ.N5U	18.1373	24.4
EPI.69D.AQ0	19.5688	104
EPI.LH1.RE7	18.4758	7
EPI.CY1.LSX	21.1087	0.9
EPI.UL2.STN	17.282	103.6
EPI.NVH.KWP	18.4205	6.7
EPI.9HU.P7N	18.7134	35.1
EPI.116.Z49	18.5191	35.4
EPI.CFT.HBQ	19.9036	21.9
EPI.3NZ.6V4	19.9782	3.6
EPI.A0B.QHI	19.7344	53
EPI.IQU.FJ0	17.3456	103.6
EPI.OIM.RM6	22.0874	8.3
EPI.FDI.OOA	17.9935	104.1
EPI.56T.YUX	18.8316	26.6
EPI.T8P.KXM	19.3613	107
EPI.SPN.J0R	20.6288	29.6
EPI.KZX.8YM	16.7613	107.9
EPI.UU3.EL0	20.5748	9.7
EPI.FF1.PIW	19.475	73.9
EPI.G9E.O4I	18.7535	4.3
EPI.V6F.GOQ	16.982	2
EPI.H2V.A5N	18.7682	103.9
EPI.NEG.RC7	24.453	0
EPI.4RL.J7A	18.9539	104
EPI.TZV.8Q8	18.0471	15.9
EPI.F3Y.XHT	20.5195	1.6
EPI.JDZ.JPJ	18.6145	106.6
EPI.200.1EK	22.0155	5
EPI.P1U.ZZB	22.2802	5.6
EPI.GJB.KD2	15.1914	104.9
EPI.QZX.796	21.0906	12.6
EPI.0E7.7XE	19.1118	4.6
EPI.KH7.R10	15.1035	102.6
EPI.PT7.Q7X	19.2746	11.1
EPI.SJ9.358	18.7627	44.3
EPI.JLP.4DF	19.6221	22.3
EPI.E35.TQQ	21.2659	1.9
EPI.3A8.EYB	17.0965	101.7
EPI.BN4.6DI	19.8831	18.9
EPI.B13.MGS	20.1996	9
EPI.G1I.M6N	20.345	101.6
EPI.DWW.S5A	16.7725	11.1
EPI.XC1.88I	20.3021	10.3
EPI.2UD.4DH	22.4713	5
EPI.TBF.PX2	17.089	103.6
EPI.NZJ.GG6	17.3687	23.3
EPI.0R2.VAC	16.9302	4.7
EPI.6RF.JZ3	22.2291	119.6
EPI.OTY.2SN	19.0017	17.1
EPI.2P3.0UN	16.0195	107.7
EPI.0S8.QHK	19.1169	18.7
EPI.O36.MNQ	18.5261	47.6
EPI.XKS.LKQ	17.5602	69.4
EPI.B3G.VPZ	19.0575	9.4

## Sheet: Fig_3
dataset	correction	molecule	sample_anon	value	(FT19) V24 - resistant Epilepsy at V24 (no Epi and no resistant Epi at V24 combined)
Proteins	Z-Score	Collagen alpha-1(XI) chain	EPI.09I.IZD	23.7017	no resistant Epilepsy at V24
Proteins	Mixed-model	Collagen alpha-1(XI) chain	EPI.09I.IZD	24.1648	no resistant Epilepsy at V24
Proteins	Z-Score	Collagen alpha-1(XI) chain	EPI.0OZ.HSS	24.032	resistant Epilepsy at V24
Proteins	Mixed-model	Collagen alpha-1(XI) chain	EPI.0OZ.HSS	24.2545	resistant Epilepsy at V24
Proteins	Z-Score	Collagen alpha-1(XI) chain	EPI.0YV.28J	23.6772	resistant Epilepsy at V24
Proteins	Mixed-model	Collagen alpha-1(XI) chain	EPI.0YV.28J	24.1454	resistant Epilepsy at V24
Proteins	Z-Score	Collagen alpha-1(XI) chain	EPI.1N9.0TG	24.9645	resistant Epilepsy at V24
Proteins	Mixed-model	Collagen alpha-1(XI) chain	EPI.1N9.0TG	24.9603	resistant Epilepsy at V24
Proteins	Z-Score	Collagen alpha-1(XI) chain	EPI.25N.I0P	23.4143	no resistant Epilepsy at V24
Proteins	Mixed-model	Collagen alpha-1(XI) chain	EPI.25N.I0P	24.0411	no resistant Epilepsy at V24
Proteins	Z-Score	Collagen alpha-1(XI) chain	EPI.2F8.QJ4		resistant Epilepsy at V24
Proteins	Mixed-model	Collagen alpha-1(XI) chain	EPI.2F8.QJ4		resistant Epilepsy at V24
Proteins	Z-Score	Collagen alpha-1(XI) chain	EPI.2KV.FBX		no resistant Epilepsy at V24
Proteins	Mixed-model	Collagen alpha-1(XI) chain	EPI.2KV.FBX		no resistant Epilepsy at V24
Proteins	Z-Score	Collagen alpha-1(XI) chain	EPI.2P3.0UN	24.4672	resistant Epilepsy at V24
Proteins	Mixed-model	Collagen alpha-1(XI) chain	EPI.2P3.0UN	24.9687	resistant Epilepsy at V24
Proteins	Z-Score	Collagen alpha-1(XI) chain	EPI.3A8.EYB	23.968	no resistant Epilepsy at V24
Proteins	Mixed-model	Collagen alpha-1(XI) chain	EPI.3A8.EYB	24.0962	no resistant Epilepsy at V24
Proteins	Z-Score	Collagen alpha-1(XI) chain	EPI.3SI.64J	24.1828	no resistant Epilepsy at V24
Proteins	Mixed-model	Collagen alpha-1(XI) chain	EPI.3SI.64J	24.4786	no resistant Epilepsy at V24
Proteins	Z-Score	Collagen alpha-1(XI) chain	EPI.4J2.EZJ	22.8834	resistant Epilepsy at V24
Proteins	Mixed-model	Collagen alpha-1(XI) chain	EPI.4J2.EZJ	23.4237	resistant Epilepsy at V24
Proteins	Z-Score	Collagen alpha-1(XI) chain	EPI.4PI.PHV	23.9831	no resistant Epilepsy at V24
Proteins	Mixed-model	Collagen alpha-1(XI) chain	EPI.4PI.PHV	24.2444	no resistant Epilepsy at V24
Proteins	Z-Score	Collagen alpha-1(XI) chain	EPI.4RL.J7A		resistant Epilepsy at V24
Proteins	Mixed-model	Collagen alpha-1(XI) chain	EPI.4RL.J7A		resistant Epilepsy at V24
Proteins	Z-Score	Collagen alpha-1(XI) chain	EPI.4UG.RID	24.8644	resistant Epilepsy at V24
Proteins	Mixed-model	Collagen alpha-1(XI) chain	EPI.4UG.RID	24.9207	resistant Epilepsy at V24
Proteins	Z-Score	Collagen alpha-1(XI) chain	EPI.5PN.T0L	24.6873	resistant Epilepsy at V24
Proteins	Mixed-model	Collagen alpha-1(XI) chain	EPI.5PN.T0L	24.8847	resistant Epilepsy at V24
Proteins	Z-Score	Collagen alpha-1(XI) chain	EPI.69D.AQ0		resistant Epilepsy at V24
Proteins	Mixed-model	Collagen alpha-1(XI) chain	EPI.69D.AQ0		resistant Epilepsy at V24
Proteins	Z-Score	Collagen alpha-1(XI) chain	EPI.6DN.F38	23.729	no resistant Epilepsy at V24
Proteins	Mixed-model	Collagen alpha-1(XI) chain	EPI.6DN.F38	24.1928	no resistant Epilepsy at V24
Proteins	Z-Score	Collagen alpha-1(XI) chain	EPI.6RF.JZ3	23.8594	no resistant Epilepsy at V24
Proteins	Mixed-model	Collagen alpha-1(XI) chain	EPI.6RF.JZ3	24.3356	no resistant Epilepsy at V24
Proteins	Z-Score	Collagen alpha-1(XI) chain	EPI.761.EXC	25.1884	resistant Epilepsy at V24
Proteins	Mixed-model	Collagen alpha-1(XI) chain	EPI.761.EXC	25.2607	resistant Epilepsy at V24
Proteins	Z-Score	Collagen alpha-1(XI) chain	EPI.7H3.QK5	23.5442	no resistant Epilepsy at V24
Proteins	Mixed-model	Collagen alpha-1(XI) chain	EPI.7H3.QK5	24.0193	no resistant Epilepsy at V24
Proteins	Z-Score	Collagen alpha-1(XI) chain	EPI.7J1.LUQ	23.7553	no resistant Epilepsy at V24
Proteins	Mixed-model	Collagen alpha-1(XI) chain	EPI.7J1.LUQ	24.2095	no resistant Epilepsy at V24
Proteins	Z-Score	Collagen alpha-1(XI) chain	EPI.7L8.K1N	24.86	resistant Epilepsy at V24
Proteins	Mixed-model	Collagen alpha-1(XI) chain	EPI.7L8.K1N	24.8594	resistant Epilepsy at V24
Proteins	Z-Score	Collagen alpha-1(XI) chain	EPI.7MF.3LL	22.7474	no resistant Epilepsy at V24
Proteins	Mixed-model	Collagen alpha-1(XI) chain	EPI.7MF.3LL	23.4872	no resistant Epilepsy at V24
Proteins	Z-Score	Collagen alpha-1(XI) chain	EPI.86B.RKK		resistant Epilepsy at V24
Proteins	Mixed-model	Collagen alpha-1(XI) chain	EPI.86B.RKK		resistant Epilepsy at V24
Proteins	Z-Score	Collagen alpha-1(XI) chain	EPI.8VO.19O	24.2327	no resistant Epilepsy at V24
Proteins	Mixed-model	Collagen alpha-1(XI) chain	EPI.8VO.19O	24.5705	no resistant Epilepsy at V24
Proteins	Z-Score	Collagen alpha-1(XI) chain	EPI.9JN.0D5	22.176	no resistant Epilepsy at V24
Proteins	Mixed-model	Collagen alpha-1(XI) chain	EPI.9JN.0D5	22.945	no resistant Epilepsy at V24
Proteins	Z-Score	Collagen alpha-1(XI) chain	EPI.A67.N02	25.3852	resistant Epilepsy at V24
Proteins	Mixed-model	Collagen alpha-1(XI) chain	EPI.A67.N02	25.3303	resistant Epilepsy at V24
Proteins	Z-Score	Collagen alpha-1(XI) chain	EPI.AEH.XJE	23.8745	resistant Epilepsy at V24
Proteins	Mixed-model	Collagen alpha-1(XI) chain	EPI.AEH.XJE	24.3702	resistant Epilepsy at V24
Proteins	Z-Score	Collagen alpha-1(XI) chain	EPI.BB1.1HX	25.1139	resistant Epilepsy at V24
Proteins	Mixed-model	Collagen alpha-1(XI) chain	EPI.BB1.1HX	24.9692	resistant Epilepsy at V24
Proteins	Z-Score	Collagen alpha-1(XI) chain	EPI.C7F.0N6		no resistant Epilepsy at V24
Proteins	Mixed-model	Collagen alpha-1(XI) chain	EPI.C7F.0N6		no resistant Epilepsy at V24
Proteins	Z-Score	Collagen alpha-1(XI) chain	EPI.CBD.WVN		no resistant Epilepsy at V24
Proteins	Mixed-model	Collagen alpha-1(XI) chain	EPI.CBD.WVN		no resistant Epilepsy at V24
Proteins	Z-Score	Collagen alpha-1(XI) chain	EPI.D1K.U0T	24.2351	resistant Epilepsy at V24
Proteins	Mixed-model	Collagen alpha-1(XI) chain	EPI.D1K.U0T	24.5388	resistant Epilepsy at V24
Proteins	Z-Score	Collagen alpha-1(XI) chain	EPI.D7K.6BY	24.247	no resistant Epilepsy at V24
Proteins	Mixed-model	Collagen alpha-1(XI) chain	EPI.D7K.6BY	24.5109	no resistant Epilepsy at V24
Proteins	Z-Score	Collagen alpha-1(XI) chain	EPI.DB1.RNL	24.2756	no resistant Epilepsy at V24
Proteins	Mixed-model	Collagen alpha-1(XI) chain	EPI.DB1.RNL	24.2129	no resistant Epilepsy at V24
Proteins	Z-Score	Collagen alpha-1(XI) chain	EPI.EHX.US6	23.2647	resistant Epilepsy at V24
Proteins	Mixed-model	Collagen alpha-1(XI) chain	EPI.EHX.US6	23.9063	resistant Epilepsy at V24
Proteins	Z-Score	Collagen alpha-1(XI) chain	EPI.FB5.E4V		resistant Epilepsy at V24
Proteins	Mixed-model	Collagen alpha-1(XI) chain	EPI.FB5.E4V		resistant Epilepsy at V24
Proteins	Z-Score	Collagen alpha-1(XI) chain	EPI.FDI.OOA		no resistant Epilepsy at V24
Proteins	Mixed-model	Collagen alpha-1(XI) chain	EPI.FDI.OOA		no resistant Epilepsy at V24
Proteins	Z-Score	Collagen alpha-1(XI) chain	EPI.FJ2.XG4		no resistant Epilepsy at V24
Proteins	Mixed-model	Collagen alpha-1(XI) chain	EPI.FJ2.XG4		no resistant Epilepsy at V24
Proteins	Z-Score	Collagen alpha-1(XI) chain	EPI.FOV.28I	23.1977	no resistant Epilepsy at V24
Proteins	Mixed-model	Collagen alpha-1(XI) chain	EPI.FOV.28I	23.628	no resistant Epilepsy at V24
Proteins	Z-Score	Collagen alpha-1(XI) chain	EPI.G1I.M6N	22.5797	no resistant Epilepsy at V24
Proteins	Mixed-model	Collagen alpha-1(XI) chain	EPI.G1I.M6N	23.0406	no resistant Epilepsy at V24
Proteins	Z-Score	Collagen alpha-1(XI) chain	EPI.GJB.KD2	23.0459	no resistant Epilepsy at V24
Proteins	Mixed-model	Collagen alpha-1(XI) chain	EPI.GJB.KD2	23.6495	no resistant Epilepsy at V24
Proteins	Z-Score	Collagen alpha-1(XI) chain	EPI.H2V.A5N		resistant Epilepsy at V24
Proteins	Mixed-model	Collagen alpha-1(XI) chain	EPI.H2V.A5N		resistant Epilepsy at V24
Proteins	Z-Score	Collagen alpha-1(XI) chain	EPI.HFJ.XJC		no resistant Epilepsy at V24
Proteins	Mixed-model	Collagen alpha-1(XI) chain	EPI.HFJ.XJC		no resistant Epilepsy at V24
Proteins	Z-Score	Collagen alpha-1(XI) chain	EPI.HH3.C9L	24.7185	resistant Epilepsy at V24
Proteins	Mixed-model	Collagen alpha-1(XI) chain	EPI.HH3.C9L	25.0482	resistant Epilepsy at V24
Proteins	Z-Score	Collagen alpha-1(XI) chain	EPI.HIL.9K6		no resistant Epilepsy at V24
Proteins	Mixed-model	Collagen alpha-1(XI) chain	EPI.HIL.9K6		no resistant Epilepsy at V24
Proteins	Z-Score	Collagen alpha-1(XI) chain	EPI.HRA.DI8	25.1784	resistant Epilepsy at V24
Proteins	Mixed-model	Collagen alpha-1(XI) chain	EPI.HRA.DI8	25.0961	resistant Epilepsy at V24
Proteins	Z-Score	Collagen alpha-1(XI) chain	EPI.I1L.Z3U		resistant Epilepsy at V24
Proteins	Mixed-model	Collagen alpha-1(XI) chain	EPI.I1L.Z3U		resistant Epilepsy at V24
Proteins	Z-Score	Collagen alpha-1(XI) chain	EPI.IQU.FJ0		no resistant Epilepsy at V24
Proteins	Mixed-model	Collagen alpha-1(XI) chain	EPI.IQU.FJ0		no resistant Epilepsy at V24
Proteins	Z-Score	Collagen alpha-1(XI) chain	EPI.ISQ.UNC	24.0273	resistant Epilepsy at V24
Proteins	Mixed-model	Collagen alpha-1(XI) chain	EPI.ISQ.UNC	24.4331	resistant Epilepsy at V24
Proteins	Z-Score	Collagen alpha-1(XI) chain	EPI.J08.J4S	24.2298	resistant Epilepsy at V24
Proteins	Mixed-model	Collagen alpha-1(XI) chain	EPI.J08.J4S	24.4606	resistant Epilepsy at V24
Proteins	Z-Score	Collagen alpha-1(XI) chain	EPI.JDZ.JPJ	23.0221	no resistant Epilepsy at V24
Proteins	Mixed-model	Collagen alpha-1(XI) chain	EPI.JDZ.JPJ	23.7462	no resistant Epilepsy at V24
Proteins	Z-Score	Collagen alpha-1(XI) chain	EPI.KH7.R10		resistant Epilepsy at V24
Proteins	Mixed-model	Collagen alpha-1(XI) chain	EPI.KH7.R10		resistant Epilepsy at V24
Proteins	Z-Score	Collagen alpha-1(XI) chain	EPI.KMR.FPI	22.7753	resistant Epilepsy at V24
Proteins	Mixed-model	Collagen alpha-1(XI) chain	EPI.KMR.FPI	23.4011	resistant Epilepsy at V24
Proteins	Z-Score	Collagen alpha-1(XI) chain	EPI.KRB.904	24.785	resistant Epilepsy at V24
Proteins	Mixed-model	Collagen alpha-1(XI) chain	EPI.KRB.904	24.8125	resistant Epilepsy at V24
Proteins	Z-Score	Collagen alpha-1(XI) chain	EPI.LPM.JDY	25.0821	resistant Epilepsy at V24
Proteins	Mixed-model	Collagen alpha-1(XI) chain	EPI.LPM.JDY	25.1136	resistant Epilepsy at V24
Proteins	Z-Score	Collagen alpha-1(XI) chain	EPI.M2P.ZYL	22.9445	resistant Epilepsy at V24
Proteins	Mixed-model	Collagen alpha-1(XI) chain	EPI.M2P.ZYL	23.7426	resistant Epilepsy at V24
Proteins	Z-Score	Collagen alpha-1(XI) chain	EPI.M4V.FRH		resistant Epilepsy at V24
Proteins	Mixed-model	Collagen alpha-1(XI) chain	EPI.M4V.FRH		resistant Epilepsy at V24
Proteins	Z-Score	Collagen alpha-1(XI) chain	EPI.MO5.80H		no resistant Epilepsy at V24
Proteins	Mixed-model	Collagen alpha-1(XI) chain	EPI.MO5.80H		no resistant Epilepsy at V24
Proteins	Z-Score	Collagen alpha-1(XI) chain	EPI.MXX.A2J	23.6464	resistant Epilepsy at V24
Proteins	Mixed-model	Collagen alpha-1(XI) chain	EPI.MXX.A2J	24.1334	resistant Epilepsy at V24
Proteins	Z-Score	Collagen alpha-1(XI) chain	EPI.N3D.XVA	22.921	no resistant Epilepsy at V24
Proteins	Mixed-model	Collagen alpha-1(XI) chain	EPI.N3D.XVA	23.5577	no resistant Epilepsy at V24
Proteins	Z-Score	Collagen alpha-1(XI) chain	EPI.NUV.81R	23.7402	resistant Epilepsy at V24
Proteins	Mixed-model	Collagen alpha-1(XI) chain	EPI.NUV.81R	24.1934	resistant Epilepsy at V24
Proteins	Z-Score	Collagen alpha-1(XI) chain	EPI.O0M.NRA	24.3214	resistant Epilepsy at V24
Proteins	Mixed-model	Collagen alpha-1(XI) chain	EPI.O0M.NRA	24.5742	resistant Epilepsy at V24
Proteins	Z-Score	Collagen alpha-1(XI) chain	EPI.OJ9.QJW	22.5905	no resistant Epilepsy at V24
Proteins	Mixed-model	Collagen alpha-1(XI) chain	EPI.OJ9.QJW	23.7043	no resistant Epilepsy at V24
Proteins	Z-Score	Collagen alpha-1(XI) chain	EPI.PRS.AR6	23.4035	no resistant Epilepsy at V24
Proteins	Mixed-model	Collagen alpha-1(XI) chain	EPI.PRS.AR6	24.3254	no resistant Epilepsy at V24
Proteins	Z-Score	Collagen alpha-1(XI) chain	EPI.Q52.77R	23.2518	no resistant Epilepsy at V24
Proteins	Mixed-model	Collagen alpha-1(XI) chain	EPI.Q52.77R	23.9772	no resistant Epilepsy at V24
Proteins	Z-Score	Collagen alpha-1(XI) chain	EPI.QRN.BA6	22.8807	no resistant Epilepsy at V24
Proteins	Mixed-model	Collagen alpha-1(XI) chain	EPI.QRN.BA6	23.3658	no resistant Epilepsy at V24
Proteins	Z-Score	Collagen alpha-1(XI) chain	EPI.R22.Z69	23.5825	no resistant Epilepsy at V24
Proteins	Mixed-model	Collagen alpha-1(XI) chain	EPI.R22.Z69	23.7694	no resistant Epilepsy at V24
Proteins	Z-Score	Collagen alpha-1(XI) chain	EPI.ROF.E3B		no resistant Epilepsy at V24
Proteins	Mixed-model	Collagen alpha-1(XI) chain	EPI.ROF.E3B		no resistant Epilepsy at V24
Proteins	Z-Score	Collagen alpha-1(XI) chain	EPI.SD7.AE7		no resistant Epilepsy at V24
Proteins	Mixed-model	Collagen alpha-1(XI) chain	EPI.SD7.AE7		no resistant Epilepsy at V24
Proteins	Z-Score	Collagen alpha-1(XI) chain	EPI.SG5.ZMV	23.8481	no resistant Epilepsy at V24
Proteins	Mixed-model	Collagen alpha-1(XI) chain	EPI.SG5.ZMV	24.1936	no resistant Epilepsy at V24
Proteins	Z-Score	Collagen alpha-1(XI) chain	EPI.T4P.7HN	23.2902	no resistant Epilepsy at V24
Proteins	Mixed-model	Collagen alpha-1(XI) chain	EPI.T4P.7HN	23.7983	no resistant Epilepsy at V24
Proteins	Z-Score	Collagen alpha-1(XI) chain	EPI.T8P.KXM		resistant Epilepsy at V24
Proteins	Mixed-model	Collagen alpha-1(XI) chain	EPI.T8P.KXM		resistant Epilepsy at V24
Proteins	Z-Score	Collagen alpha-1(XI) chain	EPI.TBF.PX2	24.2226	no resistant Epilepsy at V24
Proteins	Mixed-model	Collagen alpha-1(XI) chain	EPI.TBF.PX2	24.4039	no resistant Epilepsy at V24
Proteins	Z-Score	Collagen alpha-1(XI) chain	EPI.TZQ.R8V	24.1682	no resistant Epilepsy at V24
Proteins	Mixed-model	Collagen alpha-1(XI) chain	EPI.TZQ.R8V	24.5011	no resistant Epilepsy at V24
Proteins	Z-Score	Collagen alpha-1(XI) chain	EPI.UL2.STN	22.7593	resistant Epilepsy at V24
Proteins	Mixed-model	Collagen alpha-1(XI) chain	EPI.UL2.STN	23.446	resistant Epilepsy at V24
Proteins	Z-Score	Collagen alpha-1(XI) chain	EPI.W69.XA0		resistant Epilepsy at V24
Proteins	Mixed-model	Collagen alpha-1(XI) chain	EPI.W69.XA0		resistant Epilepsy at V24
Proteins	Z-Score	Collagen alpha-1(XI) chain	EPI.WYA.2WF	24.743	resistant Epilepsy at V24
Proteins	Mixed-model	Collagen alpha-1(XI) chain	EPI.WYA.2WF	24.897	resistant Epilepsy at V24
Proteins	Z-Score	Collagen alpha-1(XI) chain	EPI.X8L.963	23.5658	no resistant Epilepsy at V24
Proteins	Mixed-model	Collagen alpha-1(XI) chain	EPI.X8L.963	23.9681	no resistant Epilepsy at V24
Proteins	Z-Score	Collagen alpha-1(XI) chain	EPI.Y4H.6IN	24.7386	resistant Epilepsy at V24
Proteins	Mixed-model	Collagen alpha-1(XI) chain	EPI.Y4H.6IN	24.9074	resistant Epilepsy at V24
Proteins	Z-Score	Collagen alpha-1(XI) chain	EPI.Z30.3Q9	24.0264	no resistant Epilepsy at V24
Proteins	Mixed-model	Collagen alpha-1(XI) chain	EPI.Z30.3Q9	24.3978	no resistant Epilepsy at V24
Proteins	Z-Score	Collagen alpha-1(XI) chain	EPI.Z6N.9JY		no resistant Epilepsy at V24
Proteins	Mixed-model	Collagen alpha-1(XI) chain	EPI.Z6N.9JY		no resistant Epilepsy at V24
Proteins	Z-Score	Collagen alpha-1(XI) chain	EPI.ZCW.COT	23.2994	no resistant Epilepsy at V24
Proteins	Mixed-model	Collagen alpha-1(XI) chain	EPI.ZCW.COT	23.8127	no resistant Epilepsy at V24
Proteins	Z-Score	Collagen alpha-1(XI) chain	EPI.ZLS.53G	24.9385	resistant Epilepsy at V24
Proteins	Mixed-model	Collagen alpha-1(XI) chain	EPI.ZLS.53G	25.2591	resistant Epilepsy at V24
Metabolites	Z-Score	Hydroxyphenylacetic acid	EPI.0OZ.HSS	19.3373	resistant Epilepsy at V24
Metabolites	Z-Score	Hydroxyphenylacetic acid	EPI.PRS.AR6	20.2064	no resistant Epilepsy at V24
Metabolites	Z-Score	Hydroxyphenylacetic acid	EPI.ZLS.53G	18.3053	resistant Epilepsy at V24
Metabolites	Z-Score	Hydroxyphenylacetic acid	EPI.FOV.28I	20.5677	no resistant Epilepsy at V24
Metabolites	Z-Score	Hydroxyphenylacetic acid	EPI.7H3.QK5	22.1443	no resistant Epilepsy at V24
Metabolites	Z-Score	Hydroxyphenylacetic acid	EPI.AEH.XJE	18.8112	resistant Epilepsy at V24
Metabolites	Z-Score	Hydroxyphenylacetic acid	EPI.NUV.81R	19.3222	resistant Epilepsy at V24
Metabolites	Z-Score	Hydroxyphenylacetic acid	EPI.HRA.DI8	18.4623	resistant Epilepsy at V24
Metabolites	Z-Score	Hydroxyphenylacetic acid	EPI.TZQ.R8V	18.753	no resistant Epilepsy at V24
Metabolites	Z-Score	Hydroxyphenylacetic acid	EPI.KRB.904	18.6356	resistant Epilepsy at V24
Metabolites	Z-Score	Hydroxyphenylacetic acid	EPI.Z30.3Q9	20.8431	no resistant Epilepsy at V24
Metabolites	Z-Score	Hydroxyphenylacetic acid	EPI.5PN.T0L	22.4692	resistant Epilepsy at V24
Metabolites	Z-Score	Hydroxyphenylacetic acid	EPI.OJ9.QJW	20.0065	no resistant Epilepsy at V24
Metabolites	Z-Score	Hydroxyphenylacetic acid	EPI.J08.J4S	19.0872	resistant Epilepsy at V24
Metabolites	Z-Score	Hydroxyphenylacetic acid	EPI.T4P.7HN	19.6675	no resistant Epilepsy at V24
Metabolites	Z-Score	Hydroxyphenylacetic acid	EPI.Q52.77R	19.9885	no resistant Epilepsy at V24
Metabolites	Z-Score	Hydroxyphenylacetic acid	EPI.QRN.BA6	19.9231	no resistant Epilepsy at V24
Metabolites	Z-Score	Hydroxyphenylacetic acid	EPI.MXX.A2J	19.2035	resistant Epilepsy at V24
Metabolites	Z-Score	Hydroxyphenylacetic acid	EPI.8VO.19O	18.5453	no resistant Epilepsy at V24
Metabolites	Z-Score	Hydroxyphenylacetic acid	EPI.4J2.EZJ	19.9765	resistant Epilepsy at V24
Metabolites	Z-Score	Hydroxyphenylacetic acid	EPI.ZCW.COT	21.3381	no resistant Epilepsy at V24
Metabolites	Z-Score	Hydroxyphenylacetic acid	EPI.FB5.E4V	19.6892	resistant Epilepsy at V24
Metabolites	Z-Score	Hydroxyphenylacetic acid	EPI.D1K.U0T	19.3424	resistant Epilepsy at V24
Metabolites	Z-Score	Hydroxyphenylacetic acid	EPI.761.EXC	18.9066	resistant Epilepsy at V24
Metabolites	Z-Score	Hydroxyphenylacetic acid	EPI.WYA.2WF	20.4525	resistant Epilepsy at V24
Metabolites	Z-Score	Hydroxyphenylacetic acid	EPI.7L8.K1N	19.4246	resistant Epilepsy at V24
Metabolites	Z-Score	Hydroxyphenylacetic acid	EPI.09I.IZD	20.6803	no resistant Epilepsy at V24
Metabolites	Z-Score	Hydroxyphenylacetic acid	EPI.HIL.9K6	19.1581	no resistant Epilepsy at V24
Metabolites	Z-Score	Hydroxyphenylacetic acid	EPI.BB1.1HX	18.9973	resistant Epilepsy at V24
Metabolites	Z-Score	Hydroxyphenylacetic acid	EPI.ISQ.UNC	20.2319	resistant Epilepsy at V24
Metabolites	Z-Score	Hydroxyphenylacetic acid	EPI.25N.I0P	20.3525	no resistant Epilepsy at V24
Metabolites	Z-Score	Hydroxyphenylacetic acid	EPI.MO5.80H	18.7435	no resistant Epilepsy at V24
Metabolites	Z-Score	Hydroxyphenylacetic acid	EPI.N3D.XVA	21.3042	no resistant Epilepsy at V24
Metabolites	Z-Score	Hydroxyphenylacetic acid	EPI.CBD.WVN	19.4556	no resistant Epilepsy at V24
Metabolites	Z-Score	Hydroxyphenylacetic acid	EPI.M4V.FRH	18.3407	resistant Epilepsy at V24
Metabolites	Z-Score	Hydroxyphenylacetic acid	EPI.Z6N.9JY	19.4908	no resistant Epilepsy at V24
Metabolites	Z-Score	Hydroxyphenylacetic acid	EPI.1N9.0TG	19.0643	resistant Epilepsy at V24
Metabolites	Z-Score	Hydroxyphenylacetic acid	EPI.A67.N02	19.6325	resistant Epilepsy at V24
Metabolites	Z-Score	Hydroxyphenylacetic acid	EPI.HFJ.XJC	21.1631	no resistant Epilepsy at V24
Metabolites	Z-Score	Hydroxyphenylacetic acid	EPI.FJ2.XG4	16.9759	no resistant Epilepsy at V24
Metabolites	Z-Score	Hydroxyphenylacetic acid	EPI.DB1.RNL	20.3835	no resistant Epilepsy at V24
Metabolites	Z-Score	Hydroxyphenylacetic acid	EPI.3SI.64J	20.9062	no resistant Epilepsy at V24
Metabolites	Z-Score	Hydroxyphenylacetic acid	EPI.4UG.RID	18.2238	resistant Epilepsy at V24
Metabolites	Z-Score	Hydroxyphenylacetic acid	EPI.7J1.LUQ	20.5859	no resistant Epilepsy at V24
Metabolites	Z-Score	Hydroxyphenylacetic acid	EPI.I1L.Z3U	18.4086	resistant Epilepsy at V24
Metabolites	Z-Score	Hydroxyphenylacetic acid	EPI.SG5.ZMV	19.9486	no resistant Epilepsy at V24
Metabolites	Z-Score	Hydroxyphenylacetic acid	EPI.O0M.NRA	18.563	resistant Epilepsy at V24
Metabolites	Z-Score	Hydroxyphenylacetic acid	EPI.M2P.ZYL	20.7664	resistant Epilepsy at V24
Metabolites	Z-Score	Hydroxyphenylacetic acid	EPI.YQS.1AR	19.181	resistant Epilepsy at V24
Metabolites	Z-Score	Hydroxyphenylacetic acid	EPI.SD7.AE7	20.8052	no resistant Epilepsy at V24
Metabolites	Z-Score	Hydroxyphenylacetic acid	EPI.2KV.FBX	18.8953	no resistant Epilepsy at V24
Metabolites	Z-Score	Hydroxyphenylacetic acid	EPI.W69.XA0	19.7352	resistant Epilepsy at V24
Metabolites	Z-Score	Hydroxyphenylacetic acid	EPI.D7K.6BY	19.4205	no resistant Epilepsy at V24
Metabolites	Z-Score	Hydroxyphenylacetic acid	EPI.Y4H.6IN	18.5572	resistant Epilepsy at V24
Metabolites	Z-Score	Hydroxyphenylacetic acid	EPI.0YV.28J	19.007	resistant Epilepsy at V24
Metabolites	Z-Score	Hydroxyphenylacetic acid	EPI.4PI.PHV	18.1374	no resistant Epilepsy at V24
Metabolites	Z-Score	Hydroxyphenylacetic acid	EPI.C7F.0N6	19.2168	no resistant Epilepsy at V24
Metabolites	Z-Score	Hydroxyphenylacetic acid	EPI.ROF.E3B	19.3234	no resistant Epilepsy at V24
Metabolites	Z-Score	Hydroxyphenylacetic acid	EPI.LPM.JDY	18.1507	resistant Epilepsy at V24
Metabolites	Z-Score	Hydroxyphenylacetic acid	EPI.6DN.F38	19.871	no resistant Epilepsy at V24
Metabolites	Z-Score	Hydroxyphenylacetic acid	EPI.KMR.FPI	19.0295	resistant Epilepsy at V24
Metabolites	Z-Score	Hydroxyphenylacetic acid	EPI.69D.AQ0	19.8088	resistant Epilepsy at V24
Metabolites	Z-Score	Hydroxyphenylacetic acid	EPI.UL2.STN	18.722	resistant Epilepsy at V24
Metabolites	Z-Score	Hydroxyphenylacetic acid	EPI.2F8.QJ4	21.0473	resistant Epilepsy at V24
Metabolites	Z-Score	Hydroxyphenylacetic acid	EPI.7MF.3LL	19.3299	no resistant Epilepsy at V24
Metabolites	Z-Score	Hydroxyphenylacetic acid	EPI.IQU.FJ0	19.7562	no resistant Epilepsy at V24
Metabolites	Z-Score	Hydroxyphenylacetic acid	EPI.86B.RKK	18.4023	resistant Epilepsy at V24
Metabolites	Z-Score	Hydroxyphenylacetic acid	EPI.FDI.OOA	21.1536	no resistant Epilepsy at V24
Metabolites	Z-Score	Hydroxyphenylacetic acid	EPI.T8P.KXM	17.7985	resistant Epilepsy at V24
Metabolites	Z-Score	Hydroxyphenylacetic acid	EPI.H2V.A5N	19.2859	resistant Epilepsy at V24
Metabolites	Z-Score	Hydroxyphenylacetic acid	EPI.4RL.J7A	19.4101	resistant Epilepsy at V24
Metabolites	Z-Score	Hydroxyphenylacetic acid	EPI.JDZ.JPJ	20.3428	no resistant Epilepsy at V24
Metabolites	Z-Score	Hydroxyphenylacetic acid	EPI.GJB.KD2	19.131	no resistant Epilepsy at V24
Metabolites	Z-Score	Hydroxyphenylacetic acid	EPI.KH7.R10	17.855	resistant Epilepsy at V24
Metabolites	Z-Score	Hydroxyphenylacetic acid	EPI.3A8.EYB	19.415	no resistant Epilepsy at V24
Metabolites	Z-Score	Hydroxyphenylacetic acid	EPI.HH3.C9L	18.4503	resistant Epilepsy at V24
Metabolites	Z-Score	Hydroxyphenylacetic acid	EPI.G1I.M6N	19.2775	no resistant Epilepsy at V24
Metabolites	Z-Score	Hydroxyphenylacetic acid	EPI.TBF.PX2	20.562	no resistant Epilepsy at V24
Metabolites	Z-Score	Hydroxyphenylacetic acid	EPI.6RF.JZ3	20.5797	no resistant Epilepsy at V24
Metabolites	Z-Score	Hydroxyphenylacetic acid	EPI.2P3.0UN	17.674	resistant Epilepsy at V24
Metabolites	Z-Score	Hydroxyphenylacetic acid	EPI.EHX.US6	18.9566	resistant Epilepsy at V24
Metabolites	Z-Score	Hydroxyphenylacetic acid	EPI.9JN.0D5	20.3751	no resistant Epilepsy at V24
Metabolites	Mixed-model	Hydroxyphenylacetic acid	EPI.0OZ.HSS	19.8492	resistant Epilepsy at V24
Metabolites	Mixed-model	Hydroxyphenylacetic acid	EPI.PRS.AR6	20.6504	no resistant Epilepsy at V24
Metabolites	Mixed-model	Hydroxyphenylacetic acid	EPI.ZLS.53G	19.7225	resistant Epilepsy at V24
Metabolites	Mixed-model	Hydroxyphenylacetic acid	EPI.FOV.28I	20.5602	no resistant Epilepsy at V24
Metabolites	Mixed-model	Hydroxyphenylacetic acid	EPI.7H3.QK5	21.6028	no resistant Epilepsy at V24
Metabolites	Mixed-model	Hydroxyphenylacetic acid	EPI.AEH.XJE	19.9477	resistant Epilepsy at V24
Metabolites	Mixed-model	Hydroxyphenylacetic acid	EPI.NUV.81R	20.1699	resistant Epilepsy at V24
Metabolites	Mixed-model	Hydroxyphenylacetic acid	EPI.HRA.DI8	19.4055	resistant Epilepsy at V24
Metabolites	Mixed-model	Hydroxyphenylacetic acid	EPI.TZQ.R8V	20.17	no resistant Epilepsy at V24
Metabolites	Mixed-model	Hydroxyphenylacetic acid	EPI.KRB.904	19.881	resistant Epilepsy at V24
Metabolites	Mixed-model	Hydroxyphenylacetic acid	EPI.Z30.3Q9	20.6308	no resistant Epilepsy at V24
Metabolites	Mixed-model	Hydroxyphenylacetic acid	EPI.5PN.T0L	21.6256	resistant Epilepsy at V24
Metabolites	Mixed-model	Hydroxyphenylacetic acid	EPI.OJ9.QJW	20.6641	no resistant Epilepsy at V24
Metabolites	Mixed-model	Hydroxyphenylacetic acid	EPI.J08.J4S	19.9223	resistant Epilepsy at V24
Metabolites	Mixed-model	Hydroxyphenylacetic acid	EPI.T4P.7HN	20.8043	no resistant Epilepsy at V24
Metabolites	Mixed-model	Hydroxyphenylacetic acid	EPI.Q52.77R	20.5072	no resistant Epilepsy at V24
Metabolites	Mixed-model	Hydroxyphenylacetic acid	EPI.QRN.BA6	21.0436	no resistant Epilepsy at V24
Metabolites	Mixed-model	Hydroxyphenylacetic acid	EPI.MXX.A2J	19.9942	resistant Epilepsy at V24
Metabolites	Mixed-model	Hydroxyphenylacetic acid	EPI.8VO.19O	19.8841	no resistant Epilepsy at V24
Metabolites	Mixed-model	Hydroxyphenylacetic acid	EPI.4J2.EZJ	20.3389	resistant Epilepsy at V24
Metabolites	Mixed-model	Hydroxyphenylacetic acid	EPI.ZCW.COT	21.1223	no resistant Epilepsy at V24
Metabolites	Mixed-model	Hydroxyphenylacetic acid	EPI.FB5.E4V	20.0844	resistant Epilepsy at V24
Metabolites	Mixed-model	Hydroxyphenylacetic acid	EPI.D1K.U0T	20.1208	resistant Epilepsy at V24
Metabolites	Mixed-model	Hydroxyphenylacetic acid	EPI.761.EXC	20.0316	resistant Epilepsy at V24
Metabolites	Mixed-model	Hydroxyphenylacetic acid	EPI.WYA.2WF	20.8841	resistant Epilepsy at V24
Metabolites	Mixed-model	Hydroxyphenylacetic acid	EPI.7L8.K1N	20.0437	resistant Epilepsy at V24
Metabolites	Mixed-model	Hydroxyphenylacetic acid	EPI.09I.IZD	20.999	no resistant Epilepsy at V24
Metabolites	Mixed-model	Hydroxyphenylacetic acid	EPI.HIL.9K6	20.629	no resistant Epilepsy at V24
Metabolites	Mixed-model	Hydroxyphenylacetic acid	EPI.BB1.1HX	19.7186	resistant Epilepsy at V24
Metabolites	Mixed-model	Hydroxyphenylacetic acid	EPI.ISQ.UNC	20.8755	resistant Epilepsy at V24
Metabolites	Mixed-model	Hydroxyphenylacetic acid	EPI.25N.I0P	20.5219	no resistant Epilepsy at V24
Metabolites	Mixed-model	Hydroxyphenylacetic acid	EPI.MO5.80H	20.1109	no resistant Epilepsy at V24
Metabolites	Mixed-model	Hydroxyphenylacetic acid	EPI.N3D.XVA	21.2102	no resistant Epilepsy at V24
Metabolites	Mixed-model	Hydroxyphenylacetic acid	EPI.CBD.WVN	19.9349	no resistant Epilepsy at V24
Metabolites	Mixed-model	Hydroxyphenylacetic acid	EPI.M4V.FRH	19.5442	resistant Epilepsy at V24
Metabolites	Mixed-model	Hydroxyphenylacetic acid	EPI.Z6N.9JY	20.2017	no resistant Epilepsy at V24
Metabolites	Mixed-model	Hydroxyphenylacetic acid	EPI.1N9.0TG	19.7778	resistant Epilepsy at V24
Metabolites	Mixed-model	Hydroxyphenylacetic acid	EPI.A67.N02	20.0263	resistant Epilepsy at V24
Metabolites	Mixed-model	Hydroxyphenylacetic acid	EPI.HFJ.XJC	21.1809	no resistant Epilepsy at V24
Metabolites	Mixed-model	Hydroxyphenylacetic acid	EPI.FJ2.XG4	19.3702	no resistant Epilepsy at V24
Metabolites	Mixed-model	Hydroxyphenylacetic acid	EPI.DB1.RNL	20.7824	no resistant Epilepsy at V24
Metabolites	Mixed-model	Hydroxyphenylacetic acid	EPI.3SI.64J	20.7975	no resistant Epilepsy at V24
Metabolites	Mixed-model	Hydroxyphenylacetic acid	EPI.4UG.RID	19.6349	resistant Epilepsy at V24
Metabolites	Mixed-model	Hydroxyphenylacetic acid	EPI.7J1.LUQ	20.8129	no resistant Epilepsy at V24
Metabolites	Mixed-model	Hydroxyphenylacetic acid	EPI.I1L.Z3U	19.3697	resistant Epilepsy at V24
Metabolites	Mixed-model	Hydroxyphenylacetic acid	EPI.SG5.ZMV	20.294	no resistant Epilepsy at V24
Metabolites	Mixed-model	Hydroxyphenylacetic acid	EPI.O0M.NRA	19.7683	resistant Epilepsy at V24
Metabolites	Mixed-model	Hydroxyphenylacetic acid	EPI.M2P.ZYL	21.2946	resistant Epilepsy at V24
Metabolites	Mixed-model	Hydroxyphenylacetic acid	EPI.YQS.1AR	20.1822	resistant Epilepsy at V24
Metabolites	Mixed-model	Hydroxyphenylacetic acid	EPI.SD7.AE7	20.8849	no resistant Epilepsy at V24
Metabolites	Mixed-model	Hydroxyphenylacetic acid	EPI.2KV.FBX	19.6475	no resistant Epilepsy at V24
Metabolites	Mixed-model	Hydroxyphenylacetic acid	EPI.W69.XA0	20.0762	resistant Epilepsy at V24
Metabolites	Mixed-model	Hydroxyphenylacetic acid	EPI.D7K.6BY	20.5294	no resistant Epilepsy at V24
Metabolites	Mixed-model	Hydroxyphenylacetic acid	EPI.Y4H.6IN	19.5169	resistant Epilepsy at V24
Metabolites	Mixed-model	Hydroxyphenylacetic acid	EPI.0YV.28J	20.2577	resistant Epilepsy at V24
Metabolites	Mixed-model	Hydroxyphenylacetic acid	EPI.4PI.PHV	19.489	no resistant Epilepsy at V24
Metabolites	Mixed-model	Hydroxyphenylacetic acid	EPI.C7F.0N6	20.7155	no resistant Epilepsy at V24
Metabolites	Mixed-model	Hydroxyphenylacetic acid	EPI.ROF.E3B	20.4064	no resistant Epilepsy at V24
Metabolites	Mixed-model	Hydroxyphenylacetic acid	EPI.LPM.JDY	19.3986	resistant Epilepsy at V24
Metabolites	Mixed-model	Hydroxyphenylacetic acid	EPI.6DN.F38	20.4551	no resistant Epilepsy at V24
Metabolites	Mixed-model	Hydroxyphenylacetic acid	EPI.KMR.FPI	19.9914	resistant Epilepsy at V24
Metabolites	Mixed-model	Hydroxyphenylacetic acid	EPI.69D.AQ0	20.5082	resistant Epilepsy at V24
Metabolites	Mixed-model	Hydroxyphenylacetic acid	EPI.UL2.STN	19.458	resistant Epilepsy at V24
Metabolites	Mixed-model	Hydroxyphenylacetic acid	EPI.2F8.QJ4	21.2215	resistant Epilepsy at V24
Metabolites	Mixed-model	Hydroxyphenylacetic acid	EPI.7MF.3LL	19.9136	no resistant Epilepsy at V24
Metabolites	Mixed-model	Hydroxyphenylacetic acid	EPI.IQU.FJ0	20.3158	no resistant Epilepsy at V24
Metabolites	Mixed-model	Hydroxyphenylacetic acid	EPI.86B.RKK	19.6259	resistant Epilepsy at V24
Metabolites	Mixed-model	Hydroxyphenylacetic acid	EPI.FDI.OOA	20.7635	no resistant Epilepsy at V24
Metabolites	Mixed-model	Hydroxyphenylacetic acid	EPI.T8P.KXM	19.3691	resistant Epilepsy at V24
Metabolites	Mixed-model	Hydroxyphenylacetic acid	EPI.H2V.A5N	20.2844	resistant Epilepsy at V24
Metabolites	Mixed-model	Hydroxyphenylacetic acid	EPI.4RL.J7A	20.0885	resistant Epilepsy at V24
Metabolites	Mixed-model	Hydroxyphenylacetic acid	EPI.JDZ.JPJ	20.5035	no resistant Epilepsy at V24
Metabolites	Mixed-model	Hydroxyphenylacetic acid	EPI.GJB.KD2	20.3069	no resistant Epilepsy at V24
Metabolites	Mixed-model	Hydroxyphenylacetic acid	EPI.KH7.R10	18.9854	resistant Epilepsy at V24
Metabolites	Mixed-model	Hydroxyphenylacetic acid	EPI.3A8.EYB	20.5128	no resistant Epilepsy at V24
Metabolites	Mixed-model	Hydroxyphenylacetic acid	EPI.HH3.C9L	19.8009	resistant Epilepsy at V24
Metabolites	Mixed-model	Hydroxyphenylacetic acid	EPI.G1I.M6N	20.3594	no resistant Epilepsy at V24
Metabolites	Mixed-model	Hydroxyphenylacetic acid	EPI.TBF.PX2	21.2292	no resistant Epilepsy at V24
Metabolites	Mixed-model	Hydroxyphenylacetic acid	EPI.6RF.JZ3	20.8608	no resistant Epilepsy at V24
Metabolites	Mixed-model	Hydroxyphenylacetic acid	EPI.2P3.0UN	19.3697	resistant Epilepsy at V24
Metabolites	Mixed-model	Hydroxyphenylacetic acid	EPI.EHX.US6	19.7266	resistant Epilepsy at V24
Metabolites	Mixed-model	Hydroxyphenylacetic acid	EPI.9JN.0D5	20.7202	no resistant Epilepsy at V24

[truncated: 15 more sheets: Fig_4, Fig_5_a, Fig_5_b, Fig_S2_a, Fig_S2_b, Fig_S2_c, Fig_S3_a, Fig_S3_b, Fig_S3_c, Fig_S4, Fig_S5, Fig_S6, Fig_S7_a, Fig_S7_b, Fig_S8]
